# Supplementary material for: Antibiotic-induced gut dysbiosis elicits gut-brain axis relevant multi-omic signatures and behavioral and neuroendocrine changes in a nonhuman primate model
Source: Gut Microbes. 2024 Jan 29;16(1):2305476. doi: 10.1080/19490976.2024.2305476 (PMC10826635; doi:10.1080/19490976.2024.2305476)
Supplement: hayer_et_al_gut_microbes_supplementary_material_5_revision.xlsx [file KGMI_A_2305476_SM1819.xlsx]

## Sheet: Lefse_pathways_treat1
Path	Pvalues	FDR	Antibiotics	Vehicle____	LDAscore
PWY-6749: CMP-legionaminate biosynthesis I	0.00033107	0.0036638	0	512.42	-2.41
PROPFERM-PWY: superpathway of L-alanine fermentation (Stickland reaction)	0.00033107	0.0036638	0	428.12	-2.33
PWY-8189: L-alanine degradation V (oxidative Stickland reaction)	0.00033107	0.0036638	0	428.12	-2.33
PWY-8188: L-alanine degradation VI (reductive Stickland reaction)	0.00033107	0.0036638	0	428.12	-2.33
PWY-7688: dTDP-&alpha;-D-ravidosamine and dTDP-4-acetyl-&alpha;-D-ravidosamine biosynthesis	0.0004511	0.0036638	29.86	2535	-3.1
NAD-BIOSYNTHESIS-II: NAD salvage pathway III (to nicotinamide riboside)	0.00055924	0.0036638	28.862	1291.6	-2.8
PWY-5505: L-glutamate and L-glutamine biosynthesis	0.00055924	0.0036638	341.89	4897.8	-3.36
PWY-6471: peptidoglycan biosynthesis IV (Enterococcus faecium)	0.00064675	0.0036638	403.16	23187	-4.06
PWY-6292: superpathway of L-cysteine biosynthesis (mammalian)	0.00064675	0.0036638	115.24	2344.2	-3.05
P162-PWY: L-glutamate degradation V (via hydroxyglutarate)	0.00064675	0.0036638	170.1	1580	-2.85
PWY-8187: L-arginine degradation XIII (reductive Stickland reaction)	0.00064675	0.0036638	434.94	9401.9	-3.65
GLYCOCAT-PWY: glycogen degradation I	0.00064675	0.0036638	737.66	29420	-4.16
PWY66-391: fatty acid &beta;-oxidation VI (mammalian peroxisome)	0.00067732	0.0036638	50.798	926.24	-2.64
PWY-6549: L-glutamine biosynthesis III	0.00071008	0.0036638	926.84	20578	-3.99
PWY-7456: &beta;-(1,4)-mannan degradation	0.00071008	0.0036638	525.39	17220	-3.92
P105-PWY: TCA cycle IV (2-oxoglutarate decarboxylase)	0.00071008	0.0036638	343.08	4119.4	-3.28
PWY-5690: TCA cycle II (plants and fungi)	0.00071008	0.0036638	575.66	10879	-3.71
PWY-4041: &gamma;-glutamyl cycle	0.00075005	0.0036638	552.15	8366.7	-3.59
P164-PWY: purine nucleobases degradation I (anaerobic)	0.00075005	0.0036638	484.24	6285.4	-3.46
PWY-622: starch biosynthesis	0.0007706	0.0036638	3239.5	28114	-4.09
PWY-6470: peptidoglycan biosynthesis V (&beta;-lactam resistance)	0.0007706	0.0036638	802.98	22648	-4.04
PWY-8004: Entner-Doudoroff pathway I	0.0007706	0.0036638	1727.5	19235	-3.94
PWY-7115: C4 photosynthetic carbon assimilation cycle, NAD-ME type	0.00077753	0.0036638	5100.9	42890	-4.28
FASYN-ELONG-PWY: fatty acid elongation -- saturated	0.00077753	0.0036638	19876	70214	-4.4
PWY-7953: UDP-N-acetylmuramoyl-pentapeptide biosynthesis III (meso-diaminopimelate containing)	0.00077753	0.0036638	146730	57691	4.65
GLYCOGENSYNTH-PWY: glycogen biosynthesis I (from ADP-D-Glucose)	0.00077753	0.0036638	156620	64150	4.66
SULFATE-CYS-PWY: superpathway of sulfate assimilation and cysteine biosynthesis	0.00077753	0.0036638	661.36	23181	-4.05
THRESYN-PWY: superpathway of L-threonine biosynthesis	0.00077753	0.0036638	15663	80740	-4.51
PWY-702: L-methionine biosynthesis II	0.00077753	0.0036638	5267.1	50800	-4.36
PWY0-1296: purine ribonucleosides degradation	0.00077753	0.0036638	131520	26914	4.72
PWY-7357: thiamine phosphate formation from pyrithiamine and oxythiamine (yeast)	0.00077753	0.0036638	160020	41710	4.77
PWY0-1061: superpathway of L-alanine biosynthesis	0.00077753	0.0036638	11795	59950	-4.38
PWY-6703: preQ0 biosynthesis	0.00077753	0.0036638	151740	48175	4.71
PWY-6901: superpathway of glucose and xylose degradation	0.00077753	0.0036638	8706	51382	-4.33
KETOGLUCONMET-PWY: ketogluconate metabolism	0.00077753	0.0036638	2265.9	33642	-4.2
PWY-5913: partial TCA cycle (obligate autotrophs)	0.00077753	0.0036638	2623.4	54715	-4.42
SO4ASSIM-PWY: assimilatory sulfate reduction I	0.00077753	0.0036638	331.28	15028	-3.87
PWY-7663: gondoate biosynthesis (anaerobic)	0.00077753	0.0036638	26854	71843	-4.35
PWY-241: C4 photosynthetic carbon assimilation cycle, NADP-ME type	0.00077753	0.0036638	3791.4	28937	-4.1
PWY-6282: palmitoleate biosynthesis I (from (5Z)-dodec-5-enoate)	0.00077753	0.0036638	16261	65845	-4.39
PWY-6317: D-galactose degradation I (Leloir pathway)	0.00077753	0.0036638	133060	62433	4.55
PWY-5367: petroselinate biosynthesis	0.00077753	0.0036638	2882.6	43383	-4.31
PWY-7117: C4 photosynthetic carbon assimilation cycle, PEPCK type	0.00077753	0.0036638	6811.3	66782	-4.48
PWY-5973: cis-vaccenate biosynthesis	0.00077753	0.0036638	18333	67692	-4.39
DAPLYSINESYN-PWY: L-lysine biosynthesis I	0.00077753	0.0036638	9620.2	65028	-4.44
PWY-6700: queuosine biosynthesis I (de novo)	0.00077753	0.0036638	175230	96326	4.6
P122-PWY: heterolactic fermentation	0.00077753	0.0036638	2215.7	29612	-4.14
P124-PWY: Bifidobacterium shunt	0.00077753	0.0036638	5839.2	72466	-4.52
RIBOSYN2-PWY: flavin biosynthesis I (bacteria and plants)	0.00077753	0.0036638	122070	29461	4.67
PWY-724: superpathway of L-lysine, L-threonine and L-methionine biosynthesis II	0.00077753	0.0036638	15893	51910	-4.26
PWY-5971: palmitate biosynthesis (type II fatty acid synthase)	0.00077753	0.0036638	16625	68717	-4.42
CALVIN-PWY: Calvin-Benson-Bassham cycle	0.00077753	0.0036638	167350	94947	4.56
PWY-5345: superpathway of L-methionine biosynthesis (by sulfhydrylation)	0.00077753	0.0036638	827.97	29530	-4.16
PWY-7198: pyrimidine deoxyribonucleotides de novo biosynthesis IV	0.00077753	0.0036638	6432	45432	-4.29
PWY-I9: L-cysteine biosynthesis VI (from L-methionine)	0.00077753	0.0036638	7129.1	60757	-4.43
PWY0-162: superpathway of pyrimidine ribonucleotides de novo biosynthesis	0.00077753	0.0036638	14345	65924	-4.41
PWY-7196: superpathway of pyrimidine ribonucleosides salvage	0.00077753	0.0036638	2509.3	36847	-4.23
PWY0-1477: ethanolamine utilization	0.00077753	0.0036638	107680	6676.3	4.7
PWY-7211: superpathway of pyrimidine deoxyribonucleotides de novo biosynthesis	0.00077753	0.0036638	6147.1	29982	-4.08
PWY-2942: L-lysine biosynthesis III	0.00077753	0.0036638	10891	47213	-4.26
PWY-6284: superpathway of unsaturated fatty acids biosynthesis (E. coli)	0.00077753	0.0036638	6492.7	56471	-4.4
P4-PWY: superpathway of L-lysine, L-threonine and L-methionine biosynthesis I	0.00077753	0.0036638	2941.2	18454	-3.89
PWY1ZNC-1: assimilatory sulfate reduction IV	0.00077753	0.0036638	1166.1	15028	-3.84
1CMET2-PWY: folate transformations III (E. coli)	0.00077753	0.0036638	24835	68964	-4.34
PWY-5989: stearate biosynthesis II (bacteria and plants)	0.00077753	0.0036638	15631	60603	-4.35
PWY-5030: L-histidine degradation III	0.00082933	0.0038496	267.54	6313.8	-3.48
GLYCOLYSIS-E-D: superpathway of glycolysis and the Entner-Doudoroff pathway	0.0011218	0.0041886	2156.2	13059	-3.74
MET-SAM-PWY: superpathway of S-adenosyl-L-methionine biosynthesis	0.0011313	0.0041886	5913.7	28006	-4.04
METSYN-PWY: superpathway of L-homoserine and L-methionine biosynthesis	0.0011313	0.0041886	5394.3	26067	-4.01
PWY0-781: aspartate superpathway	0.0011313	0.0041886	3036.1	11716	-3.64
GALACT-GLUCUROCAT-PWY: superpathway of hexuronide and hexuronate degradation	0.0011313	0.0041886	1386.4	11342	-3.7
COA-PWY: coenzyme A biosynthesis I (prokaryotic)	0.0011313	0.0041886	115380	62288	4.42
PWY-6630: superpathway of L-tyrosine biosynthesis	0.0011313	0.0041886	12640	46239	-4.23
PEPTIDOGLYCANSYN-PWY: peptidoglycan biosynthesis I (meso-diaminopimelate containing)	0.0011313	0.0041886	165650	85960	4.6
PWY-1042: glycolysis IV	0.0011313	0.0041886	186330	101600	4.63
PWY0-862: (5Z)-dodecenoate biosynthesis I	0.0011313	0.0041886	17377	64590	-4.37
PWY-7851: coenzyme A biosynthesis II (eukaryotic)	0.0011313	0.0041886	115380	62288	4.42
PWY0-301: L-ascorbate degradation I (bacterial, anaerobic)	0.0011313	0.0041886	796.14	16722	-3.9
PWY-7664: oleate biosynthesis IV (anaerobic)	0.0011313	0.0041886	17870	66824	-4.39
PWY-5347: superpathway of L-methionine biosynthesis (transsulfuration)	0.0011313	0.0041886	5932.2	28012	-4.04
FERMENTATION-PWY: mixed acid fermentation	0.0011313	0.0041886	13198	56933	-4.34
PWY-7210: pyrimidine deoxyribonucleotides biosynthesis from CTP	0.0011313	0.0041886	5067.7	20859	-3.9
PWY-6609: adenine and adenosine salvage III	0.0011313	0.0041886	121900	48606	4.56
PWY-6531: mannitol cycle	0.0011937	0.0043677	0	661.55	-2.52
HISDEG-PWY: L-histidine degradation I	0.0015033	0.0054362	492.97	6858.5	-3.5
POLYISOPRENSYN-PWY: polyisoprenoid biosynthesis (E. coli)	0.001578	0.0056297	1513.7	7070.8	-3.44
PWY-6387: UDP-N-acetylmuramoyl-pentapeptide biosynthesis I (meso-diaminopimelate containing)	0.0016292	0.0056297	168460	91833	4.58
ANAEROFRUCAT-PWY: homolactic fermentation	0.0016292	0.0056297	25691	79570	-4.43
HOMOSER-METSYN-PWY: L-methionine biosynthesis I	0.0016292	0.0056297	3498.5	17099	-3.83
PWY-6386: UDP-N-acetylmuramoyl-pentapeptide biosynthesis II (lysine-containing)	0.0023221	0.0076018	159510	92760	4.52
PWY-6897: thiamine diphosphate salvage II	0.0023221	0.0076018	84784	37593	4.37
PWY-4984: urea cycle	0.0023221	0.0076018	12263	753.54	3.76
TRNA-CHARGING-PWY: tRNA charging	0.0023221	0.0076018	159750	83098	4.58
PWY0-1297: superpathway of purine deoxyribonucleosides degradation	0.0023221	0.0076018	111760	8916.5	4.71
PWY-6590: superpathway of Clostridium acetobutylicum acidogenic fermentation	0.0025334	0.0080398	380.04	2614.2	-3.05
PWY-6168: flavin biosynthesis III (fungi)	0.0025334	0.0080398	1481	12556	-3.74
CENTFERM-PWY: pyruvate fermentation to butanoate	0.0025334	0.0080398	290.48	2018.8	-2.94
PWY0-1479: tRNA processing	0.003052	0.0094707	2062.1	9121	-3.55
PWY-6606: guanosine nucleotides degradation II	0.003052	0.0094707	1418	6281.5	-3.39
PWY-5497: purine nucleobases degradation II (anaerobic)	0.0030757	0.0094707	28.306	437.99	-2.31
PWY-5022: 4-aminobutanoate degradation V	0.0032759	0.0098913	5446.1	17466	-3.78
COA-PWY-1: superpathway of coenzyme A biosynthesis III (mammals)	0.0032759	0.0098913	111070	67217	4.34
PWY-8190: L-glutamate degradation XI (reductive Stickland reaction)	0.0039994	0.011846	419.98	2092.6	-2.92
PWY-6608: guanosine nucleotides degradation III	0.0045744	0.013421	3726.7	13265	-3.68
PWY0-41: allantoin degradation IV (anaerobic)	0.0050527	0.01455	136.85	795.9	-2.52
PWY-6583: pyruvate fermentation to butanol I	0.0050527	0.01455	268.08	1637.8	-2.84
PWY-6353: purine nucleotides degradation II (aerobic)	0.0059441	0.016952	2957.8	11343	-3.62
PWY-5121: superpathway of geranylgeranyl diphosphate biosynthesis II (via MEP)	0.0061699	0.016952	2280.4	11453	-3.66
PWY-6895: superpathway of thiamine diphosphate biosynthesis II	0.0062845	0.016952	7557.8	34602	-4.13
PWY-6147: 6-hydroxymethyl-dihydropterin diphosphate biosynthesis I	0.0062845	0.016952	3108	13956	-3.73
LACTOSECAT-PWY: lactose and galactose degradation I	0.0063229	0.016952	2811.5	10517	-3.59
PWY-7199: pyrimidine deoxyribonucleosides salvage	0.0063229	0.016952	124010	38067	4.63
GLUCUROCAT-PWY: superpathway of &beta;-D-glucuronosides degradation	0.0063229	0.016952	3881.3	13869	-3.7
PYRIDNUCSYN-PWY: NAD de novo biosynthesis I (from aspartate)	0.0063229	0.016952	24252	66718	-4.33
PWY-5136: fatty acid &beta;-oxidation II (plant peroxisome)	0.0070216	0.018506	204.04	1215.6	-2.7
PWY-8182: valproate &beta;-oxidation	0.0070216	0.018506	217.11	1292.6	-2.73
PWY-7254: TCA cycle VII (acetate-producers)	0.0076986	0.02012	631.65	4709.9	-3.31
PWY-5189: tetrapyrrole biosynthesis II (from glycine)	0.008509	0.021186	2062.1	1454.3	2.48
THISYNARA-PWY: superpathway of thiamine diphosphate biosynthesis III (eukaryotes)	0.0086026	0.021186	2849.9	10128	-3.56
PWY-7242: D-fructuronate degradation	0.0086515	0.021186	3401.8	10822	-3.57
PWY-7222: guanosine deoxyribonucleotides de novo biosynthesis II	0.0086515	0.021186	16189	45818	-4.17
PWY-7220: adenosine deoxyribonucleotides de novo biosynthesis II	0.0086515	0.021186	16189	45818	-4.17
PWY-7185: UTP and CTP dephosphorylation I	0.0086515	0.021186	4511.4	17263	-3.8
P161-PWY: acetylene degradation (anaerobic)	0.0086515	0.021186	106560	6530.7	4.7
P108-PWY: pyruvate fermentation to propanoate I	0.010515	0.021565	214.3	1185.6	-2.69
PWY0-845: superpathway of pyridoxal 5-phosphate biosynthesis and salvage	0.010515	0.021565	1194.7	5688.2	-3.35
PWY-7282: 4-amino-2-methyl-5-diphosphomethylpyrimidine biosynthesis II	0.010515	0.021565	2984.2	8529.9	-3.44
PYRIDOXSYN-PWY: pyridoxal 5-phosphate biosynthesis I	0.010515	0.021565	898.57	5333.9	-3.35
PWY-6309: L-tryptophan degradation XI (mammalian, via kynurenine)	0.010656	0.021565	0	867.68	-2.64
PWY-6607: guanosine nucleotides degradation I	0.010896	0.021565	52.866	1478.8	-2.85
PWY-6595: superpathway of guanosine nucleotides degradation (plants)	0.010896	0.021565	52.138	1475	-2.85
POLYAMINSYN3-PWY: superpathway of polyamine biosynthesis II	0.010896	0.021565	29.5	731.99	-2.55
PWY-7356: thiamine diphosphate salvage IV (yeast)	0.011109	0.021565	2746.1	11817	-3.66
PWY-1861: formaldehyde assimilation II (assimilatory RuMP Cycle)	0.011109	0.021565	3187.6	5785.4	-3.11
P461-PWY: hexitol fermentation to lactate, formate, ethanol and acetate	0.011657	0.021565	9523.5	8098.3	2.85
COLANSYN-PWY: colanic acid building blocks biosynthesis	0.011657	0.021565	17344	32149	-3.87
ARGSYN-PWY: L-arginine biosynthesis I (via L-ornithine)	0.011719	0.021565	27107	68246	-4.31
ARGSYNBSUB-PWY: L-arginine biosynthesis II (acetyl cycle)	0.011719	0.021565	27844	68343	-4.31
TRPSYN-PWY: L-tryptophan biosynthesis	0.011719	0.021565	36363	96691	-4.48
PWY-7400: L-arginine biosynthesis IV (archaebacteria)	0.011719	0.021565	24438	63606	-4.29
PWY-6163: chorismate biosynthesis from 3-dehydroquinate	0.011719	0.021565	137060	87904	4.39
GLUCONEO-PWY: gluconeogenesis I	0.011719	0.021565	22335	49283	-4.13
PWY-6277: superpathway of 5-aminoimidazole ribonucleotide biosynthesis	0.011719	0.021565	133910	81783	4.42
HSERMETANA-PWY: L-methionine biosynthesis III	0.011719	0.021565	36265	69764	-4.22
THISYN-PWY: superpathway of thiamine diphosphate biosynthesis I	0.011719	0.021565	15175	38706	-4.07
PWY-6151: S-adenosyl-L-methionine salvage I	0.011719	0.021565	27479	79151	-4.41
PWY-841: superpathway of purine nucleotides de novo biosynthesis I	0.011719	0.021565	28484	55505	-4.13
PWY-7228: superpathway of guanosine nucleotides de novo biosynthesis I	0.011719	0.021565	28855	67100	-4.28
PWY-6125: superpathway of guanosine nucleotides de novo biosynthesis II	0.011719	0.021565	23093	58555	-4.25
PWY-3001: superpathway of L-isoleucine biosynthesis I	0.011719	0.021565	14836	29369	-3.86
PWY-7221: guanosine ribonucleotides de novo biosynthesis	0.011719	0.021565	192080	126280	4.52
SER-GLYSYN-PWY: superpathway of L-serine and glycine biosynthesis I	0.011719	0.021565	25203	76125	-4.41
PWY-6122: 5-aminoimidazole ribonucleotide biosynthesis II	0.011719	0.021565	133910	81783	4.42
PENTOSE-P-PWY: pentose phosphate pathway	0.011719	0.021565	16974	73142	-4.45
PWY-7197: pyrimidine deoxyribonucleotide phosphorylation	0.011719	0.021565	17733	35751	-3.95
GLUTORN-PWY: L-ornithine biosynthesis I	0.011719	0.021565	26504	67057	-4.31
PWY-7208: superpathway of pyrimidine nucleobases salvage	0.011719	0.021565	24865	55545	-4.19
PWY-6969: TCA cycle V (2-oxoglutarate synthase)	0.011719	0.021565	11680	37037	-4.1
PWY-7229: superpathway of adenosine nucleotides de novo biosynthesis I	0.011719	0.021565	39978	83272	-4.34
PWY-7791: UMP biosynthesis III	0.011719	0.021565	142170	96985	4.35
FASYN-INITIAL-PWY: superpathway of fatty acid biosynthesis initiation (E. coli)	0.011719	0.021565	4449.9	17739	-3.82
UDPNAGSYN-PWY: UDP-N-acetyl-D-glucosamine biosynthesis I	0.011719	0.021565	136360	70034	4.52
ASPASN-PWY: superpathway of L-aspartate and L-asparagine biosynthesis	0.011719	0.021565	106190	44953	4.49
PWY-6126: superpathway of adenosine nucleotides de novo biosynthesis II	0.011719	0.021565	29058	68270	-4.29
PWY-6385: peptidoglycan biosynthesis III (mycobacteria)	0.011719	0.021565	162530	92528	4.54
PWY-7385: 1,3-propanediol biosynthesis (engineered)	0.013133	0.023746	98.52	331.51	-2.07
FOLSYN-PWY: superpathway of tetrahydrofolate biosynthesis and salvage	0.013133	0.023746	460.11	1562.2	-2.74
PWY-6612: superpathway of tetrahydrofolate biosynthesis	0.013133	0.023746	311.16	1064.3	-2.58
PWY-6629: superpathway of L-tryptophan biosynthesis	0.015714	0.027303	31667	70283	-4.29
PWY-7790: UMP biosynthesis II	0.015714	0.027303	139090	96985	4.32
PWY-5981: CDP-diacylglycerol biosynthesis III	0.015714	0.027303	17555	1527.1	3.9
PWY-6628: superpathway of L-phenylalanine biosynthesis	0.015714	0.027303	18104	48965	-4.19
PWY-5686: UMP biosynthesis I	0.015714	0.027303	137750	97120	4.31
P41-PWY: pyruvate fermentation to acetate and (S)-lactate I	0.015714	0.027303	15400	32388	-3.93
NONMEVIPP-PWY: methylerythritol phosphate pathway I	0.015714	0.027303	153290	91900	4.49
CITRULBIO-PWY: L-citrulline biosynthesis	0.020863	0.035455	14404	3169.2	3.75
COMPLETE-ARO-PWY: superpathway of aromatic amino acid biosynthesis	0.020863	0.035455	41379	64126	-4.06
PWY-6936: seleno-amino acid biosynthesis (plants)	0.020863	0.035455	28615	37522	-3.65
PWY-7184: pyrimidine deoxyribonucleotides de novo biosynthesis I	0.020863	0.035455	11155	20497	-3.67
PWY66-399: gluconeogenesis III	0.027279	0.043513	0	544.37	-2.44
PWY-7209: superpathway of pyrimidine ribonucleosides degradation	0.027279	0.043513	0	327.01	-2.22
PWY-5392: reductive TCA cycle II	0.027279	0.043513	0	244.82	-2.09
PWY-7383: anaerobic energy metabolism (invertebrates, cytosol)	0.027279	0.043513	0	347.78	-2.24
PWY-5677: succinate fermentation to butanoate	0.02731	0.043513	1349.9	2024.9	-2.53
GALACTARDEG-PWY: D-galactarate degradation I	0.027423	0.043513	2054.2	4311	-3.05
PWY-6545: pyrimidine deoxyribonucleotides de novo biosynthesis III	0.027423	0.043513	7525	16978	-3.67
PWY-6121: 5-aminoimidazole ribonucleotide biosynthesis I	0.027423	0.043513	119810	64080	4.45
GLUCARGALACTSUPER-PWY: superpathway of D-glucarate and D-galactarate degradation	0.027423	0.043513	2054.2	4311	-3.05
PWY-7234: inosine-5-phosphate biosynthesis III	0.027423	0.043513	25938	62089	-4.26
ARGININE-SYN4-PWY: L-ornithine biosynthesis II	0.027891	0.043808	324.93	2145.5	-2.96

## Sheet: Lefse_pathways_treat2
Path	Pvalues	FDR	Antibiotics	Vehicle____	LDAscore
PROPFERM-PWY: superpathway of L-alanine fermentation (Stickland reaction)	0.00033107	0.0031516	0	899.47	-2.65
NAD-BIOSYNTHESIS-II: NAD salvage pathway III (to nicotinamide riboside)	0.00033107	0.0031516	0	1862.6	-2.97
PWY-8188: L-alanine degradation VI (reductive Stickland reaction)	0.00033107	0.0031516	0	899.47	-2.65
PWY-8189: L-alanine degradation V (oxidative Stickland reaction)	0.00033107	0.0031516	0	899.47	-2.65
PWY-6168: flavin biosynthesis III (fungi)	0.00033107	0.0031516	0	8672.9	-3.64
PWY-5494: pyruvate fermentation to propanoate II (acrylate pathway)	0.00033107	0.0031516	0	423.42	-2.33
P162-PWY: L-glutamate degradation V (via hydroxyglutarate)	0.0004511	0.0031516	47.261	1796.9	-2.94
PWY-8187: L-arginine degradation XIII (reductive Stickland reaction)	0.00055924	0.0031516	130.43	15474	-3.88
GLYCOCAT-PWY: glycogen degradation I	0.00055924	0.0031516	244.6	26022	-4.11
PWY0-41: allantoin degradation IV (anaerobic)	0.00055924	0.0031516	52.538	1383.9	-2.82
PWY-8190: L-glutamate degradation XI (reductive Stickland reaction)	0.00055924	0.0031516	90.565	1710.7	-2.91
PWY-7356: thiamine diphosphate salvage IV (yeast)	0.00064675	0.0031516	906.64	12309	-3.76
PWY0-1479: tRNA processing	0.00064675	0.0031516	463.6	11461	-3.74
PWY-5690: TCA cycle II (plants and fungi)	0.00064675	0.0031516	881.63	9574.7	-3.64
GLYCOLYSIS-E-D: superpathway of glycolysis and the Entner-Doudoroff pathway	0.00064675	0.0031516	418.37	7877.2	-3.57
PWY-6471: peptidoglycan biosynthesis IV (Enterococcus faecium)	0.00064675	0.0031516	348.08	34577	-4.23
PWY-8004: Entner-Doudoroff pathway I	0.00064675	0.0031516	363.52	18660	-3.96
PWY-6470: peptidoglycan biosynthesis V (&beta;-lactam resistance)	0.00064675	0.0031516	322.75	33407	-4.22
THISYNARA-PWY: superpathway of thiamine diphosphate biosynthesis III (eukaryotes)	0.00071008	0.0031516	1633.1	11167	-3.68
PWY-6292: superpathway of L-cysteine biosynthesis (mammalian)	0.00071008	0.0031516	137.67	3845.2	-3.27
PWY-5121: superpathway of geranylgeranyl diphosphate biosynthesis II (via MEP)	0.00071008	0.0031516	660.95	11945	-3.75
P164-PWY: purine nucleobases degradation I (anaerobic)	0.00071008	0.0031516	831.93	8238.1	-3.57
PWY-6549: L-glutamine biosynthesis III	0.00071008	0.0031516	1516.7	17165	-3.89
SO4ASSIM-PWY: assimilatory sulfate reduction I	0.00075005	0.0031516	230.87	7928.7	-3.59
SULFATE-CYS-PWY: superpathway of sulfate assimilation and cysteine biosynthesis	0.00075005	0.0031516	438.1	14131	-3.84
PWY-5345: superpathway of L-methionine biosynthesis (by sulfhydrylation)	0.00075005	0.0031516	590.45	18835	-3.96
PWY-622: starch biosynthesis	0.00075005	0.0031516	1476.9	33591	-4.21
PWY-4041: &gamma;-glutamyl cycle	0.0007706	0.0031516	211.37	6407.7	-3.49
HISDEG-PWY: L-histidine degradation I	0.0007706	0.0031516	278.16	4822.4	-3.36
PWY-6284: superpathway of unsaturated fatty acids biosynthesis (E. coli)	0.00077753	0.0031516	3066	73787	-4.55
DAPLYSINESYN-PWY: L-lysine biosynthesis I	0.00077753	0.0031516	7330.6	85617	-4.59
PWY-5989: stearate biosynthesis II (bacteria and plants)	0.00077753	0.0031516	8733.1	78995	-4.55
PWY0-1061: superpathway of L-alanine biosynthesis	0.00077753	0.0031516	10266	73164	-4.5
PWY-6609: adenine and adenosine salvage III	0.00077753	0.0031516	108400	35708	4.56
RIBOSYN2-PWY: flavin biosynthesis I (bacteria and plants)	0.00077753	0.0031516	112360	22224	4.65
PWY-7199: pyrimidine deoxyribonucleosides salvage	0.00077753	0.0031516	105570	21962	4.62
PWY-7115: C4 photosynthetic carbon assimilation cycle, NAD-ME type	0.00077753	0.0031516	6607.8	36649	-4.18
PWY0-1296: purine ribonucleosides degradation	0.00077753	0.0031516	115980	24143	4.66
PWY-I9: L-cysteine biosynthesis VI (from L-methionine)	0.00077753	0.0031516	6049.5	80421	-4.57
PWY-5971: palmitate biosynthesis (type II fatty acid synthase)	0.00077753	0.0031516	10743	87162	-4.58
FASYN-INITIAL-PWY: superpathway of fatty acid biosynthesis initiation (E. coli)	0.00077753	0.0031516	1866	17049	-3.88
PWY1ZNC-1: assimilatory sulfate reduction IV	0.00077753	0.0031516	368.81	7928.7	-3.58
PWY0-166: superpathway of pyrimidine deoxyribonucleotides de novo biosynthesis (E. coli)	0.00077753	0.0031516	22398	1000.8	4.03
PWY0-781: aspartate superpathway	0.00077753	0.0031516	2385	12430	-3.7
PWY-6703: preQ0 biosynthesis	0.00077753	0.0031516	150070	24616	4.8
PWY-7242: D-fructuronate degradation	0.00077753	0.0031516	2094.2	18122	-3.9
PWY-7117: C4 photosynthetic carbon assimilation cycle, PEPCK type	0.00077753	0.0031516	9089.4	90478	-4.61
PWY-7196: superpathway of pyrimidine ribonucleosides salvage	0.00077753	0.0031516	1232.5	29792	-4.15
PWY-7234: inosine-5-phosphate biosynthesis III	0.00077753	0.0031516	17828	79225	-4.49
PWY-7198: pyrimidine deoxyribonucleotides de novo biosynthesis IV	0.00077753	0.0031516	7926.6	40176	-4.21
GLYCOGENSYNTH-PWY: glycogen biosynthesis I (from ADP-D-Glucose)	0.00077753	0.0031516	145250	79812	4.51
GLUCARDEG-PWY: D-glucarate degradation I	0.00077753	0.0031516	920.48	4771.1	-3.28
P4-PWY: superpathway of L-lysine, L-threonine and L-methionine biosynthesis I	0.00077753	0.0031516	2387.8	16056	-3.83
PWY-5913: partial TCA cycle (obligate autotrophs)	0.00077753	0.0031516	1945.5	77944	-4.58
PWY-6700: queuosine biosynthesis I (de novo)	0.00077753	0.0031516	160830	58526	4.71
PWY-702: L-methionine biosynthesis II	0.00077753	0.0031516	5913.2	70766	-4.51
PWY0-301: L-ascorbate degradation I (bacterial, anaerobic)	0.00077753	0.0031516	312.32	23606	-4.07
FASYN-ELONG-PWY: fatty acid elongation -- saturated	0.00077753	0.0031516	13649	88367	-4.57
CALVIN-PWY: Calvin-Benson-Bassham cycle	0.00077753	0.0031516	153030	88307	4.51
PWY-5367: petroselinate biosynthesis	0.00077753	0.0031516	1261.1	54179	-4.42
GALACT-GLUCUROCAT-PWY: superpathway of hexuronide and hexuronate degradation	0.00077753	0.0031516	1212.5	12017	-3.73
GLUCUROCAT-PWY: superpathway of &beta;-D-glucuronosides degradation	0.00077753	0.0031516	2639.1	21251	-3.97
P124-PWY: Bifidobacterium shunt	0.00077753	0.0031516	6054.4	97605	-4.66
P122-PWY: heterolactic fermentation	0.00077753	0.0031516	1594	33232	-4.2
PWY0-1477: ethanolamine utilization	0.00077753	0.0031516	90347	8772.4	4.61
FERMENTATION-PWY: mixed acid fermentation	0.00077753	0.0031516	15325	77944	-4.5
PWY-6282: palmitoleate biosynthesis I (from (5Z)-dodec-5-enoate)	0.00077753	0.0031516	9837.5	84880	-4.57
TRNA-CHARGING-PWY: tRNA charging	0.00077753	0.0031516	144050	69880	4.57
PWY-7357: thiamine phosphate formation from pyrithiamine and oxythiamine (yeast)	0.00077753	0.0031516	127290	29505	4.69
KETOGLUCONMET-PWY: ketogluconate metabolism	0.00077753	0.0031516	1226.3	49330	-4.38
PWY0-862: (5Z)-dodecenoate biosynthesis I	0.00077753	0.0031516	10176	81756	-4.55
PWY-7953: UDP-N-acetylmuramoyl-pentapeptide biosynthesis III (meso-diaminopimelate containing)	0.00077753	0.0031516	138840	41961	4.69
PWY-7664: oleate biosynthesis IV (anaerobic)	0.00077753	0.0031516	11143	85047	-4.57
PWY0-162: superpathway of pyrimidine ribonucleotides de novo biosynthesis	0.00077753	0.0031516	12661	81437	-4.54
THRESYN-PWY: superpathway of L-threonine biosynthesis	0.00077753	0.0031516	33216	103430	-4.55
PWY-5030: L-histidine degradation III	0.00082933	0.0033173	184.62	3514.4	-3.22
PWY-5497: purine nucleobases degradation II (anaerobic)	0.0010056	0.00397	33.294	456.27	-2.33
PWY-5705: allantoin degradation to glyoxylate III	0.0011218	0.0041942	293.2	1335.4	-2.72
PWY-7211: superpathway of pyrimidine deoxyribonucleotides de novo biosynthesis	0.0011313	0.0041942	6250.6	20395	-3.85
PWY-7663: gondoate biosynthesis (anaerobic)	0.0011313	0.0041942	40996	90166	-4.39
PWY-6969: TCA cycle V (2-oxoglutarate synthase)	0.0011313	0.0041942	7373.6	28625	-4.03
PWY-6121: 5-aminoimidazole ribonucleotide biosynthesis I	0.0011313	0.0041942	105560	56908	4.39
P125-PWY: superpathway of (R,R)-butanediol biosynthesis	0.0011937	0.0042694	0	242.1	-2.09
POLYAMINSYN3-PWY: superpathway of polyamine biosynthesis II	0.0011937	0.0042694	0	557.07	-2.45
PWY-6386: UDP-N-acetylmuramoyl-pentapeptide biosynthesis II (lysine-containing)	0.0016292	0.005503	152080	98282	4.43
PWY-7221: guanosine ribonucleotides de novo biosynthesis	0.0016292	0.005503	186240	124900	4.49
PWY-241: C4 photosynthetic carbon assimilation cycle, NADP-ME type	0.0016292	0.005503	4989.4	20498	-3.89
PWY-5981: CDP-diacylglycerol biosynthesis III	0.0016292	0.005503	29844	395.67	4.17
PEPTIDOGLYCANSYN-PWY: peptidoglycan biosynthesis I (meso-diaminopimelate containing)	0.0016292	0.005503	153620	91150	4.49
PWY-7688: dTDP-&alpha;-D-ravidosamine and dTDP-4-acetyl-&alpha;-D-ravidosamine biosynthesis	0.0017651	0.0058966	145.44	1166.6	-2.71
PWY-7456: &beta;-(1,4)-mannan degradation	0.0019921	0.0065825	1431.7	8731.8	-3.56
PWY-6595: superpathway of guanosine nucleotides degradation (plants)	0.0020362	0.0065853	34.337	4114.4	-3.31
PWY-6607: guanosine nucleotides degradation I	0.0020362	0.0065853	32.591	4049	-3.3
PWY-6590: superpathway of Clostridium acetobutylicum acidogenic fermentation	0.0022536	0.0071363	554.2	2586.7	-3.01
CENTFERM-PWY: pyruvate fermentation to butanoate	0.0022536	0.0071363	418.12	2001.7	-2.9
PWY-6897: thiamine diphosphate salvage II	0.0023221	0.0072775	67231	22438	4.35
PWY-6285: superpathway of fatty acids biosynthesis (E. coli)	0.0031852	0.0098806	1852.5	8404.4	-3.52
1CMET2-PWY: folate transformations III (E. coli)	0.0032759	0.0099587	21777	50268	-4.15
PWY-4984: urea cycle	0.0032759	0.0099587	19655	572.34	3.98
PWY-6309: L-tryptophan degradation XI (mammalian, via kynurenine)	0.0037763	0.011366	0	902.43	-2.66
PWY-5973: cis-vaccenate biosynthesis	0.0045744	0.013371	27917	74988	-4.37
PWY-6387: UDP-N-acetylmuramoyl-pentapeptide biosynthesis I (meso-diaminopimelate containing)	0.0045744	0.013371	155740	97062	4.47
PWY0-1297: superpathway of purine deoxyribonucleosides degradation	0.0045744	0.013371	92853	11401	4.61
P108-PWY: pyruvate fermentation to propanoate I	0.0050527	0.014629	145.89	714.12	-2.46
P105-PWY: TCA cycle IV (2-oxoglutarate decarboxylase)	0.0059441	0.017047	937.99	3186.8	-3.05
PWY-6901: superpathway of glucose and xylose degradation	0.0063229	0.017635	12834	59252	-4.37
PENTOSE-P-PWY: pentose phosphate pathway	0.0063229	0.017635	31065	89905	-4.47
P161-PWY: acetylene degradation (anaerobic)	0.0063229	0.017635	84965	8772.4	4.58
POLYISOPRENSYN-PWY: polyisoprenoid biosynthesis (E. coli)	0.0084564	0.021383	1807.5	5834.7	-3.3
PWY-5505: L-glutamate and L-glutamine biosynthesis	0.008509	0.021383	1059.2	2803.2	-2.94
PWY-7003: glycerol degradation to butanol	0.008509	0.021383	457.99	948.44	-2.39
ANAEROFRUCAT-PWY: homolactic fermentation	0.0086515	0.021383	23022	66730	-4.34
HOMOSER-METSYN-PWY: L-methionine biosynthesis I	0.0086515	0.021383	4108.6	12934	-3.64
PWY-1042: glycolysis IV	0.0086515	0.021383	174920	80319	4.67
GALACTARDEG-PWY: D-galactarate degradation I	0.0086515	0.021383	1892.3	5899.8	-3.3
METSYN-PWY: superpathway of L-homoserine and L-methionine biosynthesis	0.0086515	0.021383	6382.2	20842	-3.86
MET-SAM-PWY: superpathway of S-adenosyl-L-methionine biosynthesis	0.0086515	0.021383	7013.5	22113	-3.88
PWY-5347: superpathway of L-methionine biosynthesis (transsulfuration)	0.0086515	0.021383	7096.8	23045	-3.9
GLUCARGALACTSUPER-PWY: superpathway of D-glucarate and D-galactarate degradation	0.0086515	0.021383	1892.3	5899.8	-3.3
PWY66-391: fatty acid &beta;-oxidation VI (mammalian peroxisome)	0.0096539	0.023478	263.23	583.79	-2.21
PWY-5189: tetrapyrrole biosynthesis II (from glycine)	0.0096539	0.023478	3248.7	1086.5	3.03
ALLANTOINDEG-PWY: superpathway of allantoin degradation in yeast	0.010027	0.024191	330.61	1576	-2.79
PWY-5692: allantoin degradation to glyoxylate II	0.010656	0.024912	0	218.29	-2.04
PWY-6596: adenosine nucleotides degradation I	0.010656	0.024912	0	636.78	-2.5
URDEGR-PWY: superpathway of allantoin degradation in plants	0.010656	0.024912	0	218.29	-2.04
RUMP-PWY: formaldehyde oxidation I	0.010656	0.024912	0	264.04	-2.12
PWY-6583: pyruvate fermentation to butanol I	0.011473	0.024912	530.86	1583.9	-2.72
PWY-6353: purine nucleotides degradation II (aerobic)	0.011473	0.024912	5566	14295	-3.64
PWY-6606: guanosine nucleotides degradation II	0.011473	0.024912	2952.8	8895.6	-3.47
PWY-7400: L-arginine biosynthesis IV (archaebacteria)	0.011719	0.024912	27028	71212	-4.34
PWY-6151: S-adenosyl-L-methionine salvage I	0.011719	0.024912	24084	92467	-4.53
PYRIDNUCSYN-PWY: NAD de novo biosynthesis I (from aspartate)	0.011719	0.024912	30306	60805	-4.18
PWY-6895: superpathway of thiamine diphosphate biosynthesis II	0.011719	0.024912	7729.2	19155	-3.76
LACTOSECAT-PWY: lactose and galactose degradation I	0.011719	0.024912	4801.4	16310	-3.76
HSERMETANA-PWY: L-methionine biosynthesis III	0.011719	0.024912	33710	89693	-4.45
PWY-6385: peptidoglycan biosynthesis III (mycobacteria)	0.011719	0.024912	150840	97243	4.43
CITRULBIO-PWY: L-citrulline biosynthesis	0.011719	0.024912	21389	2455.6	3.98
PWY-6163: chorismate biosynthesis from 3-dehydroquinate	0.011719	0.024912	135120	85247	4.4
ASPASN-PWY: superpathway of L-aspartate and L-asparagine biosynthesis	0.011719	0.024912	98271	34241	4.51
PWY-5136: fatty acid &beta;-oxidation II (plant peroxisome)	0.014214	0.030007	435.08	1205	-2.59
PWY-7282: 4-amino-2-methyl-5-diphosphomethylpyrimidine biosynthesis II	0.015714	0.032498	963.85	3559.4	-3.11
PWY0-845: superpathway of pyridoxal 5-phosphate biosynthesis and salvage	0.015714	0.032498	395.41	1676	-2.81
PWY-6317: D-galactose degradation I (Leloir pathway)	0.015714	0.032498	117130	71216	4.36
PWY-8182: valproate &beta;-oxidation	0.019016	0.039061	479.24	1240.5	-2.58
PYRIDOXSYN-PWY: pyridoxal 5-phosphate biosynthesis I	0.020863	0.041725	360.3	1341.4	-2.69
NONMEVIPP-PWY: methylerythritol phosphate pathway I	0.020863	0.041725	132200	98948	4.22
PWY66-429: fatty acid biosynthesis initiation (mitochondria)	0.020863	0.041725	22858	46478	-4.07
GALACTUROCAT-PWY: D-galacturonate degradation I	0.020863	0.041725	7145.9	18704	-3.76

## Sheet: Lefse_pathways_posttreat
Path	Pvalues	FDR	Antibiotics	Vehicle____	LDAscore
PWY-8190: L-glutamate degradation XI (reductive Stickland reaction)	4.6892e-06	0.00040835	237.07	2098.7	-2.97
P162-PWY: L-glutamate degradation V (via hydroxyglutarate)	7.0819e-06	0.00040835	230.72	1893.5	-2.92
PWY0-301: L-ascorbate degradation I (bacterial, anaerobic)	7.292e-06	0.00040835	2820.1	22217	-3.99
FASYN-INITIAL-PWY: superpathway of fatty acid biosynthesis initiation (E. coli)	8.6959e-06	0.00040835	5440	21459	-3.9
PWY-6549: L-glutamine biosynthesis III	1.1102e-05	0.00040835	4267.7	17820	-3.83
PWY-5494: pyruvate fermentation to propanoate II (acrylate pathway)	1.2062e-05	0.00040835	31.718	326.36	-2.17
THRESYN-PWY: superpathway of L-threonine biosynthesis	1.2316e-05	0.00040835	45529	95845	-4.4
PWY-8188: L-alanine degradation VI (reductive Stickland reaction)	1.4466e-05	0.00040835	70.721	704.45	-2.5
PWY-8189: L-alanine degradation V (oxidative Stickland reaction)	1.4466e-05	0.00040835	70.721	704.45	-2.5
PROPFERM-PWY: superpathway of L-alanine fermentation (Stickland reaction)	1.4466e-05	0.00040835	70.721	704.45	-2.5
POLYAMINSYN3-PWY: superpathway of polyamine biosynthesis II	1.4466e-05	0.00040835	72.617	692.21	-2.49
PWY0-1477: ethanolamine utilization	1.4627e-05	0.00040835	52462	8296.4	4.34
PWY-7117: C4 photosynthetic carbon assimilation cycle, PEPCK type	2.4305e-05	0.00062632	29132	76497	-4.37
NAD-BIOSYNTHESIS-II: NAD salvage pathway III (to nicotinamide riboside)	3.0087e-05	0.00071994	264.68	1771.8	-2.88
PWY1ZNC-1: assimilatory sulfate reduction IV	3.9894e-05	0.00083528	1649.1	8475.6	-3.53
PWY-5913: partial TCA cycle (obligate autotrophs)	3.9894e-05	0.00083528	21357	66901	-4.36
PWY-241: C4 photosynthetic carbon assimilation cycle, NADP-ME type	4.6932e-05	0.00084572	7167.6	22254	-3.88
FERMENTATION-PWY: mixed acid fermentation	4.6932e-05	0.00084572	28368	69148	-4.31
PWY-5505: L-glutamate and L-glutamine biosynthesis	4.7966e-05	0.00084572	796.77	4344.3	-3.25
PWY-5367: petroselinate biosynthesis	5.5136e-05	0.00092353	18759	54393	-4.25
GLYCOLYSIS-E-D: superpathway of glycolysis and the Entner-Doudoroff pathway	6.2712e-05	0.0010004	2571	11869	-3.67
PWY-7357: thiamine phosphate formation from pyrithiamine and oxythiamine (yeast)	7.579e-05	0.0011541	88331	32070	4.45
P161-PWY: acetylene degradation (anaerobic)	8.8679e-05	0.0012378	49773	8143.5	4.32
PWY-7196: superpathway of pyrimidine ribonucleosides salvage	8.8679e-05	0.0012378	10233	30315	-4
SULFATE-CYS-PWY: superpathway of sulfate assimilation and cysteine biosynthesis	0.00011495	0.0015403	2700.6	14912	-3.79
PWY-7211: superpathway of pyrimidine deoxyribonucleotides de novo biosynthesis	0.00012091	0.0015579	11231	23046	-3.77
PWY0-1297: superpathway of purine deoxyribonucleosides degradation	0.0001409	0.0017482	56009	10556	4.36
PWY-6969: TCA cycle V (2-oxoglutarate synthase)	0.00016397	0.0019618	17035	35076	-3.96
SO4ASSIM-PWY: assimilatory sulfate reduction I	0.00018167	0.0020287	1769.4	8408.9	-3.52
PWY-5345: superpathway of L-methionine biosynthesis (by sulfhydrylation)	0.00018167	0.0020287	3842.9	19384	-3.89
PWY-I9: L-cysteine biosynthesis VI (from L-methionine)	0.00019057	0.0020594	30732	68772	-4.28
PWY-4041: &gamma;-glutamyl cycle	0.00021534	0.002202	1703.7	6909.9	-3.42
PWY0-1296: purine ribonucleosides degradation	0.00022118	0.002202	77550	24303	4.43
PWY-5690: TCA cycle II (plants and fungi)	0.00022934	0.002202	2795.8	9636	-3.53
PWY-6309: L-tryptophan degradation XI (mammalian, via kynurenine)	0.00024371	0.002202	0	512.82	-2.41
PWY0-1061: superpathway of L-alanine biosynthesis	0.00025636	0.002202	32200	67017	-4.24
PWY-7115: C4 photosynthetic carbon assimilation cycle, NAD-ME type	0.00025636	0.002202	17870	38359	-4.01
PWY-6284: superpathway of unsaturated fatty acids biosynthesis (E. coli)	0.00025636	0.002202	28249	70776	-4.33
GLYCOGENSYNTH-PWY: glycogen biosynthesis I (from ADP-D-Glucose)	0.00025636	0.002202	115080	75594	4.3
PWY-6285: superpathway of fatty acids biosynthesis (E. coli)	0.00029295	0.0023668	4859.9	22518	-3.95
PWY-7221: guanosine ribonucleotides de novo biosynthesis	0.00029673	0.0023668	164920	128310	4.26
PWY-6609: adenine and adenosine salvage III	0.00029673	0.0023668	79848	37219	4.33
PWY-6317: D-galactose degradation I (Leloir pathway)	0.00034301	0.0025535	98722	66300	4.21
SER-GLYSYN-PWY: superpathway of L-serine and glycine biosynthesis I	0.00034301	0.0025535	49424	87988	-4.29
PWY-5971: palmitate biosynthesis (type II fatty acid synthase)	0.00034301	0.0025535	38036	82992	-4.35
PWY-6282: palmitoleate biosynthesis I (from (5Z)-dodec-5-enoate)	0.00039597	0.0027635	36153	80118	-4.34
PWY-7664: oleate biosynthesis IV (anaerobic)	0.00039597	0.0027635	37365	80944	-4.34
PWY0-862: (5Z)-dodecenoate biosynthesis I	0.00039597	0.0027635	36028	77853	-4.32
PWY-7663: gondoate biosynthesis (anaerobic)	0.00045649	0.0031209	54196	88974	-4.24
PWY-8004: Entner-Doudoroff pathway I	0.00059038	0.0038273	6638	21324	-3.87
PWY-702: L-methionine biosynthesis II	0.00060427	0.0038273	28772	61079	-4.21
DAPLYSINESYN-PWY: L-lysine biosynthesis I	0.00060427	0.0038273	35484	79292	-4.34
PWY-6168: flavin biosynthesis III (fungi)	0.00061694	0.0038273	3273.9	10267	-3.54
P164-PWY: purine nucleobases degradation I (anaerobic)	0.00065071	0.0039634	2023.4	7719.2	-3.45
FASYN-ELONG-PWY: fatty acid elongation -- saturated	0.00069384	0.0040805	41766	84497	-4.33
P108-PWY: pyruvate fermentation to propanoate I	0.0006943	0.0040805	536.43	944.2	-2.31
PWY-5989: stearate biosynthesis II (bacteria and plants)	0.00091112	0.0052625	33977	72876	-4.29
PWY-6121: 5-aminoimidazole ribonucleotide biosynthesis I	0.001042	0.0057224	90964	68952	4.04
GLUCARDEG-PWY: D-glucarate degradation I	0.001042	0.0057224	1982.1	4701.3	-3.13
PWY-5981: CDP-diacylglycerol biosynthesis III	0.001042	0.0057224	16071	695.51	3.89
1CMET2-PWY: folate transformations III (E. coli)	0.0013574	0.0073344	30716	51373	-4.01
GALACT-GLUCUROCAT-PWY: superpathway of hexuronide and hexuronate degradation	0.0015462	0.0079689	5700.6	14768	-3.66
PWY-7185: UTP and CTP dephosphorylation I	0.0015462	0.0079689	6220.2	12314	-3.48
PWY-7210: pyrimidine deoxyribonucleotides biosynthesis from CTP	0.0015462	0.0079689	8093	14836	-3.53
P23-PWY: reductive TCA cycle I	0.0016186	0.0082154	1780.4	4395.4	-3.12
PWY-6895: superpathway of thiamine diphosphate biosynthesis II	0.0019983	0.0097017	9568.2	22008	-3.79
PWY-7858: (5Z)-dodecenoate biosynthesis II	0.0022461	0.010549	902.76	6851.2	-3.47
GLUCARGALACTSUPER-PWY: superpathway of D-glucarate and D-galactarate degradation	0.0022672	0.010549	3076.4	6033.9	-3.17
GALACTARDEG-PWY: D-galactarate degradation I	0.0022672	0.010549	3076.4	6033.9	-3.17
PWY66-429: fatty acid biosynthesis initiation (mitochondria)	0.0025688	0.011788	32807	52697	-4
PWY-5189: tetrapyrrole biosynthesis II (from glycine)	0.0028337	0.012657	2131	1131.1	2.7
PWY-7356: thiamine diphosphate salvage IV (yeast)	0.0040584	0.017889	5489.3	11532	-3.48
PWY0-1261: anhydromuropeptides recycling I	0.0041647	0.017946	2937.5	6794.8	-3.29
PWY-7198: pyrimidine deoxyribonucleotides de novo biosynthesis IV	0.0041786	0.017946	22416	39630	-3.93
RUMP-PWY: formaldehyde oxidation I	0.0045237	0.019183	102.28	393.11	-2.17
PWY0-166: superpathway of pyrimidine deoxyribonucleotides de novo biosynthesis (E. coli)	0.0047035	0.019696	12963	1253.7	3.77
PWY-6590: superpathway of Clostridium acetobutylicum acidogenic fermentation	0.0052708	0.021341	1106.4	2459.1	-2.83
CENTFERM-PWY: pyruvate fermentation to butanoate	0.0052708	0.021341	841.2	1893.9	-2.72
PWY66-389: phytol degradation	0.0052874	0.021341	11988	21297	-3.67
ARGININE-SYN4-PWY: L-ornithine biosynthesis II	0.0053525	0.021346	442.31	2647.4	-3.04
PWY-6386: UDP-N-acetylmuramoyl-pentapeptide biosynthesis II (lysine-containing)	0.0059361	0.022857	124040	91850	4.21
PWY-5973: cis-vaccenate biosynthesis	0.0059361	0.022857	45744	74274	-4.15
PEPTIDOGLYCANSYN-PWY: peptidoglycan biosynthesis I (meso-diaminopimelate containing)	0.0066556	0.025052	120350	86080	4.23
PYRIDNUCSYN-PWY: NAD de novo biosynthesis I (from aspartate)	0.0066556	0.025052	37497	57685	-4
PWY-6471: peptidoglycan biosynthesis IV (Enterococcus faecium)	0.007344	0.027137	11075	26449	-3.89
PWY0-162: superpathway of pyrimidine ribonucleotides de novo biosynthesis	0.0074526	0.027137	39951	72270	-4.21
PWY-4984: urea cycle	0.0074526	0.027137	10350	649.86	3.69
PWY-6470: peptidoglycan biosynthesis V (&beta;-lactam resistance)	0.0082157	0.029083	10784	26080	-3.88
GLUCONEO-PWY: gluconeogenesis I	0.0083341	0.029083	26513	41507	-3.87
PWY-7199: pyrimidine deoxyribonucleosides salvage	0.0083341	0.029083	69778	25710	4.34
ANAEROFRUCAT-PWY: homolactic fermentation	0.0093078	0.031818	44480	69962	-4.11
THISYN-PWY: superpathway of thiamine diphosphate biosynthesis I	0.0093078	0.031818	14602	25388	-3.73
P122-PWY: heterolactic fermentation	0.012866	0.041442	16014	30601	-3.86
PWY-7953: UDP-N-acetylmuramoyl-pentapeptide biosynthesis III (meso-diaminopimelate containing)	0.012866	0.041442	94780	47932	4.37
KETOGLUCONMET-PWY: ketogluconate metabolism	0.012866	0.041442	18548	38281	-3.99
PWY-6583: pyruvate fermentation to butanol I	0.014259	0.045129	786.7	1560.4	-2.59
PWY-6897: thiamine diphosphate salvage II	0.014294	0.045129	51168	26055	4.1
PWY-7874: L-threonate degradation	0.014414	0.045129	114.27	922.09	-2.61
PWY-5097: L-lysine biosynthesis VI	0.015861	0.048748	72517	90103	-3.94
PWY-6385: peptidoglycan biosynthesis III (mycobacteria)	0.015861	0.048748	122840	91562	4.19
FUCCAT-PWY: fucose degradation	0.016335	0.049301	768.29	1419.1	-2.51

## Sheet: behavior-pathway_correlation
Behavior	Pathway	correlation	pvalue	fdr
ProximityD	PWY-5505: L-glutamate and L-glutamine biosynthesis	-0.616523	5.82843e-08	0.00021332
ProximityD	PWY-4041: &gamma;-glutamyl cycle	-0.594675	2.20198e-07	0.000402963
ProximityD	PWY1ZNC-1: assimilatory sulfate reduction IV	-0.549891	2.52007e-06	0.00307449
ProximityD	SO4ASSIM-PWY: assimilatory sulfate reduction I	-0.543775	3.42219e-06	0.0031313
ProximityD	PWY-6895: superpathway of thiamine diphosphate biosynthesis II	-0.529356	6.87849e-06	0.00419588
ProximityD	PWY-8190: L-glutamate degradation XI (reductive Stickland reaction)	-0.529692	6.76972e-06	0.00419588
ProximityD	P23-PWY: reductive TCA cycle I	-0.515278	1.31937e-05	0.00536545
ProximityD	PWY-7187: pyrimidine deoxyribonucleotides de novo biosynthesis II	0.517543	1.1904e-05	0.00536545
ProximityD	SULFATE-CYS-PWY: superpathway of sulfate assimilation and cysteine biosynthesis	-0.517365	1.20011e-05	0.00536545
ProximityD	P162-PWY: L-glutamate degradation V (via hydroxyglutarate)	-0.51138	1.57213e-05	0.00540513
ProximityD	PWY-6549: L-glutamine biosynthesis III	-0.510646	1.62449e-05	0.00540513
ProximityD	DENOVOPURINE2-PWY: superpathway of purine nucleotides de novo biosynthesis II	0.507881	1.83667e-05	0.00560183
ProximityD	PWY-5345: superpathway of L-methionine biosynthesis (by sulfhydrylation)	-0.505682	2.02348e-05	0.00569688
ProximityD	PRPP-PWY: superpathway of histidine, purine, and pyrimidine biosynthesis	0.498502	2.76356e-05	0.00722474
ProximityD	GLYCOLYSIS-E-D: superpathway of glycolysis and the Entner-Doudoroff pathway	-0.463686	0.000113923	0.0223488
ProximityD	P161-PWY: acetylene degradation (anaerobic)	0.463213	0.000116019	0.0223488
ProximityD	PWY-5690: TCA cycle II (plants and fungi)	-0.466466	0.000102306	0.0223488
ProximityD	PWY0-1297: superpathway of purine deoxyribonucleosides degradation	0.465744	0.000105213	0.0223488
ProximityD	PWY0-1477: ethanolamine utilization	0.464147	0.000111917	0.0223488
ProximityD	PWY-5837: 2-carboxy-1,4-naphthoquinol biosynthesis	0.452381	0.000174787	0.0319859
ProximityD	NAD-BIOSYNTHESIS-II: NAD salvage pathway III (to nicotinamide riboside)	-0.450189	0.000189589	0.0330427
interaction	GLYCOLYSIS-E-D: superpathway of glycolysis and the Entner-Doudoroff pathway	-0.44175	0.000257947	0.0392387
PiloerectionC	PWY-6121: 5-aminoimidazole ribonucleotide biosynthesis I	-0.440955	0.000265423	0.0392387
ProximityD	PWY-7211: superpathway of pyrimidine deoxyribonucleotides de novo biosynthesis	-0.440785	0.000267053	0.0392387
ProximityD	PWY-7323: superpathway of GDP-mannose-derived O-antigen building blocks biosynthesis	-0.440684	0.000268024	0.0392387
interaction	P164-PWY: purine nucleobases degradation I (anaerobic)	-0.437413	0.00030123	0.0424039
Genital DisplayC	PWY0-301: L-ascorbate degradation I (bacterial, anaerobic)	0.432856	0.000353773	0.0455131
interaction	PWY0-301: L-ascorbate degradation I (bacterial, anaerobic)	-0.43403	0.0003395	0.0455131
Genital DisplayC	PWY1ZNC-1: assimilatory sulfate reduction IV	0.432309	0.000360623	0.0455131
locomotion	GALACT-GLUCUROCAT-PWY: superpathway of hexuronide and hexuronate degradation	0.426491	0.000441209	0.0538275
ProximityD	FASYN-INITIAL-PWY: superpathway of fatty acid biosynthesis initiation (E. coli)	-0.424037	0.000479869	0.0566556
ProximityD	PWY-7013: (S)-propane-1,2-diol degradation	0.422784	0.000500769	0.0572755
ProximityD	PWY0-301: L-ascorbate degradation I (bacterial, anaerobic)	-0.421834	0.000517171	0.057359
PiloerectionC	GLYCOLYSIS: glycolysis I (from glucose 6-phosphate)	-0.419119	0.000566756	0.0610096
ProximityD	PWY-6168: flavin biosynthesis III (fungi)	-0.416188	0.000625125	0.0640061
ProximityD	PWY66-430: myristate biosynthesis (mitochondria)	0.41515	0.000647056	0.0640061
Genital DisplayC	SO4ASSIM-PWY: assimilatory sulfate reduction I	0.415211	0.000645745	0.0640061
ScratchingC	ARGININE-SYN4-PWY: L-ornithine biosynthesis II	0.412916	0.000696655	0.0670989
ProximityD	PWY-5981: CDP-diacylglycerol biosynthesis III	0.411942	0.000719341	0.0675074
Genital DisplayC	CITRULBIO-PWY: L-citrulline biosynthesis	-0.41103	0.000741183	0.0678182
PiloerectionC	PWY-7221: guanosine ribonucleotides de novo biosynthesis	-0.409424	0.000781122	0.0680692
ProximityD	PWY-7388: octanoyl-[acyl-carrier protein] biosynthesis (mitochondria, yeast)	0.409568	0.000777482	0.0680692
ProximityD	POLYISOPRENSYN-PWY: polyisoprenoid biosynthesis (E. coli)	-0.407188	0.000839973	0.0698704
ProximityD	PWY-241: C4 photosynthetic carbon assimilation cycle, NADP-ME type	-0.407678	0.000826741	0.0698704
ProximityD	PWY-5861: superpathway of demethylmenaquinol-8 biosynthesis I	0.406098	0.000870093	0.0707676
locomotion	CITRULBIO-PWY: L-citrulline biosynthesis	-0.404335	0.000920894	0.0721212
interaction	FASYN-INITIAL-PWY: superpathway of fatty acid biosynthesis initiation (E. coli)	-0.404157	0.000926146	0.0721212
PiloerectionC	PWY-7238: sucrose biosynthesis II	-0.402085	0.0009896	0.0739819
ProximityD	PWY-7616: methanol oxidation to carbon dioxide	0.402057	0.000990468	0.0739819
PiloerectionC	PWY-6124: inosine-5'-phosphate biosynthesis II	-0.400005	0.00105717	0.0773848
Genital DisplayC	P185-PWY: formaldehyde assimilation III (dihydroxyacetone cycle)	-0.396365	0.00118555	0.0778467
PiloerectionC	PWY-5136: fatty acid &beta;-oxidation II (plant peroxisome)	0.399064	0.00108912	0.0778467
interaction	PWY-5723: Rubisco shunt	0.396382	0.00118493	0.0778467
PiloerectionC	PWY-5941: glycogen degradation II	-0.395447	0.00122008	0.0778467
PiloerectionC	PWY-6123: inosine-5'-phosphate biosynthesis I	-0.398009	0.00112592	0.0778467
locomotion	PWY-6969: TCA cycle V (2-oxoglutarate synthase)	0.395093	0.00123364	0.0778467
ProximityD	PWY0-1296: purine ribonucleosides degradation	0.397615	0.00113995	0.0778467
PiloerectionC	TRNA-CHARGING-PWY: tRNA charging	-0.39558	0.00121502	0.0778467
locomotion	POLYISOPRENSYN-PWY: polyisoprenoid biosynthesis (E. coli)	0.39216	0.00135124	0.0787211
PiloerectionC	PWY-5484: glycolysis II (from fructose 6-phosphate)	-0.393093	0.00131276	0.0787211
PiloerectionC	PWY-6317: D-galactose degradation I (Leloir pathway)	-0.391946	0.00136021	0.0787211
ScratchingC	PWY-6902: chitin degradation II (Vibrio)	0.393958	0.00127799	0.0787211
locomotion	PWY-6906: chitin derivatives degradation	-0.393422	0.00129944	0.0787211
ProximityD	PWY-7238: sucrose biosynthesis II	0.391559	0.00137654	0.0787211
PiloerectionC	GLYCOGENSYNTH-PWY: glycogen biosynthesis I (from ADP-D-Glucose)	-0.386054	0.00162894	0.0788198
ProximityD	P108-PWY: pyruvate fermentation to propanoate I	-0.384053	0.00173054	0.0788198
Genital DisplayC	PWY-5345: superpathway of L-methionine biosynthesis (by sulfhydrylation)	0.384225	0.00172156	0.0788198
PiloerectionC	PWY-5686: UMP biosynthesis I	-0.387466	0.00156051	0.0788198
ProximityD	PWY-5897: superpathway of menaquinol-11 biosynthesis	0.388897	0.00149381	0.0788198
ProximityD	PWY-5898: superpathway of menaquinol-12 biosynthesis	0.390068	0.00144117	0.0788198
ProximityD	PWY-5899: superpathway of menaquinol-13 biosynthesis	0.384724	0.00169582	0.0788198
PiloerectionC	PWY-6122: 5-aminoimidazole ribonucleotide biosynthesis II	-0.385714	0.00164582	0.0788198
PiloerectionC	PWY-6277: superpathway of 5-aminoimidazole ribonucleotide biosynthesis	-0.385714	0.00164582	0.0788198
locomotion	PWY-7185: UTP and CTP dephosphorylation I	0.388867	0.00149518	0.0788198
PiloerectionC	PWY-7790: UMP biosynthesis II	-0.386106	0.00162639	0.0788198
PiloerectionC	PWY-7791: UMP biosynthesis III	-0.38406	0.00173016	0.0788198
interaction	PWY-8004: Entner-Doudoroff pathway I	-0.383788	0.00174437	0.0788198
ProximityD	PWY0-1261: anhydromuropeptides recycling I	-0.387871	0.00154137	0.0788198
Genital DisplayC	PWY0-1477: ethanolamine utilization	-0.385518	0.00165561	0.0788198
Genital DisplayC	SULFATE-CYS-PWY: superpathway of sulfate assimilation and cysteine biosynthesis	0.38791	0.00153956	0.0788198
PiloerectionC	UDPNAGSYN-PWY: UDP-N-acetyl-D-glucosamine biosynthesis I	-0.386975	0.00158404	0.0788198
ProximityD	GLUDEG-I-PWY: GABA shunt	0.382576	0.00180911	0.0799768
ProximityD	PWY-5838: superpathway of menaquinol-8 biosynthesis I	0.382492	0.00181368	0.0799768
PiloerectionC	PWY-5994: palmitate biosynthesis (type I fatty acid synthase)	-0.382045	0.00183814	0.0800902
ProximityD	PWY-6060: malonate degradation II (biotin-dependent)	0.381442	0.00187161	0.0805894
ProximityD	PWY-5675: nitrate reduction V (assimilatory)	0.380338	0.00193428	0.0823196
PiloerectionC	ANAGLYCOLYSIS-PWY: glycolysis III (from glucose)	-0.378089	0.00206786	0.0833888
interaction	P162-PWY: L-glutamate degradation V (via hydroxyglutarate)	-0.378148	0.00206423	0.0833888
Genital DisplayC	PWY-4984: urea cycle	-0.37913	0.00200503	0.0833888
ProximityD	PWY-6922: L-N&delta;-acetylornithine biosynthesis	0.379136	0.00200467	0.0833888
ProximityD	PWY-6969: TCA cycle V (2-oxoglutarate synthase)	-0.377999	0.00207333	0.0833888
PiloerectionC	ARO-PWY: chorismate biosynthesis I	-0.375077	0.00225962	0.0869495
ProximityD	P164-PWY: purine nucleobases degradation I (anaerobic)	-0.372538	0.00243342	0.0869495
ProximityD	PROPFERM-PWY: superpathway of L-alanine fermentation (Stickland reaction)	-0.372838	0.00241232	0.0869495
Focal ApproachC	PWY-5677: succinate fermentation to butanoate	0.374137	0.0023226	0.0869495
locomotion	PWY-6285: superpathway of fatty acids biosynthesis (E. coli)	0.372061	0.00246736	0.0869495
Genital DisplayC	PWY-6876: isopropanol biosynthesis (engineered)	-0.374683	0.00228584	0.0869495
locomotion	PWY-7210: pyrimidine deoxyribonucleotides biosynthesis from CTP	0.372147	0.00246121	0.0869495
locomotion	PWY-7858: (5Z)-dodecenoate biosynthesis II	0.373904	0.00233846	0.0869495
ProximityD	PWY-7942: 5-oxo-L-proline metabolism	0.374301	0.00231153	0.0869495
PiloerectionC	PWY-8182: valproate &beta;-oxidation	0.372052	0.00246806	0.0869495
ProximityD	PWY-8188: L-alanine degradation VI (reductive Stickland reaction)	-0.371799	0.00248624	0.0869495
ProximityD	PWY-8189: L-alanine degradation V (oxidative Stickland reaction)	-0.37365	0.00235585	0.0869495
Genital DisplayC	PWY0-1296: purine ribonucleosides degradation	-0.371685	0.00249445	0.0869495
interaction	PWY1ZNC-1: assimilatory sulfate reduction IV	-0.373895	0.0023391	0.0869495
interaction	PWY-841: superpathway of purine nucleotides de novo biosynthesis I	0.370605	0.00257367	0.0886694
Genital DisplayC	PWY0-1297: superpathway of purine deoxyribonucleosides degradation	-0.370356	0.00259225	0.0886694
PiloerectionC	CALVIN-PWY: Calvin-Benson-Bassham cycle	-0.369029	0.00269328	0.0888053
ScratchingC	HISDEG-PWY: L-histidine degradation I	0.369191	0.00268082	0.0888053
ProximityD	PWY-5994: palmitate biosynthesis (type I fatty acid synthase)	0.369781	0.00263559	0.0888053
ProximityD	PWY-8004: Entner-Doudoroff pathway I	-0.369105	0.00268745	0.0888053
PiloerectionC	NONMEVIPP-PWY: methylerythritol phosphate pathway I	-0.36729	0.00283104	0.0905794
Genital DisplayC	P161-PWY: acetylene degradation (anaerobic)	-0.367026	0.00285253	0.0905794
interaction	PWY-5505: L-glutamate and L-glutamine biosynthesis	-0.36673	0.00287671	0.0905794
Focal ApproachC	PWY-5705: allantoin degradation to glyoxylate III	0.367497	0.00281429	0.0905794
PiloerectionC	PWY-6594: superpathway of Clostridium acetobutylicum solventogenic fermentation	-0.366501	0.00289557	0.0905794
ProximityD	THISYN-PWY: superpathway of thiamine diphosphate biosynthesis I	-0.367204	0.00283804	0.0905794
PiloerectionC	OANTIGEN-PWY: O-antigen building blocks biosynthesis (E. coli)	-0.362359	0.00325633	0.0921533
ProximityD	P163-PWY: L-lysine fermentation to acetate and butanoate	0.364384	0.00307525	0.0921533
PiloerectionC	PEPTIDOGLYCANSYN-PWY: peptidoglycan biosynthesis I (meso-diaminopimelate containing)	-0.365277	0.00299824	0.0921533
PiloerectionC	PWY-1042: glycolysis IV	-0.362856	0.00321099	0.0921533
Genital DisplayC	PWY-5367: petroselinate biosynthesis	0.362175	0.00327321	0.0921533
PiloerectionC	PWY-5392: reductive TCA cycle II	0.362607	0.00323364	0.0921533
Genital DisplayC	PWY-5505: L-glutamate and L-glutamine biosynthesis	0.364791	0.00303995	0.0921533
Genital DisplayC	PWY-5690: TCA cycle II (plants and fungi)	0.363339	0.00316753	0.0921533
PiloerectionC	PWY-6385: peptidoglycan biosynthesis III (mycobacteria)	-0.362186	0.00327219	0.0921533
ProximityD	PWY-7196: superpathway of pyrimidine ribonucleosides salvage	-0.362798	0.00321628	0.0921533
locomotion	PWY-7211: superpathway of pyrimidine deoxyribonucleotides de novo biosynthesis	0.362178	0.00327291	0.0921533
Focal LeaveC	PWY66-430: myristate biosynthesis (mitochondria)	0.363017	0.00319643	0.0921533
ProximityD	UDPNAGSYN-PWY: UDP-N-acetyl-D-glucosamine biosynthesis I	0.363383	0.00316363	0.0921533
ProximityD	PWY-6859: all-trans-farnesol biosynthesis	0.360925	0.0033902	0.0947185
Focal LeaveC	PWY-7388: octanoyl-[acyl-carrier protein] biosynthesis (mitochondria, yeast)	0.359785	0.00350013	0.097049
PiloerectionC	NONOXIPENT-PWY: pentose phosphate pathway (non-oxidative branch) I	-0.35941	0.00353692	0.0973319
PiloerectionC	PWY-6604: superpathway of Clostridium acetobutylicum acidogenic and solventogenic fermentation	-0.358798	0.00359781	0.0982687
Genital DisplayC	GLYCOGENSYNTH-PWY: glycogen biosynthesis I (from ADP-D-Glucose)	-0.357482	0.00373187	0.0989758
PiloerectionC	PWY-6387: UDP-N-acetylmuramoyl-pentapeptide biosynthesis I (meso-diaminopimelate containing)	-0.357679	0.00371148	0.0989758
Genital DisplayC	PWY-6549: L-glutamine biosynthesis III	0.357506	0.00372938	0.0989758
PiloerectionC	PWY0-1586: peptidoglycan maturation (meso-diaminopimelate containing)	-0.358151	0.00366317	0.0989758
Genital DisplayC	P105-PWY: TCA cycle IV (2-oxoglutarate decarboxylase)	0.356844	0.00379842	0.099809
ProximityD	PWY-6383: mono-trans, poly-cis decaprenyl phosphate biosynthesis	0.356486	0.00383618	0.099809
ProximityD	PWY-7118: chitin deacetylation	0.356402	0.0038451	0.099809
PiloerectionC	PWY-6386: UDP-N-acetylmuramoyl-pentapeptide biosynthesis II (lysine-containing)	-0.35545	0.00394749	0.100332
locomotion	PWY-6895: superpathway of thiamine diphosphate biosynthesis II	0.355942	0.00389426	0.100332
ProximityD	PWY-7269: mitochondrial NADPH production (yeast)	0.355701	0.00392035	0.100332
ProximityD	GLCMANNANAUT-PWY: superpathway of N-acetylglucosamine, N-acetylmannosamine and N-acetylneuraminate degradation	0.353682	0.00414408	0.104574
locomotion	PWY-6609: adenine and adenosine salvage III	-0.353277	0.00419029	0.104574
Genital DisplayC	PWY-7196: superpathway of pyrimidine ribonucleosides salvage	0.353192	0.00420009	0.104574
interaction	PWY-6060: malonate degradation II (biotin-dependent)	0.35227	0.00430718	0.105284
PiloerectionC	PWY-6163: chorismate biosynthesis from 3-dehydroquinate	-0.352204	0.00431491	0.105284
PiloerectionC	PWY-6876: isopropanol biosynthesis (engineered)	-0.35242	0.00428961	0.105284
interaction	PWY3O-4107: NAD salvage pathway V (PNC V cycle)	0.351547	0.00439285	0.106476
ProximityD	AST-PWY: L-arginine degradation II (AST pathway)	0.351257	0.00442772	0.106531
PiloerectionC	PPGPPMET-PWY: ppGpp metabolism	-0.351045	0.00445336	0.106531
ProximityD	GLYCOGENSYNTH-PWY: glycogen biosynthesis I (from ADP-D-Glucose)	0.350621	0.0045049	0.107065
ProximityD	PWY-6588: pyruvate fermentation to acetone	0.349996	0.00458189	0.108192
ProximityD	PWY-6317: D-galactose degradation I (Leloir pathway)	0.349681	0.00462112	0.108419
ProximityD	PWY-5723: Rubisco shunt	0.347555	0.00489387	0.114086
Genital DisplayC	PWY-5981: CDP-diacylglycerol biosynthesis III	-0.346554	0.00502707	0.11645
Genital DisplayC	GLYCOLYSIS-E-D: superpathway of glycolysis and the Entner-Doudoroff pathway	0.34599	0.00510357	0.116744
ProximityD	PWY-7357: thiamine phosphate formation from pyrithiamine and oxythiamine (yeast)	0.346125	0.00508518	0.116744
locomotion	PWY0-1297: superpathway of purine deoxyribonucleosides degradation	-0.345556	0.00516309	0.117372
PiloerectionC	P161-PWY: acetylene degradation (anaerobic)	-0.34503	0.00523608	0.118297
PiloerectionC	P105-PWY: TCA cycle IV (2-oxoglutarate decarboxylase)	0.344794	0.00526918	0.118314
PiloerectionC	PWY-4041: &gamma;-glutamyl cycle	0.34387	0.0054003	0.119788
ScratchingC	PWY-6470: peptidoglycan biosynthesis V (&beta;-lactam resistance)	0.343921	0.00539306	0.119788
interaction	PWY-8190: L-glutamate degradation XI (reductive Stickland reaction)	-0.342746	0.00556376	0.122671
PiloerectionC	PWY-7953: UDP-N-acetylmuramoyl-pentapeptide biosynthesis III (meso-diaminopimelate containing)	-0.342203	0.00564421	0.123699
ProximityD	PWY-5941: glycogen degradation II	0.34177	0.00570915	0.124378
PiloerectionC	PWY-3841: folate transformations II (plants)	-0.340352	0.00592632	0.125436
interaction	PWY-5690: TCA cycle II (plants and fungi)	-0.340959	0.00583252	0.125436
Genital DisplayC	PWY-6284: superpathway of unsaturated fatty acids biosynthesis (E. coli)	0.340293	0.00593561	0.125436
PiloerectionC	PWY-6700: queuosine biosynthesis I (de novo)	-0.340115	0.00596337	0.125436
ProximityD	PWY-7115: C4 photosynthetic carbon assimilation cycle, NAD-ME type	-0.340411	0.00591716	0.125436
PiloerectionC	PWY0-1297: superpathway of purine deoxyribonucleosides degradation	-0.341126	0.00580696	0.125436
locomotion	P161-PWY: acetylene degradation (anaerobic)	-0.339464	0.00606611	0.126746
PiloerectionC	P185-PWY: formaldehyde assimilation III (dihydroxyacetone cycle)	-0.338757	0.00617932	0.126746
ProximityD	PWY-7185: UTP and CTP dephosphorylation I	-0.338517	0.0062183	0.126746
locomotion	PWY-7199: pyrimidine deoxyribonucleosides salvage	-0.338809	0.0061709	0.126746
locomotion	PWY0-1296: purine ribonucleosides degradation	-0.338424	0.00623343	0.126746
ProximityD	THISYNARA-PWY: superpathway of thiamine diphosphate biosynthesis III (eukaryotes)	-0.338745	0.00618127	0.126746
PiloerectionC	PWY0-1477: ethanolamine utilization	-0.338055	0.00629369	0.127265
ProximityD	GOLPDLCAT-PWY: superpathway of glycerol degradation to 1,3-propanediol	0.337164	0.00644147	0.128826
Genital DisplayC	PWY-6121: 5-aminoimidazole ribonucleotide biosynthesis I	-0.336883	0.00648867	0.128826
PiloerectionC	PWY-7199: pyrimidine deoxyribonucleosides salvage	-0.336747	0.00651171	0.128826
ProximityD	PWY-7340: 9-cis, 11-trans-octadecadienoyl-CoA degradation (isomerase-dependent, yeast)	0.337178	0.0064391	0.128826
PiloerectionC	PWY-7111: pyruvate fermentation to isobutanol (engineered)	-0.336128	0.00661711	0.130208
ScratchingC	CALVIN-PWY: Calvin-Benson-Bassham cycle	-0.334031	0.00698551	0.132656
interaction	NAD-BIOSYNTHESIS-II: NAD salvage pathway III (to nicotinamide riboside)	-0.333977	0.00699527	0.132656
Focal LeaveC	PWY-5898: superpathway of menaquinol-12 biosynthesis	0.334307	0.00693591	0.132656
ProximityD	PWY-5913: partial TCA cycle (obligate autotrophs)	-0.334594	0.00688484	0.132656
Genital DisplayC	PWY-6609: adenine and adenosine salvage III	-0.334863	0.00683715	0.132656
ScratchingC	PWY-6609: adenine and adenosine salvage III	-0.334212	0.00695289	0.132656
interaction	PWY-7118: chitin deacetylation	0.334382	0.00692252	0.132656
Focal LeaveC	PWY-5899: superpathway of menaquinol-13 biosynthesis	0.333624	0.00705905	0.133176
interaction	PWY0-42: 2-methylcitrate cycle I	0.333076	0.00715919	0.134372
PiloerectionC	GLUCOSE1PMETAB-PWY: glucose and glucose-1-phosphate degradation	0.332634	0.00724073	0.134625
ProximityD	PWY-6596: adenosine nucleotides degradation I	0.332605	0.0072462	0.134625
PiloerectionC	COA-PWY-1: superpathway of coenzyme A biosynthesis III (mammals)	-0.330629	0.00762131	0.135849
PiloerectionC	PWY-4984: urea cycle	-0.330502	0.00764616	0.135849
ScratchingC	PWY-5030: L-histidine degradation III	0.331314	0.00748949	0.135849
Focal LeaveC	PWY-5838: superpathway of menaquinol-8 biosynthesis I	0.33126	0.00749984	0.135849
Focal LeaveC	PWY-5861: superpathway of demethylmenaquinol-8 biosynthesis I	0.33091	0.00756712	0.135849
Genital DisplayC	PWY-6317: D-galactose degradation I (Leloir pathway)	-0.330687	0.00761017	0.135849
interaction	PWY-6549: L-glutamine biosynthesis III	-0.331309	0.00749036	0.135849
Genital DisplayC	PWY-6906: chitin derivatives degradation	-0.331802	0.00739666	0.135849
Genital DisplayC	PWY-7238: sucrose biosynthesis II	-0.330793	0.00758971	0.135849
Focal LeaveC	PWY-5897: superpathway of menaquinol-11 biosynthesis	0.329967	0.00775089	0.136559
PiloerectionC	PWY0-1296: purine ribonucleosides degradation	-0.329917	0.00776074	0.136559
Genital DisplayC	NAD-BIOSYNTHESIS-II: NAD salvage pathway III (to nicotinamide riboside)	0.329201	0.00790298	0.136865
PiloerectionC	PWY-8178: pentose phosphate pathway (non-oxidative branch) II	-0.329176	0.00790816	0.136865
locomotion	PWY0-1477: ethanolamine utilization	-0.329301	0.00788311	0.136865
locomotion	SER-GLYSYN-PWY: superpathway of L-serine and glycine biosynthesis I	0.329078	0.00792769	0.136865
ScratchingC	PWY0-301: L-ascorbate degradation I (bacterial, anaerobic)	0.32858	0.00802832	0.137951
ScratchingC	PWY-7221: guanosine ribonucleotides de novo biosynthesis	-0.328198	0.00810631	0.138641
PiloerectionC	METHGLYUT-PWY: superpathway of methylglyoxal degradation	0.325029	0.00877874	0.145221
Genital DisplayC	PEPTIDOGLYCANSYN-PWY: peptidoglycan biosynthesis I (meso-diaminopimelate containing)	-0.324753	0.00883962	0.145221
locomotion	PWY-4984: urea cycle	-0.324924	0.0088019	0.145221
PiloerectionC	PWY-6527: stachyose degradation	-0.324714	0.00884819	0.145221
ProximityD	PWY-7198: pyrimidine deoxyribonucleotides de novo biosynthesis IV	-0.325903	0.00858863	0.145221
Genital DisplayC	PWY-7221: guanosine ribonucleotides de novo biosynthesis	-0.325212	0.00873853	0.145221
PiloerectionC	PWY-7357: thiamine phosphate formation from pyrithiamine and oxythiamine (yeast)	-0.324808	0.00882737	0.145221
ScratchingC	PWY0-1296: purine ribonucleosides degradation	-0.324844	0.00881946	0.145221
interaction	THISYNARA-PWY: superpathway of thiamine diphosphate biosynthesis III (eukaryotes)	-0.326008	0.00856611	0.145221
ProximityD	COLANSYN-PWY: colanic acid building blocks biosynthesis	-0.323762	0.00906096	0.147221
PiloerectionC	GLCMANNANAUT-PWY: superpathway of N-acetylglucosamine, N-acetylmannosamine and N-acetylneuraminate degradation	-0.32363	0.00909069	0.147221
locomotion	GLUCUROCAT-PWY: superpathway of &beta;-D-glucuronosides degradation	0.323835	0.00904439	0.147221
Genital DisplayC	CALVIN-PWY: Calvin-Benson-Bassham cycle	-0.323047	0.00922358	0.148715
PiloerectionC	ASPASN-PWY: superpathway of L-aspartate and L-asparagine biosynthesis	-0.322074	0.00944903	0.149904
locomotion	P42-PWY: incomplete reductive TCA cycle	0.321848	0.00950211	0.149904
ScratchingC	PWY-6292: superpathway of L-cysteine biosynthesis (mammalian)	0.321976	0.00947192	0.149904
PiloerectionC	PWY-6731: starch degradation III	0.32193	0.00948289	0.149904
Genital DisplayC	UDPNAGSYN-PWY: UDP-N-acetyl-D-glucosamine biosynthesis I	-0.322082	0.00944719	0.149904
ScratchingC	GLYCOLYSIS-E-D: superpathway of glycolysis and the Entner-Doudoroff pathway	0.32158	0.00956525	0.150252
Genital DisplayC	PWY-6122: 5-aminoimidazole ribonucleotide biosynthesis II	-0.320484	0.00982774	0.151132
Genital DisplayC	PWY-6277: superpathway of 5-aminoimidazole ribonucleotide biosynthesis	-0.320484	0.00982774	0.151132
PiloerectionC	PWY-6609: adenine and adenosine salvage III	-0.320748	0.00976395	0.151132
ProximityD	PWY0-42: 2-methylcitrate cycle I	0.320993	0.00970511	0.151132
Genital DisplayC	TRNA-CHARGING-PWY: tRNA charging	-0.32069	0.00977803	0.151132
PiloerectionC	GLYOXYLATE-BYPASS: glyoxylate cycle	0.318565	0.0103026	0.152072
Genital DisplayC	PWY-1042: glycolysis IV	-0.319364	0.0101025	0.152072
locomotion	PWY-5505: L-glutamate and L-glutamine biosynthesis	0.317413	0.010597	0.152072
ScratchingC	PWY-5823: superpathway of CDP-glucose-derived O-antigen building blocks biosynthesis	0.317976	0.0104522	0.152072
Genital DisplayC	PWY-5913: partial TCA cycle (obligate autotrophs)	0.319787	0.00999794	0.152072
Genital DisplayC	PWY-5941: glycogen degradation II	-0.318026	0.0104393	0.152072
ScratchingC	PWY-6168: flavin biosynthesis III (fungi)	0.318588	0.0102967	0.152072
Focal ApproachC	PWY-6309: L-tryptophan degradation XI (mammalian, via kynurenine)	0.31853	0.0103113	0.152072
Genital DisplayC	PWY-6385: peptidoglycan biosynthesis III (mycobacteria)	-0.317324	0.01062	0.152072
Genital DisplayC	PWY-6386: UDP-N-acetylmuramoyl-pentapeptide biosynthesis II (lysine-containing)	-0.317535	0.0105653	0.152072
ScratchingC	PWY-6386: UDP-N-acetylmuramoyl-pentapeptide biosynthesis II (lysine-containing)	-0.319358	0.010104	0.152072
Genital DisplayC	PWY-6387: UDP-N-acetylmuramoyl-pentapeptide biosynthesis I (meso-diaminopimelate containing)	-0.319186	0.0101466	0.152072
Genital DisplayC	PWY-6471: peptidoglycan biosynthesis IV (Enterococcus faecium)	0.317484	0.0105785	0.152072
locomotion	PWY-6549: L-glutamine biosynthesis III	0.317569	0.0105565	0.152072
Genital DisplayC	PWY-6895: superpathway of thiamine diphosphate biosynthesis II	0.317259	0.0106367	0.152072
Genital DisplayC	PWY-7357: thiamine phosphate formation from pyrithiamine and oxythiamine (yeast)	-0.317789	0.0105001	0.152072
ScratchingC	PWY0-1297: superpathway of purine deoxyribonucleosides degradation	-0.318213	0.0103917	0.152072
Cage ManipulationC	PWY66-389: phytol degradation	0.31983	0.00998748	0.152072
interaction	GLUDEG-I-PWY: GABA shunt	0.315659	0.011059	0.15274
Genital DisplayC	P164-PWY: purine nucleobases degradation I (anaerobic)	0.316245	0.0109028	0.15274
ScratchingC	PWY-5695: inosine 5'-phosphate degradation	-0.316482	0.01084	0.15274
ProximityD	PWY-6121: 5-aminoimidazole ribonucleotide biosynthesis I	0.316531	0.0108271	0.15274
Genital DisplayC	PWY-6124: inosine-5'-phosphate biosynthesis II	-0.315763	0.0110313	0.15274
Genital DisplayC	PWY-7013: (S)-propane-1,2-diol degradation	-0.315949	0.0109814	0.15274
ProximityD	PWY-7210: pyrimidine deoxyribonucleotides biosynthesis from CTP	-0.315947	0.0109821	0.15274
ProximityD	PWY-7221: guanosine ribonucleotides de novo biosynthesis	0.315954	0.0109801	0.15274
ProximityD	PWY-7456: &beta;-(1,4)-mannan degradation	-0.315669	0.0110563	0.15274
ProximityD	PWY-7392: taxadiene biosynthesis (engineered)	0.314991	0.0112397	0.154651
ProximityD	ARGpolyamineSYN: superpathway of arginine and polyamine biosynthesis	-0.314076	0.0114913	0.156933
interaction	PWY-5675: nitrate reduction V (assimilatory)	0.314157	0.0114688	0.156933
Scent MarkingC	PYRIDNUCSAL-PWY: NAD salvage pathway I (PNC VI cycle)	0.313897	0.011541	0.157026
locomotion	GLYCOLYSIS-E-D: superpathway of glycolysis and the Entner-Doudoroff pathway	0.313616	0.0116195	0.157508
Genital DisplayC	PWY-4041: &gamma;-glutamyl cycle	0.313144	0.0117523	0.157749
locomotion	PWY-5367: petroselinate biosynthesis	0.312995	0.0117948	0.157749
ProximityD	PWY-5676: acetyl-CoA fermentation to butanoate II	0.312815	0.011846	0.157749
ScratchingC	PWY-6387: UDP-N-acetylmuramoyl-pentapeptide biosynthesis I (meso-diaminopimelate containing)	-0.312999	0.0117936	0.157749
ScratchingC	PWY-6700: queuosine biosynthesis I (de novo)	-0.312791	0.0118527	0.157749
Focal LeaveC	PWY-6309: L-tryptophan degradation XI (mammalian, via kynurenine)	0.312541	0.0119242	0.158126
interaction	PWY-8189: L-alanine degradation V (oxidative Stickland reaction)	-0.312306	0.0119915	0.158444
Focal LeaveC	PWY-5837: 2-carboxy-1,4-naphthoquinol biosynthesis	0.311978	0.0120864	0.158552
interaction	PWY-6168: flavin biosynthesis III (fungi)	-0.312114	0.012047	0.158552
interaction	PWY-5920: superpathway of heme b biosynthesis from glycine	0.310995	0.0123744	0.161751
Genital DisplayC	GLYCOCAT-PWY: glycogen degradation I	0.310748	0.0124475	0.161856
ScratchingC	PWY-6385: peptidoglycan biosynthesis III (mycobacteria)	-0.310521	0.0125151	0.161856
locomotion	PWY-8004: Entner-Doudoroff pathway I	0.310623	0.0124846	0.161856
interaction	PWY-8188: L-alanine degradation VI (reductive Stickland reaction)	-0.310343	0.0125684	0.161974
Genital DisplayC	NONMEVIPP-PWY: methylerythritol phosphate pathway I	-0.309626	0.012785	0.162498
Genital DisplayC	NONOXIPENT-PWY: pentose phosphate pathway (non-oxidative branch) I	-0.308808	0.0130362	0.162498
interaction	PROPFERM-PWY: superpathway of L-alanine fermentation (Stickland reaction)	-0.309312	0.012881	0.162498
ProximityD	PWY-5920: superpathway of heme b biosynthesis from glycine	0.309263	0.0128958	0.162498
Genital DisplayC	PWY-5994: palmitate biosynthesis (type I fatty acid synthase)	-0.309656	0.0127759	0.162498
ScratchingC	PWY-6121: 5-aminoimidazole ribonucleotide biosynthesis I	-0.308652	0.0130844	0.162498
ScratchingC	PWY-6317: D-galactose degradation I (Leloir pathway)	-0.30877	0.0130479	0.162498
locomotion	PWY-7013: (S)-propane-1,2-diol degradation	-0.308725	0.0130619	0.162498
ScratchingC	PWY-7357: thiamine phosphate formation from pyrithiamine and oxythiamine (yeast)	-0.30992	0.012696	0.162498
locomotion	PWY-7357: thiamine phosphate formation from pyrithiamine and oxythiamine (yeast)	-0.30861	0.0130975	0.162498
ProximityD	PWY3O-4107: NAD salvage pathway V (PNC V cycle)	0.309607	0.0127909	0.162498
ProximityD	PWY-6507: 4-deoxy-L-threo-hex-4-enopyranuronate degradation	0.308341	0.0131814	0.162986
Genital DisplayC	PWY-6594: superpathway of Clostridium acetobutylicum solventogenic fermentation	-0.307622	0.0134076	0.16412
ProximityD	PWY-7315: dTDP-N-acetylthomosamine biosynthesis	0.307871	0.013329	0.16412
ScratchingC	PWY0-1477: ethanolamine utilization	-0.307633	0.0134041	0.16412
PiloerectionC	PWY-6703: preQ0 biosynthesis	-0.307236	0.0135305	0.164546
ProximityD	PWY-7883: anhydromuropeptides recycling II	0.307177	0.0135493	0.164546
locomotion	PWY0-862: (5Z)-dodecenoate biosynthesis I	0.30709	0.0135773	0.164546
Genital DisplayC	PWY-6168: flavin biosynthesis III (fungi)	0.306835	0.0136592	0.164992
PiloerectionC	COA-PWY: coenzyme A biosynthesis I (prokaryotic)	-0.306242	0.0138513	0.165861
ProximityD	NAGLIPASYN-PWY: lipid IVA biosynthesis (E. coli)	-0.304859	0.0143086	0.165861
interaction	P23-PWY: reductive TCA cycle I	-0.304831	0.0143181	0.165861
locomotion	P23-PWY: reductive TCA cycle I	0.306098	0.0138983	0.165861
ProximityD	PWY-6124: inosine-5'-phosphate biosynthesis II	0.305372	0.0141374	0.165861
locomotion	PWY-6270: isoprene biosynthesis I	0.304695	0.0143639	0.165861
locomotion	PWY-6282: palmitoleate biosynthesis I (from (5Z)-dodec-5-enoate)	0.30469	0.0143656	0.165861
ProximityD	PWY-6609: adenine and adenosine salvage III	0.304884	0.0143003	0.165861
Genital DisplayC	PWY-7115: C4 photosynthetic carbon assimilation cycle, NAD-ME type	0.306171	0.0138746	0.165861
Genital DisplayC	PWY-7199: pyrimidine deoxyribonucleosides salvage	-0.305164	0.0142067	0.165861
PiloerectionC	PWY-7851: coenzyme A biosynthesis II (eukaryotic)	-0.304889	0.0142985	0.165861
ProximityD	PWY-8073: lipid IVA biosynthesis (P. putida)	-0.304849	0.0143121	0.165861
Genital DisplayC	PWY66-391: fatty acid &beta;-oxidation VI (mammalian peroxisome)	0.30492	0.0142881	0.165861
interaction	SO4ASSIM-PWY: assimilatory sulfate reduction I	-0.306022	0.0139233	0.165861
interaction	GLCMANNANAUT-PWY: superpathway of N-acetylglucosamine, N-acetylmannosamine and N-acetylneuraminate degradation	0.304483	0.0144354	0.166143
locomotion	PWY-6284: superpathway of unsaturated fatty acids biosynthesis (E. coli)	0.303908	0.0146307	0.167863
ScratchingC	PWY-1042: glycolysis IV	-0.303721	0.0146949	0.168073
PiloerectionC	FOLSYN-PWY: superpathway of tetrahydrofolate biosynthesis and salvage	0.303318	0.0148334	0.169129
interaction	GLYCOL-GLYOXDEG-PWY: superpathway of glycol metabolism and degradation	0.302984	0.0149496	0.169924
ProximityD	PWY-5367: petroselinate biosynthesis	-0.302829	0.0150036	0.17001
ProximityD	OANTIGEN-PWY: O-antigen building blocks biosynthesis (E. coli)	0.30248	0.0151259	0.1708
ScratchingC	TRNA-CHARGING-PWY: tRNA charging	-0.302364	0.0151666	0.1708
locomotion	PWY-7198: pyrimidine deoxyribonucleotides de novo biosynthesis IV	0.301813	0.015362	0.172469
ScratchingC	PEPTIDOGLYCANSYN-PWY: peptidoglycan biosynthesis I (meso-diaminopimelate containing)	-0.301444	0.0154941	0.17342
interaction	CITRULBIO-PWY: L-citrulline biosynthesis	0.300142	0.0159675	0.174568
ProximityD	PWY-4984: urea cycle	0.300693	0.0157658	0.174568
locomotion	PWY-5994: palmitate biosynthesis (type I fatty acid synthase)	-0.300343	0.0158936	0.174568
Genital DisplayC	PWY-6123: inosine-5'-phosphate biosynthesis I	-0.300158	0.0159617	0.174568
ScratchingC	PWY-6163: chorismate biosynthesis from 3-dehydroquinate	-0.300289	0.0159135	0.174568
locomotion	PWY-7664: oleate biosynthesis IV (anaerobic)	0.300114	0.0159782	0.174568
Genital DisplayC	PWY-7791: UMP biosynthesis III	-0.300625	0.0157907	0.174568
Genital DisplayC	PWY-7953: UDP-N-acetylmuramoyl-pentapeptide biosynthesis III (meso-diaminopimelate containing)	-0.30078	0.0157341	0.174568
ScratchingC	P161-PWY: acetylene degradation (anaerobic)	-0.299617	0.016162	0.176051
locomotion	GLYCOCAT-PWY: glycogen degradation I	0.297976	0.016783	0.178046
ScratchingC	GLYCOGENSYNTH-PWY: glycogen biosynthesis I (from ADP-D-Glucose)	-0.298951	0.0164119	0.178046
ScratchingC	NONOXIPENT-PWY: pentose phosphate pathway (non-oxidative branch) I	-0.298047	0.0167559	0.178046
ProximityD	POLYAMINSYN3-PWY: superpathway of polyamine biosynthesis II	-0.29836	0.0166359	0.178046
Genital DisplayC	PWY-5686: UMP biosynthesis I	-0.298442	0.0166047	0.178046
ScratchingC	PWY-6122: 5-aminoimidazole ribonucleotide biosynthesis II	-0.298592	0.0165476	0.178046
ScratchingC	PWY-6277: superpathway of 5-aminoimidazole ribonucleotide biosynthesis	-0.298592	0.0165476	0.178046
ProximityD	PWY-6385: peptidoglycan biosynthesis III (mycobacteria)	0.298076	0.0167449	0.178046
PiloerectionC	PWY-6897: thiamine diphosphate salvage II	-0.298112	0.0167308	0.178046
ProximityD	GALACT-GLUCUROCAT-PWY: superpathway of hexuronide and hexuronate degradation	-0.296465	0.0173729	0.178259
ProximityD	GLYCOCAT-PWY: glycogen degradation I	-0.295159	0.0178967	0.178259
ScratchingC	NONMEVIPP-PWY: methylerythritol phosphate pathway I	-0.297473	0.0169774	0.178259
locomotion	NONMEVIPP-PWY: methylerythritol phosphate pathway I	-0.296329	0.0174268	0.178259
ScratchingC	OANTIGEN-PWY: O-antigen building blocks biosynthesis (E. coli)	-0.295539	0.017743	0.178259
ProximityD	P42-PWY: incomplete reductive TCA cycle	-0.297169	0.0170959	0.178259
ProximityD	PEPTIDOGLYCANSYN-PWY: peptidoglycan biosynthesis I (meso-diaminopimelate containing)	0.296795	0.0172425	0.178259
interaction	POLYISOPRENSYN-PWY: polyisoprenoid biosynthesis (E. coli)	-0.295416	0.0177924	0.178259
PiloerectionC	PWY-5100: pyruvate fermentation to acetate and lactate II	-0.29536	0.0178153	0.178259
ProximityD	PWY-5686: UMP biosynthesis I	0.297636	0.0169142	0.178259
locomotion	PWY-5913: partial TCA cycle (obligate autotrophs)	0.295221	0.0178715	0.178259
PiloerectionC	PWY-5918: superpathway of heme b biosynthesis from glutamate	0.294861	0.0180182	0.178259
Genital DisplayC	PWY-6163: chorismate biosynthesis from 3-dehydroquinate	-0.295462	0.0177739	0.178259
Genital DisplayC	PWY-6470: peptidoglycan biosynthesis V (&beta;-lactam resistance)	0.296015	0.0175517	0.178259
PiloerectionC	PWY-6612: superpathway of tetrahydrofolate biosynthesis	0.297233	0.017071	0.178259
interaction	PWY-6803: phosphatidylcholine acyl editing	0.296251	0.0174576	0.178259
locomotion	PWY-7115: C4 photosynthetic carbon assimilation cycle, NAD-ME type	0.296337	0.0174238	0.178259
interaction	PWY-7187: pyrimidine deoxyribonucleotides de novo biosynthesis II	0.29682	0.0172325	0.178259
interaction	PWY-7229: superpathway of adenosine nucleotides de novo biosynthesis I	0.294855	0.0180207	0.178259
ProximityD	PWY-7790: UMP biosynthesis II	0.295022	0.0179524	0.178259
Genital DisplayC	PWY-7790: UMP biosynthesis II	-0.297455	0.0169846	0.178259
Genital DisplayC	PWY-8004: Entner-Doudoroff pathway I	0.297414	0.0170005	0.178259
ScratchingC	PWY-8178: pentose phosphate pathway (non-oxidative branch) II	-0.295228	0.0178686	0.178259
Scent MarkingC	PWY66-389: phytol degradation	0.296575	0.0173295	0.178259
PiloerectionC	RIBOSYN2-PWY: flavin biosynthesis I (bacteria and plants)	-0.295912	0.0175929	0.178259
ScratchingC	PWY-5100: pyruvate fermentation to acetate and lactate II	-0.294521	0.0181575	0.178794
ProximityD	PWY-6387: UDP-N-acetylmuramoyl-pentapeptide biosynthesis I (meso-diaminopimelate containing)	0.294485	0.0181725	0.178794
locomotion	FERMENTATION-PWY: mixed acid fermentation	0.293928	0.0184029	0.178806
Focal LeaveC	PWY-5705: allantoin degradation to glyoxylate III	0.294046	0.0183538	0.178806
locomotion	PWY-5981: CDP-diacylglycerol biosynthesis III	-0.294316	0.0182419	0.178806
ProximityD	PWY-7791: UMP biosynthesis III	0.294159	0.0183068	0.178806
ProximityD	TCA-GLYOX-BYPASS: superpathway of glyoxylate bypass and TCA	0.293892	0.018418	0.178806
PiloerectionC	CENTFERM-PWY: pyruvate fermentation to butanoate	0.292722	0.0189107	0.183103
locomotion	PWY-6386: UDP-N-acetylmuramoyl-pentapeptide biosynthesis II (lysine-containing)	-0.292551	0.0189836	0.183325
locomotion	PWY-5971: palmitate biosynthesis (type II fatty acid synthase)	0.292227	0.0191222	0.184094
ScratchingC	PWY-7187: pyrimidine deoxyribonucleotides de novo biosynthesis II	-0.292049	0.0191991	0.184094
ProximityD	TCA: TCA cycle I (prokaryotic)	0.292014	0.0192141	0.184094
PiloerectionC	PWY-5103: L-isoleucine biosynthesis III	-0.291426	0.0194695	0.185227
PiloerectionC	PWY-5384: sucrose degradation IV (sucrose phosphorylase)	-0.291392	0.0194842	0.185227
ScratchingC	PWY-7791: UMP biosynthesis III	-0.291416	0.0194738	0.185227
ScratchingC	ARO-PWY: chorismate biosynthesis I	-0.290571	0.0198455	0.187668
locomotion	PWY-6385: peptidoglycan biosynthesis III (mycobacteria)	-0.29046	0.0198949	0.187668
Genital DisplayC	PWY-6604: superpathway of Clostridium acetobutylicum acidogenic and solventogenic fermentation	-0.290522	0.0198674	0.187668
interaction	SULFATE-CYS-PWY: superpathway of sulfate assimilation and cysteine biosynthesis	-0.290342	0.0199473	0.187679
ProximityD	COA-PWY-1: superpathway of coenzyme A biosynthesis III (mammals)	0.290023	0.0200899	0.188054
ProximityD	PWY-6386: UDP-N-acetylmuramoyl-pentapeptide biosynthesis II (lysine-containing)	0.290117	0.0200481	0.188054
interaction	PWY-7196: superpathway of pyrimidine ribonucleosides salvage	-0.289606	0.0202778	0.189328
Genital DisplayC	COA-PWY-1: superpathway of coenzyme A biosynthesis III (mammals)	-0.289104	0.0205057	0.190001
Genital DisplayC	PWY-6823: molybdopterin biosynthesis	-0.289053	0.0205288	0.190001
ScratchingC	PWY-7977: L-methionine biosynthesis IV	-0.289245	0.0204414	0.190001
locomotion	PWY0-1479: tRNA processing	0.288991	0.0205575	0.190001
locomotion	PEPTIDOGLYCANSYN-PWY: peptidoglycan biosynthesis I (meso-diaminopimelate containing)	-0.288417	0.0208211	0.191392
locomotion	PWY-6163: chorismate biosynthesis from 3-dehydroquinate	-0.288097	0.0209695	0.191392
locomotion	PWY-6387: UDP-N-acetylmuramoyl-pentapeptide biosynthesis I (meso-diaminopimelate containing)	-0.288192	0.0209252	0.191392
interaction	PWY-7323: superpathway of GDP-mannose-derived O-antigen building blocks biosynthesis	-0.288123	0.0209574	0.191392
ScratchingC	PWY-8004: Entner-Doudoroff pathway I	0.288256	0.0208959	0.191392
Focal ApproachC	PWY-6906: chitin derivatives degradation	-0.287862	0.021079	0.191913
ProximityD	CALVIN-PWY: Calvin-Benson-Bassham cycle	0.285046	0.0224298	0.193273
PiloerectionC	COMPLETE-ARO-PWY: superpathway of aromatic amino acid biosynthesis	-0.285181	0.0223631	0.193273
interaction	DENOVOPURINE2-PWY: superpathway of purine nucleotides de novo biosynthesis II	0.286169	0.0218824	0.193273
Cage ManipulationC	GALACTITOLCAT-PWY: galactitol degradation	-0.28698	0.0214944	0.193273
interaction	OANTIGEN-PWY: O-antigen building blocks biosynthesis (E. coli)	0.286293	0.021823	0.193273
ScratchingC	P122-PWY: heterolactic fermentation	0.285202	0.0223531	0.193273
ProximityD	POLYAMSYN-PWY: superpathway of polyamine biosynthesis I	-0.287163	0.021408	0.193273
locomotion	PWY-241: C4 photosynthetic carbon assimilation cycle, NADP-ME type	0.28552	0.0221975	0.193273
locomotion	PWY-5022: 4-aminobutanoate degradation V	0.285695	0.0221122	0.193273
locomotion	PWY-5121: superpathway of geranylgeranyl diphosphate biosynthesis II (via MEP)	0.285019	0.0224429	0.193273
ProximityD	PWY-5138: fatty acid &beta;-oxidation IV (unsaturated, even number)	0.285569	0.0221735	0.193273
ScratchingC	PWY-5686: UMP biosynthesis I	-0.285712	0.0221041	0.193273
locomotion	PWY-5920: superpathway of heme b biosynthesis from glycine	-0.286977	0.0214958	0.193273
interaction	PWY-6470: peptidoglycan biosynthesis V (&beta;-lactam resistance)	-0.285124	0.0223913	0.193273
ScratchingC	PWY-6471: peptidoglycan biosynthesis IV (Enterococcus faecium)	0.285557	0.0221791	0.193273
PiloerectionC	PWY-6590: superpathway of Clostridium acetobutylicum acidogenic fermentation	0.286667	0.0216435	0.193273
ScratchingC	PWY-6823: molybdopterin biosynthesis	-0.286336	0.0218023	0.193273
Genital DisplayC	PWY-7211: superpathway of pyrimidine deoxyribonucleotides de novo biosynthesis	0.285368	0.0222717	0.193273
ScratchingC	PWY-7229: superpathway of adenosine nucleotides de novo biosynthesis I	-0.287266	0.0213589	0.193273
ScratchingC	PWY-7790: UMP biosynthesis II	-0.286493	0.021727	0.193273
ScratchingC	PWY-841: superpathway of purine nucleotides de novo biosynthesis I	-0.285735	0.0220927	0.193273
ProximityD	SER-GLYSYN-PWY: superpathway of L-serine and glycine biosynthesis I	-0.286603	0.0216739	0.193273
ScratchingC	UDPNAGSYN-PWY: UDP-N-acetyl-D-glucosamine biosynthesis I	-0.287204	0.0213885	0.193273
interaction	PWY-7340: 9-cis, 11-trans-octadecadienoyl-CoA degradation (isomerase-dependent, yeast)	0.284884	0.0225095	0.193392
PiloerectionC	P125-PWY: superpathway of (R,R)-butanediol biosynthesis	-0.28447	0.0227148	0.194243
Genital DisplayC	PWY-6700: queuosine biosynthesis I (de novo)	-0.284477	0.0227115	0.194243
PiloerectionC	NAD-BIOSYNTHESIS-II: NAD salvage pathway III (to nicotinamide riboside)	0.28424	0.0228295	0.194516
interaction	PWY-4041: &gamma;-glutamyl cycle	-0.284087	0.0229061	0.194516
PiloerectionC	PWY66-391: fatty acid &beta;-oxidation VI (mammalian peroxisome)	0.284115	0.0228922	0.194516
Cage ManipulationC	HEXITOLDEGSUPER-PWY: superpathway of hexitol degradation (bacteria)	-0.283851	0.0230245	0.19488
locomotion	PWY-702: L-methionine biosynthesis II	0.28379	0.0230554	0.19488
PiloerectionC	PWY0-301: L-ascorbate degradation I (bacterial, anaerobic)	0.28357	0.0231667	0.195369
PiloerectionC	PWY-2941: L-lysine biosynthesis II	-0.283117	0.0233968	0.196438
ScratchingC	PWY-7238: sucrose biosynthesis II	-0.283109	0.0234008	0.196438
Genital DisplayC	P122-PWY: heterolactic fermentation	0.282804	0.0235571	0.197298
locomotion	FASYN-ELONG-PWY: fatty acid elongation -- saturated	0.280353	0.0248437	0.19767
Genital DisplayC	GALACT-GLUCUROCAT-PWY: superpathway of hexuronide and hexuronate degradation	0.280853	0.0245765	0.19767
locomotion	GLYCOGENSYNTH-PWY: glycogen biosynthesis I (from ADP-D-Glucose)	-0.28045	0.0247915	0.19767
PiloerectionC	HEME-BIOSYNTHESIS-II: heme b biosynthesis I (aerobic)	0.281507	0.0242307	0.19767
Scent MarkingC	LACTOSECAT-PWY: lactose and galactose degradation I	-0.281512	0.0242279	0.19767
locomotion	ORNDEG-PWY: superpathway of ornithine degradation	0.281264	0.0243587	0.19767
Genital DisplayC	P162-PWY: L-glutamate degradation V (via hydroxyglutarate)	0.281927	0.0240109	0.19767
interaction	PRPP-PWY: superpathway of histidine, purine, and pyrimidine biosynthesis	0.282594	0.0236651	0.19767
PiloerectionC	PWY-3781: aerobic respiration I (cytochrome c)	-0.282417	0.0237561	0.19767
interaction	PWY-5345: superpathway of L-methionine biosynthesis (by sulfhydrylation)	-0.280944	0.0245281	0.19767
ProximityD	PWY-561: superpathway of glyoxylate cycle and fatty acid degradation	0.281195	0.024395	0.19767
Genital DisplayC	PWY-6590: superpathway of Clostridium acetobutylicum acidogenic fermentation	0.280408	0.0248141	0.19767
locomotion	PWY-6703: preQ0 biosynthesis	-0.280923	0.0245391	0.19767
locomotion	PWY-6731: starch degradation III	-0.280998	0.0244993	0.19767
ProximityD	PWY-6749: CMP-legionaminate biosynthesis I	-0.281351	0.0243125	0.19767
Focal ApproachC	PWY-6876: isopropanol biosynthesis (engineered)	-0.281348	0.0243143	0.19767
locomotion	PWY-6901: superpathway of glucose and xylose degradation	0.280534	0.0247469	0.19767
Genital DisplayC	PWY-6969: TCA cycle V (2-oxoglutarate synthase)	0.28153	0.0242184	0.19767
ProximityD	PWY-7117: C4 photosynthetic carbon assimilation cycle, PEPCK type	-0.281487	0.0242412	0.19767
Genital DisplayC	PWY-7117: C4 photosynthetic carbon assimilation cycle, PEPCK type	0.280545	0.0247409	0.19767
Genital DisplayC	PWY-7198: pyrimidine deoxyribonucleotides de novo biosynthesis IV	0.282088	0.0239266	0.19767
interaction	PWY-7211: superpathway of pyrimidine deoxyribonucleotides de novo biosynthesis	-0.281792	0.0240813	0.19767
ScratchingC	PWY0-166: superpathway of pyrimidine deoxyribonucleotides de novo biosynthesis (E. coli)	-0.281845	0.0240536	0.19767
ScratchingC	COMPLETE-ARO-PWY: superpathway of aromatic amino acid biosynthesis	-0.280077	0.0249921	0.197686
Genital DisplayC	GLYCOLYSIS: glycolysis I (from glucose 6-phosphate)	-0.279697	0.025198	0.197686
ProximityD	NONOXIPENT-PWY: pentose phosphate pathway (non-oxidative branch) I	0.279714	0.0251886	0.197686
interaction	P163-PWY: L-lysine fermentation to acetate and butanoate	0.279649	0.0252238	0.197686
ProximityD	PWY-6284: superpathway of unsaturated fatty acids biosynthesis (E. coli)	-0.280053	0.0250052	0.197686
PiloerectionC	PWY-7013: (S)-propane-1,2-diol degradation	-0.279686	0.0252042	0.197686
Scent MarkingC	RUMP-PWY: formaldehyde oxidation I	-0.279981	0.0250438	0.197686
Genital DisplayC	CENTFERM-PWY: pyruvate fermentation to butanoate	0.279518	0.0252951	0.197707
PiloerectionC	PWY-6583: pyruvate fermentation to butanol I	0.279446	0.0253346	0.197707
Genital DisplayC	ANAGLYCOLYSIS-PWY: glycolysis III (from glucose)	-0.27839	0.0259166	0.198858
Genital DisplayC	FOLSYN-PWY: superpathway of tetrahydrofolate biosynthesis and salvage	0.278443	0.0258871	0.198858
Genital DisplayC	OANTIGEN-PWY: O-antigen building blocks biosynthesis (E. coli)	-0.278636	0.0257802	0.198858
interaction	PWY-5138: fatty acid &beta;-oxidation IV (unsaturated, even number)	0.27839	0.0259168	0.198858
ProximityD	PWY-6531: mannitol cycle	0.278805	0.0256865	0.198858
ProximityD	PWY-6823: molybdopterin biosynthesis	0.278561	0.0258214	0.198858
interaction	PWY-6922: L-N&delta;-acetylornithine biosynthesis	0.278407	0.0259073	0.198858
PiloerectionC	PWY-8011: L-serine biosynthesis II	-0.278927	0.025619	0.198858
Cage ManipulationC	LACTOSECAT-PWY: lactose and galactose degradation I	-0.278105	0.0260755	0.19949
ScratchingC	PWY-7228: superpathway of guanosine nucleotides de novo biosynthesis I	-0.278047	0.0261081	0.19949
ScratchingC	PWY-6906: chitin derivatives degradation	-0.277708	0.0262982	0.200523
ProximityD	PWY-I9: L-cysteine biosynthesis VI (from L-methionine)	-0.277487	0.0264229	0.201056
interaction	PWY-6126: superpathway of adenosine nucleotides de novo biosynthesis II	0.277332	0.0265106	0.201305
PiloerectionC	PWY-841: superpathway of purine nucleotides de novo biosynthesis I	-0.277058	0.0266669	0.202072
PiloerectionC	PWY-5690: TCA cycle II (plants and fungi)	0.27681	0.0268085	0.202357
ScratchingC	PWY-7953: UDP-N-acetylmuramoyl-pentapeptide biosynthesis III (meso-diaminopimelate containing)	-0.276798	0.0268151	0.202357
Genital DisplayC	ARO-PWY: chorismate biosynthesis I	-0.276413	0.0270364	0.203189
interaction	PWY-241: C4 photosynthetic carbon assimilation cycle, NADP-ME type	-0.276476	0.0269998	0.203189
ProximityD	NONMEVIPP-PWY: methylerythritol phosphate pathway I	0.275778	0.0274047	0.205535
locomotion	PWY-7242: D-fructuronate degradation	0.275511	0.0275607	0.205553
interaction	PWY-7456: &beta;-(1,4)-mannan degradation	-0.27539	0.0276318	0.205553
Focal ApproachC	PWY-7616: methanol oxidation to carbon dioxide	0.275433	0.0276062	0.205553
Genital DisplayC	PWY-7851: coenzyme A biosynthesis II (eukaryotic)	-0.275604	0.0275063	0.205553
locomotion	CALVIN-PWY: Calvin-Benson-Bassham cycle	-0.274959	0.0278857	0.206603
Genital DisplayC	COA-PWY: coenzyme A biosynthesis I (prokaryotic)	-0.275031	0.0278432	0.206603
ScratchingC	PWY-5941: glycogen degradation II	-0.274832	0.0279612	0.206744
ProximityD	FERMENTATION-PWY: mixed acid fermentation	-0.274625	0.0280838	0.207224
ProximityD	PWY-5100: pyruvate fermentation to acetate and lactate II	0.274532	0.0281394	0.207224
ProximityD	PWY-6122: 5-aminoimidazole ribonucleotide biosynthesis II	0.274217	0.0283276	0.207358
ProximityD	PWY-6277: superpathway of 5-aminoimidazole ribonucleotide biosynthesis	0.274217	0.0283276	0.207358
ScratchingC	PWY-6897: thiamine diphosphate salvage II	-0.274246	0.0283105	0.207358
ScratchingC	PWY-6126: superpathway of adenosine nucleotides de novo biosynthesis II	-0.273684	0.0286485	0.209289
ProximityD	CITRULBIO-PWY: L-citrulline biosynthesis	0.273183	0.0289534	0.210257
locomotion	PWY-2941: L-lysine biosynthesis II	-0.273284	0.0288918	0.210257
ProximityD	PWY-7199: pyrimidine deoxyribonucleosides salvage	0.27324	0.028919	0.210257
interaction	AST-PWY: L-arginine degradation II (AST pathway)	0.272326	0.0294811	0.211156
ScratchingC	PWY-6703: preQ0 biosynthesis	-0.272534	0.029352	0.211156
locomotion	PWY-6823: molybdopterin biosynthesis	-0.272361	0.0294591	0.211156
interaction	PWY-6969: TCA cycle V (2-oxoglutarate synthase)	-0.27257	0.02933	0.211156
Genital DisplayC	PWY-702: L-methionine biosynthesis II	0.272656	0.029277	0.211156
interaction	PWY0-1477: ethanolamine utilization	0.272426	0.0294189	0.211156
PiloerectionC	SO4ASSIM-PWY: assimilatory sulfate reduction I	0.2727	0.0292498	0.211156
ScratchingC	PWY-5103: L-isoleucine biosynthesis III	-0.27219	0.0295651	0.211344
locomotion	PWY-6317: D-galactose degradation I (Leloir pathway)	-0.271939	0.0297219	0.212051
interaction	PWY-4984: urea cycle	0.271595	0.0299374	0.212759
ScratchingC	PWY-6309: L-tryptophan degradation XI (mammalian, via kynurenine)	0.271599	0.0299347	0.212759
ScratchingC	PWY-6125: superpathway of guanosine nucleotides de novo biosynthesis II	-0.271268	0.030143	0.213266
interaction	PWY-7228: superpathway of guanosine nucleotides de novo biosynthesis I	0.271337	0.0300993	0.213266
locomotion	THISYN-PWY: superpathway of thiamine diphosphate biosynthesis I	0.271204	0.0301835	0.213266
interaction	PWY-7942: 5-oxo-L-proline metabolism	0.271036	0.0302899	0.213605
ScratchingC	DENOVOPURINE2-PWY: superpathway of purine nucleotides de novo biosynthesis II	-0.270903	0.0303741	0.213787
ProximityD	PWY-2942: L-lysine biosynthesis III	-0.270366	0.0307173	0.215045
Genital DisplayC	PWY-6703: preQ0 biosynthesis	-0.270406	0.0306916	0.215045
PiloerectionC	PWY-7118: chitin deacetylation	0.270348	0.0307291	0.215045
Genital DisplayC	PWY-8178: pentose phosphate pathway (non-oxidative branch) II	-0.270111	0.0308814	0.215698
PiloerectionC	P164-PWY: purine nucleobases degradation I (anaerobic)	0.269992	0.030958	0.215822
Genital DisplayC	PWY-7688: dTDP-&alpha;-D-ravidosamine and dTDP-4-acetyl-&alpha;-D-ravidosamine biosynthesis	0.269776	0.0310978	0.216384
Scent MarkingC	HEME-BIOSYNTHESIS-II: heme b biosynthesis I (aerobic)	-0.269601	0.0312114	0.216442
Cage ManipulationC	PWY-3801: sucrose degradation II (sucrose synthase)	0.269321	0.0313942	0.216442
Genital DisplayC	PWY-6060: malonate degradation II (biotin-dependent)	-0.269249	0.0314416	0.216442
PiloerectionC	PWY-621: sucrose degradation III (sucrose invertase)	-0.269118	0.031527	0.216442
interaction	PWY-6292: superpathway of L-cysteine biosynthesis (mammalian)	-0.26935	0.0313755	0.216442
interaction	PWY-6353: purine nucleotides degradation II (aerobic)	-0.269418	0.0313308	0.216442
locomotion	PWY-6606: guanosine nucleotides degradation II	0.268859	0.0316975	0.216442
locomotion	PWY-6897: thiamine diphosphate salvage II	-0.268942	0.0316427	0.216442
ProximityD	PWY-7953: UDP-N-acetylmuramoyl-pentapeptide biosynthesis III (meso-diaminopimelate containing)	0.268951	0.0316366	0.216442
locomotion	PWY66-409: superpathway of purine nucleotide salvage	-0.269207	0.0314691	0.216442
Genital DisplayC	PWY-I9: L-cysteine biosynthesis VI (from L-methionine)	0.268691	0.0318084	0.216795
Genital DisplayC	PWY-241: C4 photosynthetic carbon assimilation cycle, NADP-ME type	0.268415	0.0319911	0.217635
ProximityD	TRNA-CHARGING-PWY: tRNA charging	0.26828	0.032081	0.217841
interaction	PWY-6588: pyruvate fermentation to acetone	0.267853	0.032366	0.219236
ScratchingC	PWY-7199: pyrimidine deoxyribonucleosides salvage	-0.267793	0.0324062	0.219236
ProximityD	PWY-7851: coenzyme A biosynthesis II (eukaryotic)	0.267651	0.0325015	0.219475
ProximityD	COA-PWY: coenzyme A biosynthesis I (prokaryotic)	0.266689	0.0331544	0.223472
PiloerectionC	PWY-5838: superpathway of menaquinol-8 biosynthesis I	0.266477	0.0332999	0.22404
interaction	FAO-PWY: fatty acid &beta;-oxidation I (generic)	0.266136	0.0335348	0.225206
ScratchingC	DTDPRHAMSYN-PWY: dTDP-&beta;-L-rhamnose biosynthesis	-0.265462	0.034003	0.227167
Genital DisplayC	FASYN-INITIAL-PWY: superpathway of fatty acid biosynthesis initiation (E. coli)	0.265448	0.034013	0.227167
interaction	PWY-5022: 4-aminobutanoate degradation V	-0.265488	0.0339845	0.227167
ProximityD	PWY-6353: purine nucleotides degradation II (aerobic)	-0.2652	0.0341863	0.227909
locomotion	ARO-PWY: chorismate biosynthesis I	-0.26485	0.034433	0.229136
interaction	PWY66-430: myristate biosynthesis (mitochondria)	0.26476	0.0344964	0.229141
Genital DisplayC	PWY-5100: pyruvate fermentation to acetate and lactate II	-0.264192	0.0348999	0.230849
interaction	PWY-5981: CDP-diacylglycerol biosynthesis III	0.263806	0.0351766	0.230849
ProximityD	PWY-6123: inosine-5'-phosphate biosynthesis I	0.26378	0.0351951	0.230849
Cage ManipulationC	PWY-7345: superpathway of anaerobic sucrose degradation	0.26399	0.0350443	0.230849
Cage ManipulationC	PWY0-1241: ADP-L-glycero-&beta;-D-manno-heptose biosynthesis	0.263944	0.0350776	0.230849
interaction	PWY0-781: aspartate superpathway	-0.263887	0.0351179	0.230849
PiloerectionC	SALVADEHYPOX-PWY: adenosine nucleotides degradation II	0.264215	0.0348832	0.230849
ProximityD	P185-PWY: formaldehyde assimilation III (dihydroxyacetone cycle)	0.26325	0.0355781	0.232338
locomotion	PWY-7953: UDP-N-acetylmuramoyl-pentapeptide biosynthesis III (meso-diaminopimelate containing)	-0.263335	0.0355163	0.232338
interaction	TCA-GLYOX-BYPASS: superpathway of glyoxylate bypass and TCA	0.263202	0.0356125	0.232338
locomotion	COA-PWY-1: superpathway of coenzyme A biosynthesis III (mammals)	-0.262943	0.0358015	0.233156
PiloerectionC	SULFATE-CYS-PWY: superpathway of sulfate assimilation and cysteine biosynthesis	0.262715	0.0359678	0.233822
interaction	PWY-7388: octanoyl-[acyl-carrier protein] biosynthesis (mitochondria, yeast)	0.262554	0.0360861	0.234176
PiloerectionC	PWY-5345: superpathway of L-methionine biosynthesis (by sulfhydrylation)	0.261988	0.0365035	0.236047
ProximityD	PWY-6163: chorismate biosynthesis from 3-dehydroquinate	0.262026	0.0364752	0.236047
locomotion	PWY-7196: superpathway of pyrimidine ribonucleosides salvage	0.261862	0.0365965	0.236232
ScratchingC	GALACT-GLUCUROCAT-PWY: superpathway of hexuronide and hexuronate degradation	0.260327	0.0377517	0.236911
ProximityD	GLYCOL-GLYOXDEG-PWY: superpathway of glycol metabolism and degradation	0.260534	0.0375946	0.236911
PiloerectionC	ILEUSYN-PWY: L-isoleucine biosynthesis I (from threonine)	-0.260176	0.0378668	0.236911
interaction	P161-PWY: acetylene degradation (anaerobic)	0.261099	0.0371674	0.236911
Cage ManipulationC	PPGPPMET-PWY: ppGpp metabolism	0.260519	0.037606	0.236911
interaction	PWY-5913: partial TCA cycle (obligate autotrophs)	-0.261193	0.0370963	0.236911
interaction	PWY-6125: superpathway of guanosine nucleotides de novo biosynthesis II	0.260885	0.0373289	0.236911
locomotion	PWY-6572: chondroitin sulfate degradation I (bacterial)	-0.260372	0.0377179	0.236911
Genital DisplayC	PWY-6612: superpathway of tetrahydrofolate biosynthesis	0.260765	0.0374193	0.236911
PiloerectionC	PWY-6823: molybdopterin biosynthesis	-0.260984	0.0372542	0.236911
ProximityD	PWY-702: L-methionine biosynthesis II	-0.260908	0.0373115	0.236911
locomotion	PWY-7117: C4 photosynthetic carbon assimilation cycle, PEPCK type	0.260796	0.0373959	0.236911
ScratchingC	PWY-7197: pyrimidine deoxyribonucleotide phosphorylation	-0.260322	0.0377556	0.236911
locomotion	PWY-7851: coenzyme A biosynthesis II (eukaryotic)	-0.260214	0.0378379	0.236911
PiloerectionC	PWY-7942: 5-oxo-L-proline metabolism	0.260181	0.037863	0.236911
ProximityD	PWY-8187: L-arginine degradation XIII (reductive Stickland reaction)	-0.260785	0.0374044	0.236911
interaction	PWY0-1297: superpathway of purine deoxyribonucleosides degradation	0.260864	0.0373446	0.236911
Genital DisplayC	RIBOSYN2-PWY: flavin biosynthesis I (bacteria and plants)	-0.261589	0.0368005	0.236911
ProximityD	PWY-6876: isopropanol biosynthesis (engineered)	0.259774	0.0381754	0.238434
interaction	PWY-6590: superpathway of Clostridium acetobutylicum acidogenic fermentation	-0.259524	0.0383682	0.238823
ScratchingC	PWY-7209: superpathway of pyrimidine ribonucleosides degradation	0.259545	0.0383517	0.238823
locomotion	ASPASN-PWY: superpathway of L-aspartate and L-asparagine biosynthesis	-0.25928	0.0385571	0.239591
locomotion	PWY0-1586: peptidoglycan maturation (meso-diaminopimelate containing)	-0.259137	0.038668	0.239873
ProximityD	ARO-PWY: chorismate biosynthesis I	0.258096	0.0394842	0.240252
interaction	CENTFERM-PWY: pyruvate fermentation to butanoate	-0.257996	0.0395638	0.240252
interaction	COLANSYN-PWY: colanic acid building blocks biosynthesis	-0.258424	0.039226	0.240252
ProximityD	FAO-PWY: fatty acid &beta;-oxidation I (generic)	0.258011	0.0395521	0.240252
Genital DisplayC	PWY-2941: L-lysine biosynthesis II	-0.25776	0.0397507	0.240252
ScratchingC	PWY-3841: folate transformations II (plants)	-0.258726	0.0389891	0.240252
locomotion	PWY-4041: &gamma;-glutamyl cycle	0.257522	0.0399405	0.240252
Genital DisplayC	PWY-5136: fatty acid &beta;-oxidation II (plant peroxisome)	0.257276	0.0401377	0.240252
interaction	PWY-5367: petroselinate biosynthesis	-0.25693	0.0404157	0.240252
ProximityD	PWY-5384: sucrose degradation IV (sucrose phosphorylase)	0.256743	0.0405672	0.240252
locomotion	PWY-5384: sucrose degradation IV (sucrose phosphorylase)	-0.257212	0.0401888	0.240252
interaction	PWY-561: superpathway of glyoxylate cycle and fatty acid degradation	0.258965	0.0388023	0.240252
ScratchingC	PWY-5677: succinate fermentation to butanoate	0.256954	0.0403968	0.240252
PiloerectionC	PWY-5898: superpathway of menaquinol-12 biosynthesis	0.257111	0.04027	0.240252
PiloerectionC	PWY-5899: superpathway of menaquinol-13 biosynthesis	0.256789	0.0405294	0.240252
Genital DisplayC	PWY-5971: palmitate biosynthesis (type II fatty acid synthase)	0.256937	0.04041	0.240252
locomotion	PWY-6124: inosine-5'-phosphate biosynthesis II	-0.256858	0.0404741	0.240252
Focal ApproachC	PWY-6594: superpathway of Clostridium acetobutylicum solventogenic fermentation	-0.256988	0.0403689	0.240252
PiloerectionC	PWY-6895: superpathway of thiamine diphosphate biosynthesis II	0.258459	0.0391982	0.240252
Genital DisplayC	PWY-7003: glycerol degradation to butanol	-0.258257	0.0393571	0.240252
PiloerectionC	PWY-7229: superpathway of adenosine nucleotides de novo biosynthesis I	-0.257957	0.0395946	0.240252
Genital DisplayC	PWY-7873: D-erythronate degradation II	-0.258373	0.0392662	0.240252
Cage ManipulationC	PWY0-1298: superpathway of pyrimidine deoxyribonucleosides degradation	-0.258755	0.038966	0.240252
ProximityD	PWY0-166: superpathway of pyrimidine deoxyribonucleotides de novo biosynthesis (E. coli)	0.257974	0.0395809	0.240252
ScratchingC	PWY0-781: aspartate superpathway	0.257811	0.0397101	0.240252
locomotion	PWY1ZNC-1: assimilatory sulfate reduction IV	0.257942	0.0396064	0.240252
ScratchingC	RIBOSYN2-PWY: flavin biosynthesis I (bacteria and plants)	-0.257275	0.0401383	0.240252
interaction	SALVADEHYPOX-PWY: adenosine nucleotides degradation II	-0.257427	0.0400169	0.240252
ScratchingC	PRPP-PWY: superpathway of histidine, purine, and pyrimidine biosynthesis	-0.256615	0.0406705	0.240386
ProximityD	PWY-6151: S-adenosyl-L-methionine salvage I	-0.256553	0.0407211	0.240386
PiloerectionC	P163-PWY: L-lysine fermentation to acetate and butanoate	-0.256264	0.0409556	0.241381
Focal LeaveC	PWY-6596: adenosine nucleotides degradation I	0.255993	0.0411774	0.242298
locomotion	PWY-6471: peptidoglycan biosynthesis IV (Enterococcus faecium)	0.255896	0.0412568	0.242375
interaction	COMPLETE-ARO-PWY: superpathway of aromatic amino acid biosynthesis	0.255635	0.0414719	0.242495
ScratchingC	ILEUSYN-PWY: L-isoleucine biosynthesis I (from threonine)	-0.254756	0.0422007	0.242495
locomotion	P162-PWY: L-glutamate degradation V (via hydroxyglutarate)	0.255308	0.0417419	0.242495
Genital DisplayC	PWY-5022: 4-aminobutanoate degradation V	0.25515	0.0418725	0.242495
PiloerectionC	PWY-5097: L-lysine biosynthesis VI	-0.255156	0.0418677	0.242495
Focal LeaveC	PWY-5677: succinate fermentation to butanoate	0.254672	0.042271	0.242495
ScratchingC	PWY-5705: allantoin degradation to glyoxylate III	0.254719	0.042232	0.242495
PiloerectionC	PWY-5897: superpathway of menaquinol-11 biosynthesis	0.255334	0.0417203	0.242495
locomotion	PWY-6123: inosine-5'-phosphate biosynthesis I	-0.254819	0.0421485	0.242495
ProximityD	PWY-6270: isoprene biosynthesis I	-0.254977	0.0420169	0.242495
Scent MarkingC	PWY-6876: isopropanol biosynthesis (engineered)	-0.254997	0.0419996	0.242495
interaction	PWY-6876: isopropanol biosynthesis (engineered)	0.255061	0.0419468	0.242495
Genital DisplayC	PWY-7356: thiamine diphosphate salvage IV (yeast)	0.255455	0.0416204	0.242495
Genital DisplayC	PWY-8182: valproate &beta;-oxidation	0.255542	0.0415478	0.242495
locomotion	THISYNARA-PWY: superpathway of thiamine diphosphate biosynthesis III (eukaryotes)	0.254978	0.0420161	0.242495
ProximityD	PWY-6803: phosphatidylcholine acyl editing	0.254281	0.0425996	0.243997
locomotion	COA-PWY: coenzyme A biosynthesis I (prokaryotic)	-0.254148	0.0427119	0.244009
locomotion	P124-PWY: Bifidobacterium shunt	0.25412	0.0427349	0.244009
interaction	PWY-5188: tetrapyrrole biosynthesis I (from glutamate)	0.253753	0.0430466	0.245171
Genital DisplayC	PWY-8011: L-serine biosynthesis II	-0.253722	0.0430724	0.245171
interaction	GLYCOCAT-PWY: glycogen degradation I	-0.253533	0.0432337	0.245326
Genital DisplayC	PWY-6383: mono-trans, poly-cis decaprenyl phosphate biosynthesis	-0.253598	0.0431777	0.245326
Focal ApproachC	ALLANTOINDEG-PWY: superpathway of allantoin degradation in yeast	0.252956	0.043728	0.247169
PiloerectionC	PWY-6353: purine nucleotides degradation II (aerobic)	0.252604	0.0440312	0.247169
Genital DisplayC	PWY-6583: pyruvate fermentation to butanol I	0.252766	0.0438918	0.247169
Genital DisplayC	PWY-6897: thiamine diphosphate salvage II	-0.252935	0.0437455	0.247169
ScratchingC	PWY-7220: adenosine deoxyribonucleotides de novo biosynthesis II	-0.252751	0.0439046	0.247169
ScratchingC	PWY-7222: guanosine deoxyribonucleotides de novo biosynthesis II	-0.252751	0.0439046	0.247169
ScratchingC	PWY-7560: methylerythritol phosphate pathway II	-0.252619	0.0440188	0.247169
locomotion	FASYN-INITIAL-PWY: superpathway of fatty acid biosynthesis initiation (E. coli)	0.251645	0.0448684	0.24882
locomotion	NONOXIPENT-PWY: pentose phosphate pathway (non-oxidative branch) I	-0.251859	0.0446802	0.24882
locomotion	P185-PWY: formaldehyde assimilation III (dihydroxyacetone cycle)	-0.252151	0.0444247	0.24882
locomotion	PWY-1042: glycolysis IV	-0.251801	0.0447312	0.24882
interaction	PWY-2942: L-lysine biosynthesis III	-0.251713	0.044808	0.24882
ScratchingC	PWY-5837: 2-carboxy-1,4-naphthoquinol biosynthesis	-0.251644	0.0448691	0.24882
PiloerectionC	PWY-6803: phosphatidylcholine acyl editing	0.252029	0.0445313	0.24882
ProximityD	PWY0-1415: superpathway of heme b biosynthesis from uroporphyrinogen-III	-0.252072	0.0444938	0.24882
Focal LeaveC	ALLANTOINDEG-PWY: superpathway of allantoin degradation in yeast	0.251329	0.0451469	0.249982
locomotion	PWY-8190: L-glutamate degradation XI (reductive Stickland reaction)	0.250986	0.045451	0.251285
ProximityD	DAPLYSINESYN-PWY: L-lysine biosynthesis I	-0.250604	0.0457907	0.251669
interaction	DTDPRHAMSYN-PWY: dTDP-&beta;-L-rhamnose biosynthesis	0.250821	0.0455971	0.251669
ProximityD	PWY-1042: glycolysis IV	0.250658	0.0457429	0.251669
Genital DisplayC	PWY-8190: L-glutamate degradation XI (reductive Stickland reaction)	0.250599	0.0457956	0.251669
PiloerectionC	PWY-5920: superpathway of heme b biosynthesis from glycine	0.250199	0.0461541	0.251689
locomotion	PWY-7977: L-methionine biosynthesis IV	-0.250374	0.0459972	0.251689
ScratchingC	PYRIDOXSYN-PWY: pyridoxal 5'-phosphate biosynthesis I	0.250255	0.0461037	0.251689
ProximityD	THRESYN-PWY: superpathway of L-threonine biosynthesis	-0.250135	0.0462118	0.251689
locomotion	UDPNAGSYN-PWY: UDP-N-acetyl-D-glucosamine biosynthesis I	-0.250265	0.0460948	0.251689
PiloerectionC	VALSYN-PWY: L-valine biosynthesis	-0.250448	0.0459307	0.251689
Cage ManipulationC	PWY-7237: myo-, chiro- and scyllo-inositol degradation	-0.249947	0.0463811	0.252236
locomotion	GLUCONEO-PWY: gluconeogenesis I	0.249691	0.0466128	0.252745
ProximityD	PWY-5494: pyruvate fermentation to propanoate II (acrylate pathway)	-0.249737	0.0465713	0.252745
locomotion	PWY-5941: glycogen degradation II	-0.249138	0.047117	0.255101
interaction	PWY-5837: 2-carboxy-1,4-naphthoquinol biosynthesis	0.248976	0.0472654	0.255273
Scent MarkingC	PWY-5918: superpathway of heme b biosynthesis from glutamate	-0.248877	0.047356	0.255273
locomotion	PWY0-1261: anhydromuropeptides recycling I	0.248875	0.0473579	0.255273
Genital DisplayC	P124-PWY: Bifidobacterium shunt	0.248376	0.0478187	0.255872
PiloerectionC	PWY-5861: superpathway of demethylmenaquinol-8 biosynthesis I	0.24844	0.0477596	0.255872
Genital DisplayC	PWY-6282: palmitoleate biosynthesis I (from (5Z)-dodec-5-enoate)	0.248414	0.0477839	0.255872
Genital DisplayC	PWY-6859: all-trans-farnesol biosynthesis	-0.248576	0.0476336	0.255872
Focal LeaveC	PWY-7616: methanol oxidation to carbon dioxide	0.248569	0.0476406	0.255872
interaction	PWY-6471: peptidoglycan biosynthesis IV (Enterococcus faecium)	-0.248172	0.0480079	0.256509
PiloerectionC	PWY-561: superpathway of glyoxylate cycle and fatty acid degradation	0.247578	0.0485627	0.257967
ScratchingC	PWY-6807: xyloglucan degradation II (exoglucanase)	0.247641	0.0485034	0.257967
PiloerectionC	PWY-6906: chitin derivatives degradation	-0.247626	0.0485176	0.257967
ScratchingC	PWY-7851: coenzyme A biosynthesis II (eukaryotic)	-0.247642	0.0485022	0.257967
ScratchingC	COA-PWY-1: superpathway of coenzyme A biosynthesis III (mammals)	-0.246982	0.049124	0.260571
ScratchingC	COA-PWY: coenzyme A biosynthesis I (prokaryotic)	-0.246781	0.0493147	0.260603
Genital DisplayC	GLCMANNANAUT-PWY: superpathway of N-acetylglucosamine, N-acetylmannosamine and N-acetylneuraminate degradation	-0.246751	0.0493437	0.260603
ProximityD	HEMESYN2-PWY: heme b biosynthesis II (oxygen-independent)	-0.246815	0.0492825	0.260603
locomotion	PWY0-301: L-ascorbate degradation I (bacterial, anaerobic)	0.246616	0.049472	0.260904
ScratchingC	P162-PWY: L-glutamate degradation V (via hydroxyglutarate)	0.246488	0.0495936	0.261169
PiloerectionC	PWY-7323: superpathway of GDP-mannose-derived O-antigen building blocks biosynthesis	0.246355	0.0497214	0.261466
interaction	PWY-7198: pyrimidine deoxyribonucleotides de novo biosynthesis IV	-0.246274	0.0497982	0.261494
locomotion	PWY-7238: sucrose biosynthesis II	-0.246169	0.0498994	0.26165
ProximityD	PWY-6897: thiamine diphosphate salvage II	0.246007	0.0500545	0.262088
PiloerectionC	ARGININE-SYN4-PWY: L-ornithine biosynthesis II	0.2459	0.0501576	0.262252
Cage ManipulationC	PWY-621: sucrose degradation III (sucrose invertase)	0.245753	0.0502998	0.262621
ProximityD	HEME-BIOSYNTHESIS-II-1: heme b biosynthesis V (aerobic)	-0.245519	0.0505259	0.263051
locomotion	PWY-7383: anaerobic energy metabolism (invertebrates, cytosol)	-0.245544	0.0505015	0.263051
ScratchingC	VALSYN-PWY: L-valine biosynthesis	-0.244908	0.0511207	0.26577
ProximityD	PWY-6807: xyloglucan degradation II (exoglucanase)	0.244713	0.0513124	0.26601
PiloerectionC	PWY-7328: superpathway of UDP-glucose-derived O-antigen building blocks biosynthesis	-0.244734	0.0512918	0.26601
interaction	P4-PWY: superpathway of L-lysine, L-threonine and L-methionine biosynthesis I	-0.24457	0.051452	0.266357
PiloerectionC	PWY-5723: Rubisco shunt	0.24439	0.0516299	0.266524
Focal LeaveC	PWY-6906: chitin derivatives degradation	-0.244401	0.0516189	0.266524
Genital DisplayC	PWY-6588: pyruvate fermentation to acetone	-0.244175	0.0518419	0.267241
PiloerectionC	PWY-6549: L-glutamine biosynthesis III	0.244037	0.0519786	0.267569
PiloerectionC	PWY66-430: myristate biosynthesis (mitochondria)	0.243802	0.0522123	0.268395
locomotion	GOLPDLCAT-PWY: superpathway of glycerol degradation to 1,3-propanediol	-0.243605	0.0524083	0.268673
interaction	PWY-7185: UTP and CTP dephosphorylation I	-0.2436	0.0524132	0.268673
Focal LeaveC	PWY-6594: superpathway of Clostridium acetobutylicum solventogenic fermentation	-0.243524	0.0524893	0.268686
ScratchingC	PWY-8190: L-glutamate degradation XI (reductive Stickland reaction)	0.243181	0.0528338	0.270072
ScratchingC	P4-PWY: superpathway of L-lysine, L-threonine and L-methionine biosynthesis I	0.242476	0.0535458	0.270879
Cage ManipulationC	P41-PWY: pyruvate fermentation to acetate and (S)-lactate I	-0.242398	0.0536248	0.270879
Genital DisplayC	PWY-622: starch biosynthesis	0.242366	0.0536577	0.270879
interaction	PWY-7220: adenosine deoxyribonucleotides de novo biosynthesis II	0.242403	0.0536198	0.270879
interaction	PWY-7222: guanosine deoxyribonucleotides de novo biosynthesis II	0.242403	0.0536198	0.270879
interaction	PWY-7356: thiamine diphosphate salvage IV (yeast)	-0.242662	0.0533572	0.270879
ProximityD	PWY-8131: 5'-deoxyadenosine degradation II	0.242526	0.0534954	0.270879
ProximityD	PWY0-1586: peptidoglycan maturation (meso-diaminopimelate containing)	0.242864	0.0531525	0.270879
ScratchingC	PWY0-845: superpathway of pyridoxal 5'-phosphate biosynthesis and salvage	0.242904	0.0531123	0.270879
ScratchingC	ASPASN-PWY: superpathway of L-aspartate and L-asparagine biosynthesis	-0.241451	0.054596	0.273386
Cage ManipulationC	P441-PWY: superpathway of N-acetylneuraminate degradation	0.241513	0.0545316	0.273386
interaction	PWY-5494: pyruvate fermentation to propanoate II (acrylate pathway)	-0.241361	0.0546884	0.273386
interaction	PWY-6151: S-adenosyl-L-methionine salvage I	-0.241574	0.0544683	0.273386
Focal ApproachC	PWY-6596: adenosine nucleotides degradation I	0.241467	0.0545786	0.273386
Focal ApproachC	PWY-7209: superpathway of pyrimidine ribonucleosides degradation	0.241531	0.0545129	0.273386
ScratchingC	PWY-7356: thiamine diphosphate salvage IV (yeast)	0.241083	0.0549761	0.273386
Focal LeaveC	PWY-7392: taxadiene biosynthesis (engineered)	0.241147	0.0549103	0.273386
Genital DisplayC	PWY-7456: &beta;-(1,4)-mannan degradation	0.241171	0.0548851	0.273386
Genital DisplayC	PWY0-862: (5Z)-dodecenoate biosynthesis I	0.241278	0.0547739	0.273386
locomotion	THRESYN-PWY: superpathway of L-threonine biosynthesis	0.241195	0.05486	0.273386
PiloerectionC	PWY-7388: octanoyl-[acyl-carrier protein] biosynthesis (mitochondria, yeast)	0.240961	0.0551036	0.273649
locomotion	HEME-BIOSYNTHESIS-II: heme b biosynthesis I (aerobic)	-0.240537	0.0555454	0.274439
PiloerectionC	PWY-5981: CDP-diacylglycerol biosynthesis III	-0.24048	0.0556054	0.274439
locomotion	PWY-6594: superpathway of Clostridium acetobutylicum solventogenic fermentation	-0.240497	0.0555881	0.274439
interaction	PWY-7197: pyrimidine deoxyribonucleotide phosphorylation	0.240449	0.0556376	0.274439
interaction	PWY-I9: L-cysteine biosynthesis VI (from L-methionine)	-0.240633	0.0554453	0.274439
Genital DisplayC	POLYISOPRENSYN-PWY: polyisoprenoid biosynthesis (E. coli)	0.239946	0.0561676	0.27668
ScratchingC	PWY4FS-8: phosphatidylglycerol biosynthesis II (non-plastidic)	0.239327	0.0568242	0.279539
ScratchingC	BRANCHED-CHAIN-AA-SYN-PWY: superpathway of branched chain amino acid biosynthesis	-0.239143	0.0570208	0.280129
ScratchingC	PWY4FS-7: phosphatidylglycerol biosynthesis I (plastidic)	0.239003	0.0571706	0.280488
Focal LeaveC	ANAGLYCOLYSIS-PWY: glycolysis III (from glucose)	-0.238788	0.0574015	0.28085
ScratchingC	NAD-BIOSYNTHESIS-II: NAD salvage pathway III (to nicotinamide riboside)	0.238834	0.0573517	0.28085
ScratchingC	PWY-6123: inosine-5'-phosphate biosynthesis I	-0.23872	0.0574744	0.28085
ScratchingC	PWY-3801: sucrose degradation II (sucrose synthase)	-0.238491	0.0577214	0.280955
Focal LeaveC	PWY-5100: pyruvate fermentation to acetate and lactate II	-0.238463	0.0577515	0.280955
ProximityD	PWY-6282: palmitoleate biosynthesis I (from (5Z)-dodec-5-enoate)	-0.238589	0.0576153	0.280955
PiloerectionC	PWY-7560: methylerythritol phosphate pathway II	-0.238344	0.0578799	0.280955
PiloerectionC	PWY0-42: 2-methylcitrate cycle I	0.238411	0.0578076	0.280955
interaction	FOLSYN-PWY: superpathway of tetrahydrofolate biosynthesis and salvage	-0.238172	0.058067	0.281118
locomotion	PWY-5823: superpathway of CDP-glucose-derived O-antigen building blocks biosynthesis	-0.238187	0.0580504	0.281118
Cage ManipulationC	PWY-6604: superpathway of Clostridium acetobutylicum acidogenic and solventogenic fermentation	0.237978	0.058278	0.281495
locomotion	PWY-I9: L-cysteine biosynthesis VI (from L-methionine)	0.237959	0.0582986	0.281495
ScratchingC	PWY-6527: stachyose degradation	-0.237627	0.0586601	0.282867
ProximityD	PWY-5971: palmitate biosynthesis (type II fatty acid synthase)	-0.237457	0.0588465	0.283393
Genital DisplayC	PWY-7664: oleate biosynthesis IV (anaerobic)	0.237066	0.0592765	0.285088
PiloerectionC	CITRULBIO-PWY: L-citrulline biosynthesis	-0.236891	0.0594701	0.285212
Cage ManipulationC	P163-PWY: L-lysine fermentation to acetate and butanoate	0.236761	0.0596139	0.285212
interaction	PWY-6284: superpathway of unsaturated fatty acids biosynthesis (E. coli)	-0.236802	0.0595688	0.285212
Focal LeaveC	PWY-7663: gondoate biosynthesis (anaerobic)	-0.23681	0.0595597	0.285212
Genital DisplayC	PWY-5676: acetyl-CoA fermentation to butanoate II	-0.236287	0.060142	0.28637
interaction	PWY-5676: acetyl-CoA fermentation to butanoate II	0.236456	0.0599538	0.28637
ScratchingC	PWY-7196: superpathway of pyrimidine ribonucleosides salvage	0.236345	0.0600775	0.28637
locomotion	PWY-8131: 5'-deoxyadenosine degradation II	-0.236263	0.060169	0.28637
Genital DisplayC	ASPASN-PWY: superpathway of L-aspartate and L-asparagine biosynthesis	-0.235713	0.0607852	0.287722
locomotion	PWY-6122: 5-aminoimidazole ribonucleotide biosynthesis II	-0.235586	0.060929	0.287722
locomotion	PWY-6277: superpathway of 5-aminoimidazole ribonucleotide biosynthesis	-0.235586	0.060929	0.287722
ProximityD	PWY-6285: superpathway of fatty acids biosynthesis (E. coli)	-0.235674	0.0608296	0.287722
Genital DisplayC	PWY-6922: L-N&delta;-acetylornithine biosynthesis	-0.235594	0.0609201	0.287722
ProximityD	RIBOSYN2-PWY: flavin biosynthesis I (bacteria and plants)	0.23552	0.0610034	0.287722
PiloerectionC	TCA-GLYOX-BYPASS: superpathway of glyoxylate bypass and TCA	0.235845	0.060637	0.287722
Genital DisplayC	PWY0-1586: peptidoglycan maturation (meso-diaminopimelate containing)	-0.2354	0.0611384	0.287988
ProximityD	PWY-5347: superpathway of L-methionine biosynthesis (transsulfuration)	-0.235237	0.0613229	0.288485
ProximityD	P461-PWY: hexitol fermentation to lactate, formate, ethanol and acetate	-0.234624	0.062022	0.291026
ProximityD	PWY-6594: superpathway of Clostridium acetobutylicum solventogenic fermentation	0.234634	0.0620099	0.291026
ProximityD	P122-PWY: heterolactic fermentation	-0.233762	0.0630147	0.294176
Genital DisplayC	PPGPPMET-PWY: ppGpp metabolism	-0.2338	0.0629711	0.294176
interaction	PWY-7560: methylerythritol phosphate pathway II	0.233894	0.0628618	0.294176
locomotion	PWY-7791: UMP biosynthesis III	-0.233941	0.0628074	0.294176
locomotion	PWY-6383: mono-trans, poly-cis decaprenyl phosphate biosynthesis	-0.233576	0.0632309	0.294809
ScratchingC	PWY-5861: superpathway of demethylmenaquinol-8 biosynthesis I	-0.23345	0.0633777	0.295117
ProximityD	PWY-6147: 6-hydroxymethyl-dihydropterin diphosphate biosynthesis I	-0.23315	0.0637276	0.295809
PiloerectionC	PWY-6507: 4-deoxy-L-threo-hex-4-enopyranuronate degradation	-0.233115	0.0637687	0.295809
locomotion	PWY-6936: seleno-amino acid biosynthesis (plants)	0.233134	0.063746	0.295809
PiloerectionC	GOLPDLCAT-PWY: superpathway of glycerol degradation to 1,3-propanediol	-0.232897	0.0640248	0.296621
ScratchingC	THISYNARA-PWY: superpathway of thiamine diphosphate biosynthesis III (eukaryotes)	0.232696	0.0642612	0.29734
locomotion	PWY-7221: guanosine ribonucleotides de novo biosynthesis	-0.232525	0.0644619	0.297892
interaction	GALACT-GLUCUROCAT-PWY: superpathway of hexuronide and hexuronate degradation	-0.232202	0.0648441	0.299281
locomotion	PWY-7003: glycerol degradation to butanol	-0.231941	0.0651544	0.300137
PiloerectionC	PWY-7977: L-methionine biosynthesis IV	-0.231908	0.0651936	0.300137
interaction	PWY-7013: (S)-propane-1,2-diol degradation	0.231752	0.0653798	0.300583
locomotion	PWY-7315: dTDP-N-acetylthomosamine biosynthesis	-0.23169	0.0654547	0.300583
Genital DisplayC	PWY-6607: guanosine nucleotides degradation I	0.231455	0.0657363	0.301497
PiloerectionC	HEXITOLDEGSUPER-PWY: superpathway of hexitol degradation (bacteria)	0.231376	0.0658305	0.301551
interaction	1CMET2-PWY: folate transformations III (E. coli)	-0.230821	0.0665001	0.303479
ScratchingC	PWY-5898: superpathway of menaquinol-12 biosynthesis	-0.230871	0.0664394	0.303479
interaction	PWY-7883: anhydromuropeptides recycling II	0.230944	0.0663514	0.303479
locomotion	GLYCOL-GLYOXDEG-PWY: superpathway of glycol metabolism and degradation	-0.230715	0.0666286	0.303687
Genital DisplayC	GOLPDLCAT-PWY: superpathway of glycerol degradation to 1,3-propanediol	-0.230604	0.0667631	0.303922
ScratchingC	GLUCUROCAT-PWY: superpathway of &beta;-D-glucuronosides degradation	0.230354	0.0670676	0.30397
ProximityD	GLYCOLYSIS-TCA-GLYOX-BYPASS: superpathway of glycolysis, pyruvate dehydrogenase, TCA, and glyoxylate bypass	0.230332	0.0670939	0.30397
locomotion	PWY-7316: dTDP-N-acetylviosamine biosynthesis	-0.230426	0.0669792	0.30397
interaction	PWY0-1296: purine ribonucleosides degradation	0.230322	0.0671059	0.30397
locomotion	PWY-8178: pentose phosphate pathway (non-oxidative branch) II	-0.230181	0.067278	0.304373
ProximityD	ARGININE-SYN4-PWY: L-ornithine biosynthesis II	-0.229701	0.0678674	0.305905
locomotion	PWY-5686: UMP biosynthesis I	-0.229829	0.0677093	0.305905
ProximityD	PWY0-862: (5Z)-dodecenoate biosynthesis I	-0.229714	0.0678514	0.305905
Genital DisplayC	PWY-6353: purine nucleotides degradation II (aerobic)	0.229615	0.0679727	0.306003
locomotion	PWY-7790: UMP biosynthesis II	-0.229425	0.0682077	0.306632
locomotion	PWY66-399: gluconeogenesis III	-0.229366	0.06828	0.306632
ProximityD	GLYCOLYSIS: glycolysis I (from glucose 6-phosphate)	0.229171	0.0685212	0.307338
PiloerectionC	THISYNARA-PWY: superpathway of thiamine diphosphate biosynthesis III (eukaryotes)	0.228796	0.0689887	0.309056
Genital DisplayC	P163-PWY: L-lysine fermentation to acetate and butanoate	-0.228252	0.0696688	0.311341
locomotion	PWY-6859: all-trans-farnesol biosynthesis	-0.228304	0.0696035	0.311341
Cage ManipulationC	PENTOSE-P-PWY: pentose phosphate pathway	-0.228071	0.0698964	0.311976
Genital DisplayC	PWY-5989: stearate biosynthesis II (bacteria and plants)	0.227815	0.0702201	0.31304
ScratchingC	PWY-5899: superpathway of menaquinol-13 biosynthesis	-0.227697	0.0703693	0.313323
locomotion	PWY-6803: phosphatidylcholine acyl editing	-0.227356	0.0708021	0.314524
ProximityD	SALVADEHYPOX-PWY: adenosine nucleotides degradation II	-0.227349	0.0708109	0.314524
ProximityD	MET-SAM-PWY: superpathway of S-adenosyl-L-methionine biosynthesis	-0.227197	0.0710057	0.314626
Genital DisplayC	PWY-6595: superpathway of guanosine nucleotides degradation (plants)	0.227202	0.070999	0.314626
ProximityD	PWY-7664: oleate biosynthesis IV (anaerobic)	-0.226777	0.0715426	0.316621
locomotion	PWY-5690: TCA cycle II (plants and fungi)	0.22657	0.0718091	0.317306
Focal ApproachC	PWY-7220: adenosine deoxyribonucleotides de novo biosynthesis II	-0.226455	0.0719574	0.317306
Focal ApproachC	PWY-7222: guanosine deoxyribonucleotides de novo biosynthesis II	-0.226455	0.0719574	0.317306
locomotion	RIBOSYN2-PWY: flavin biosynthesis I (bacteria and plants)	-0.226347	0.0720963	0.317536
Focal LeaveC	PWY-5675: nitrate reduction V (assimilatory)	0.226167	0.0723299	0.318182
locomotion	ANAEROFRUCAT-PWY: homolactic fermentation	0.225793	0.0728146	0.31993
ProximityD	PWY-6703: preQ0 biosynthesis	0.225595	0.0730734	0.320682
PiloerectionC	P23-PWY: reductive TCA cycle I	0.225141	0.0736684	0.322906
ProximityD	FASYN-ELONG-PWY: fatty acid elongation -- saturated	-0.224945	0.0739258	0.323174
interaction	P105-PWY: TCA cycle IV (2-oxoglutarate decarboxylase)	-0.224893	0.0739945	0.323174
interaction	UDPNAGSYN-PWY: UDP-N-acetyl-D-glucosamine biosynthesis I	0.225022	0.0738247	0.323174
ScratchingC	HEXITOLDEGSUPER-PWY: superpathway of hexitol degradation (bacteria)	0.224591	0.0743938	0.324009
ScratchingC	PWY-5897: superpathway of menaquinol-11 biosynthesis	-0.224547	0.0744513	0.324009
interaction	PWY-7117: C4 photosynthetic carbon assimilation cycle, PEPCK type	-0.224666	0.0742939	0.324009
interaction	PWY-6583: pyruvate fermentation to butanol I	-0.224358	0.0747022	0.324633
locomotion	PWY-6807: xyloglucan degradation II (exoglucanase)	-0.224306	0.0747719	0.324633
Genital DisplayC	PWY-7316: dTDP-N-acetylviosamine biosynthesis	-0.223871	0.0753523	0.326765
Scent MarkingC	FUCCAT-PWY: fucose degradation	-0.223687	0.0755984	0.327057
ScratchingC	PWY-5838: superpathway of menaquinol-8 biosynthesis I	-0.223754	0.0755094	0.327057
Genital DisplayC	DAPLYSINESYN-PWY: L-lysine biosynthesis I	0.223487	0.0758679	0.327432
locomotion	P163-PWY: L-lysine fermentation to acetate and butanoate	-0.223548	0.0757848	0.327432
Genital DisplayC	P23-PWY: reductive TCA cycle I	0.223394	0.0759921	0.327432
ScratchingC	PWY-6124: inosine-5'-phosphate biosynthesis II	-0.22334	0.076065	0.327432
Focal LeaveC	PWY-7209: superpathway of pyrimidine ribonucleosides degradation	0.22329	0.0761324	0.327432
Scent MarkingC	PWY-6309: L-tryptophan degradation XI (mammalian, via kynurenine)	0.223094	0.076397	0.328184
ScratchingC	PWY-7111: pyruvate fermentation to isobutanol (engineered)	-0.222986	0.0765438	0.328429
Genital DisplayC	THISYNARA-PWY: superpathway of thiamine diphosphate biosynthesis III (eukaryotes)	0.222797	0.0767999	0.329142
Cage ManipulationC	PWY-8187: L-arginine degradation XIII (reductive Stickland reaction)	-0.222355	0.0774022	0.331336
Cage ManipulationC	METHGLYUT-PWY: superpathway of methylglyoxal degradation	-0.221945	0.0779647	0.333354
Focal ApproachC	PWY-6125: superpathway of guanosine nucleotides de novo biosynthesis II	-0.22142	0.0786894	0.335873
Genital DisplayC	THISYN-PWY: superpathway of thiamine diphosphate biosynthesis I	0.221385	0.0787373	0.335873
PiloerectionC	PWY-5675: nitrate reduction V (assimilatory)	0.220647	0.0797657	0.339863
ScratchingC	PWY-5505: L-glutamate and L-glutamine biosynthesis	0.22001	0.0806612	0.342511
locomotion	PWY-6147: 6-hydroxymethyl-dihydropterin diphosphate biosynthesis I	0.22005	0.0806048	0.342511
interaction	PWY-702: L-methionine biosynthesis II	-0.219981	0.0807016	0.342511
locomotion	TRNA-CHARGING-PWY: tRNA charging	-0.219939	0.0807615	0.342511
Focal LeaveC	1CMET2-PWY: folate transformations III (E. coli)	-0.219752	0.0810258	0.343198
ScratchingC	PWY-5913: partial TCA cycle (obligate autotrophs)	0.219692	0.081111	0.343198
PiloerectionC	PWY-7294: D-xylose degradation IV	0.21954	0.0813273	0.343716
ScratchingC	PWY-7184: pyrimidine deoxyribonucleotides de novo biosynthesis I	-0.219326	0.0816311	0.344205
interaction	PWY0-166: superpathway of pyrimidine deoxyribonucleotides de novo biosynthesis (E. coli)	0.219369	0.0815707	0.344205
ProximityD	PWY-6700: queuosine biosynthesis I (de novo)	0.219195	0.0818192	0.344205
interaction	PWY-7238: sucrose biosynthesis II	0.219259	0.0817279	0.344205
Focal ApproachC	PWY-5005: biotin biosynthesis II	-0.218869	0.0822847	0.345766
ProximityD	PENTOSE-P-PWY: pentose phosphate pathway	-0.218763	0.082438	0.345865
Focal ApproachC	PWY-7228: superpathway of guanosine nucleotides de novo biosynthesis I	-0.218721	0.0824974	0.345865
ScratchingC	FASYN-INITIAL-PWY: superpathway of fatty acid biosynthesis initiation (E. coli)	0.218364	0.0830127	0.347628
PiloerectionC	P221-PWY: octane oxidation	0.217822	0.0837988	0.350519
Cage ManipulationC	PWY4FS-7: phosphatidylglycerol biosynthesis I (plastidic)	0.217543	0.0842058	0.351417
Cage ManipulationC	PWY4FS-8: phosphatidylglycerol biosynthesis II (non-plastidic)	0.217551	0.0841941	0.351417
locomotion	PWY-6470: peptidoglycan biosynthesis V (&beta;-lactam resistance)	0.217416	0.0843915	0.351791
Genital DisplayC	PWY-3841: folate transformations II (plants)	-0.217122	0.0848225	0.353186
Focal ApproachC	PWY-1622: formaldehyde assimilation I (serine pathway)	0.216891	0.0851627	0.354199
Focal ApproachC	METHGLYUT-PWY: superpathway of methylglyoxal degradation	0.216562	0.0856483	0.354607
Genital DisplayC	PWY-7185: UTP and CTP dephosphorylation I	0.216711	0.085428	0.354607
Cage ManipulationC	PWY-7254: TCA cycle VII (acetate-producers)	-0.216674	0.0854828	0.354607
locomotion	PWY-7942: 5-oxo-L-proline metabolism	-0.216588	0.0856094	0.354607
ScratchingC	ANAGLYCOLYSIS-PWY: glycolysis III (from glucose)	-0.216352	0.0859599	0.354629
locomotion	ARGpolyamineSYN: superpathway of arginine and polyamine biosynthesis	0.216311	0.0860209	0.354629
interaction	PWY-5695: inosine 5'-phosphate degradation	0.21641	0.0858742	0.354629
locomotion	PWY0-42: 2-methylcitrate cycle I	-0.216297	0.0860411	0.354629
locomotion	PWY-622: starch biosynthesis	0.216213	0.0861663	0.354745
ProximityD	METSYN-PWY: superpathway of L-homoserine and L-methionine biosynthesis	-0.216017	0.0864581	0.355547
locomotion	PWY-1861: formaldehyde assimilation II (assimilatory RuMP Cycle)	0.215889	0.0866503	0.355937
interaction	P122-PWY: heterolactic fermentation	-0.215665	0.0869846	0.356417
interaction	PWY-6612: superpathway of tetrahydrofolate biosynthesis	-0.215616	0.0870592	0.356417
locomotion	PWY-7118: chitin deacetylation	-0.215627	0.0870418	0.356417
Genital DisplayC	PWY-181: photorespiration	-0.215189	0.0877013	0.357548
Genital DisplayC	PWY-5189: tetrapyrrole biosynthesis II (from glycine)	0.215353	0.0874532	0.357548
ScratchingC	PWY-5367: petroselinate biosynthesis	0.215108	0.087824	0.357548
Genital DisplayC	PWY-5484: glycolysis II (from fructose 6-phosphate)	-0.215142	0.0877715	0.357548
Genital DisplayC	PWY-6527: stachyose degradation	-0.215206	0.0876755	0.357548
ScratchingC	PWY-5188: tetrapyrrole biosynthesis I (from glutamate)	-0.214864	0.0881926	0.35865
Scent MarkingC	FUC-RHAMCAT-PWY: superpathway of fucose and rhamnose degradation	-0.214617	0.088567	0.359374
ScratchingC	PWY-6749: CMP-legionaminate biosynthesis I	0.214665	0.0884948	0.359374
Cage ManipulationC	P461-PWY: hexitol fermentation to lactate, formate, ethanol and acetate	-0.214465	0.088799	0.359825
PiloerectionC	PWY-181: photorespiration	-0.21428	0.0890818	0.359825
PiloerectionC	PWY-5505: L-glutamate and L-glutamine biosynthesis	0.214223	0.0891688	0.359825
locomotion	PWY-5989: stearate biosynthesis II (bacteria and plants)	0.214094	0.0893663	0.359825
Genital DisplayC	PWY0-1261: anhydromuropeptides recycling I	0.214358	0.0889623	0.359825
PiloerectionC	PWY1ZNC-1: assimilatory sulfate reduction IV	0.214156	0.0892704	0.359825
locomotion	SO4ASSIM-PWY: assimilatory sulfate reduction I	0.214159	0.0892666	0.359825
ScratchingC	PWY-2941: L-lysine biosynthesis II	-0.21367	0.0900165	0.360855
ScratchingC	PWY-6531: mannitol cycle	0.213675	0.0900097	0.360855
interaction	PWY-6531: mannitol cycle	0.213776	0.0898536	0.360855
Genital DisplayC	PWY-841: superpathway of purine nucleotides de novo biosynthesis I	-0.213757	0.0898826	0.360855
ProximityD	ALLANTOINDEG-PWY: superpathway of allantoin degradation in yeast	0.213501	0.0902776	0.36111
interaction	PWY-7221: guanosine ribonucleotides de novo biosynthesis	0.213533	0.0902272	0.36111
ProximityD	HOMOSER-METSYN-PWY: L-methionine biosynthesis I	-0.213339	0.0905282	0.361353
Genital DisplayC	KETOGLUCONMET-PWY: ketogluconate metabolism	0.213334	0.0905357	0.361353
ProximityD	ASPASN-PWY: superpathway of L-aspartate and L-asparagine biosynthesis	0.213173	0.0907847	0.361952
interaction	PWY0-1479: tRNA processing	-0.213021	0.0910199	0.362495
Genital DisplayC	FASYN-ELONG-PWY: fatty acid elongation -- saturated	0.212559	0.0917401	0.36282
locomotion	PENTOSE-P-PWY: pentose phosphate pathway	0.212819	0.0913344	0.36282
ProximityD	PWY-7254: TCA cycle VII (acetate-producers)	0.212774	0.0914052	0.36282
locomotion	PWY-7446: sulfoquinovose degradation I	0.212524	0.0917955	0.36282
ProximityD	PWY0-1061: superpathway of L-alanine biosynthesis	-0.212585	0.0917	0.36282
Focal LeaveC	PWY66-429: fatty acid biosynthesis initiation (mitochondria)	-0.212575	0.0917153	0.36282
locomotion	RHAMCAT-PWY: L-rhamnose degradation I	0.212798	0.0913679	0.36282
ProximityD	ANAEROFRUCAT-PWY: homolactic fermentation	-0.211966	0.0926715	0.3651
PiloerectionC	GLYCOLYSIS-E-D: superpathway of glycolysis and the Entner-Doudoroff pathway	0.211985	0.0926416	0.3651
ScratchingC	PWY-6969: TCA cycle V (2-oxoglutarate synthase)	0.212046	0.0925445	0.3651
ScratchingC	PWY-6901: superpathway of glucose and xylose degradation	0.211341	0.0936606	0.3686
locomotion	PWY-3841: folate transformations II (plants)	-0.211101	0.0940423	0.369308
interaction	PWY0-1261: anhydromuropeptides recycling I	-0.211161	0.0939466	0.369308
interaction	GLYCOLYSIS-TCA-GLYOX-BYPASS: superpathway of glycolysis, pyruvate dehydrogenase, TCA, and glyoxylate bypass	0.21058	0.0948752	0.37174
Genital DisplayC	PWY-7210: pyrimidine deoxyribonucleotides biosynthesis from CTP	0.210566	0.0948975	0.37174
PiloerectionC	PWY-7383: anaerobic energy metabolism (invertebrates, cytosol)	-0.210523	0.0949665	0.37174
Focal ApproachC	PWY-7197: pyrimidine deoxyribonucleotide phosphorylation	-0.210437	0.0951048	0.371884
ProximityD	PWY-8011: L-serine biosynthesis II	0.210234	0.0954313	0.372763
Genital DisplayC	PWY-7874: L-threonate degradation	-0.21009	0.0956638	0.373272
interaction	GLYCOGENSYNTH-PWY: glycogen biosynthesis I (from ADP-D-Glucose)	0.209808	0.0961208	0.374656
locomotion	PWY-5723: Rubisco shunt	-0.209323	0.0969086	0.377102
Genital DisplayC	PWY-7560: methylerythritol phosphate pathway II	-0.209295	0.0969543	0.377102
ProximityD	ANAGLYCOLYSIS-PWY: glycolysis III (from glucose)	0.20893	0.0975514	0.378219
locomotion	PWY-6992: 1,5-anhydrofructose degradation	0.208986	0.0974603	0.378219
locomotion	PWY-7187: pyrimidine deoxyribonucleotides de novo biosynthesis II	-0.208938	0.0975398	0.378219
locomotion	ANAGLYCOLYSIS-PWY: glycolysis III (from glucose)	-0.208797	0.0977708	0.378268
Scent MarkingC	PWY0-301: L-ascorbate degradation I (bacterial, anaerobic)	0.208831	0.0977143	0.378268
Focal LeaveC	DTDPRHAMSYN-PWY: dTDP-&beta;-L-rhamnose biosynthesis	-0.208413	0.0984036	0.380047
PiloerectionC	PWY-7663: gondoate biosynthesis (anaerobic)	-0.208392	0.0984384	0.380047
ScratchingC	PANTOSYN-PWY: superpathway of coenzyme A biosynthesis I (bacteria)	-0.207881	0.0992848	0.382911
locomotion	PWY-7385: 1,3-propanediol biosynthesis (engineered)	0.207619	0.0997202	0.384185
ProximityD	PWY-5022: 4-aminobutanoate degradation V	-0.207506	0.099909	0.384508
ScratchingC	GLYCOCAT-PWY: glycogen degradation I	0.207314	0.10023	0.384935
Focal LeaveC	PWY-5973: cis-vaccenate biosynthesis	-0.207335	0.100196	0.384935
interaction	PWY-5861: superpathway of demethylmenaquinol-8 biosynthesis I	0.207216	0.100395	0.385163
ScratchingC	PWY-6284: superpathway of unsaturated fatty acids biosynthesis (E. coli)	0.207104	0.100584	0.385483
Focal ApproachC	P105-PWY: TCA cycle IV (2-oxoglutarate decarboxylase)	0.20692	0.100892	0.386074
locomotion	P4-PWY: superpathway of L-lysine, L-threonine and L-methionine biosynthesis I	0.206874	0.10097	0.386074
ProximityD	PWY-5030: L-histidine degradation III	-0.206824	0.101054	0.386074
Focal ApproachC	PWY-181: photorespiration	0.206546	0.101524	0.387133
ProximityD	PWY-7316: dTDP-N-acetylviosamine biosynthesis	-0.206534	0.101543	0.387133
interaction	MET-SAM-PWY: superpathway of S-adenosyl-L-methionine biosynthesis	-0.20619	0.102127	0.387496
Cage ManipulationC	PHOSLIPSYN-PWY: superpathway of phospholipid biosynthesis I (bacteria)	0.206231	0.102058	0.387496
Cage ManipulationC	PWY-5497: purine nucleobases degradation II (anaerobic)	-0.206411	0.101752	0.387496
locomotion	PWY-6902: chitin degradation II (Vibrio)	-0.206166	0.102168	0.387496
Genital DisplayC	PWY-7111: pyruvate fermentation to isobutanol (engineered)	-0.206275	0.101983	0.387496
locomotion	PWY-821: superpathway of sulfur amino acid biosynthesis (Saccharomyces cerevisiae)	-0.206063	0.102343	0.387761
PiloerectionC	PWY-6168: flavin biosynthesis III (fungi)	0.205903	0.102616	0.388391
interaction	CALVIN-PWY: Calvin-Benson-Bassham cycle	0.205762	0.102857	0.3889
ProximityD	P124-PWY: Bifidobacterium shunt	-0.205614	0.10311	0.389302
Cage ManipulationC	PWY-1861: formaldehyde assimilation II (assimilatory RuMP Cycle)	-0.205576	0.103176	0.389302
interaction	PWY-6317: D-galactose degradation I (Leloir pathway)	0.205332	0.103594	0.390477
ScratchingC	PWY0-1586: peptidoglycan maturation (meso-diaminopimelate containing)	-0.205205	0.103812	0.390898
locomotion	PWY-6604: superpathway of Clostridium acetobutylicum acidogenic and solventogenic fermentation	-0.20492	0.104304	0.392346
ProximityD	PWY-7560: methylerythritol phosphate pathway II	0.204845	0.104433	0.392428
interaction	GLYOXYLATE-BYPASS: glyoxylate cycle	0.204571	0.104909	0.393199
interaction	ORNDEG-PWY: superpathway of ornithine degradation	-0.204479	0.105068	0.393199
locomotion	PWY-6749: CMP-legionaminate biosynthesis I	-0.204511	0.105011	0.393199
Focal ApproachC	PWY-7003: glycerol degradation to butanol	-0.204555	0.104936	0.393199
Genital DisplayC	PWY-7883: anhydromuropeptides recycling II	-0.204414	0.105181	0.393219
locomotion	PWY-6151: S-adenosyl-L-methionine salvage I	0.204322	0.10534	0.393413
Scent MarkingC	P221-PWY: octane oxidation	0.203854	0.106158	0.395921
ScratchingC	PWY-6629: superpathway of L-tryptophan biosynthesis	-0.203814	0.106228	0.395921
ScratchingC	PWY-5097: L-lysine biosynthesis VI	-0.20368	0.106463	0.395928
interaction	PWY-5347: superpathway of L-methionine biosynthesis (transsulfuration)	-0.203628	0.106554	0.395928
Scent MarkingC	PWY-7761: NAD salvage pathway II (PNC IV cycle)	0.203681	0.106462	0.395928
ScratchingC	PWY-5659: GDP-mannose biosynthesis	-0.203552	0.106687	0.396019
locomotion	PWY-6961: L-ascorbate degradation II (bacterial, aerobic)	-0.203389	0.106974	0.396682
PiloerectionC	P162-PWY: L-glutamate degradation V (via hydroxyglutarate)	0.20332	0.107096	0.396731
locomotion	PWY-6121: 5-aminoimidazole ribonucleotide biosynthesis I	-0.203203	0.107302	0.397094
Scent MarkingC	PWY-5677: succinate fermentation to butanoate	0.203085	0.107512	0.397468
Genital DisplayC	PWY-7385: 1,3-propanediol biosynthesis (engineered)	0.202631	0.108317	0.399901
Focal LeaveC	PWY-7446: sulfoquinovose degradation I	-0.202591	0.108389	0.399901
interaction	PWY-5686: UMP biosynthesis I	0.202434	0.108667	0.400524
interaction	HOMOSER-METSYN-PWY: L-methionine biosynthesis I	-0.202338	0.108838	0.400753
Genital DisplayC	PWY66-409: superpathway of purine nucleotide salvage	-0.202163	0.109151	0.401501
Focal LeaveC	PWY-6478: GDP-D-glycero-&alpha;-D-manno-heptose biosynthesis	0.202048	0.109358	0.401857
PiloerectionC	PWY-5837: 2-carboxy-1,4-naphthoquinol biosynthesis	0.201912	0.109602	0.401948
ScratchingC	PWY-7282: 4-amino-2-methyl-5-diphosphomethylpyrimidine biosynthesis II	0.201948	0.109537	0.401948
PiloerectionC	PWY-6126: superpathway of adenosine nucleotides de novo biosynthesis II	-0.201769	0.109859	0.402486
Focal LeaveC	PWY-3841: folate transformations II (plants)	-0.201389	0.110544	0.404591
ProximityD	PWY-7858: (5Z)-dodecenoate biosynthesis II	-0.200572	0.112027	0.409607
ScratchingC	SULFATE-CYS-PWY: superpathway of sulfate assimilation and cysteine biosynthesis	0.200487	0.112183	0.409771
Scent MarkingC	METHGLYUT-PWY: superpathway of methylglyoxal degradation	0.200037	0.113007	0.412369
locomotion	DAPLYSINESYN-PWY: L-lysine biosynthesis I	0.199584	0.113842	0.415001
ProximityD	P105-PWY: TCA cycle IV (2-oxoglutarate decarboxylase)	-0.199299	0.114369	0.416509
Genital DisplayC	COMPLETE-ARO-PWY: superpathway of aromatic amino acid biosynthesis	-0.199141	0.114664	0.416753
Genital DisplayC	PWY0-166: superpathway of pyrimidine deoxyribonucleotides de novo biosynthesis (E. coli)	-0.19919	0.114573	0.416753
interaction	PWY-7790: UMP biosynthesis II	0.198822	0.115258	0.418496
locomotion	PWY-6527: stachyose degradation	-0.198691	0.115501	0.418964
ScratchingC	PHOSLIPSYN-PWY: superpathway of phospholipid biosynthesis I (bacteria)	0.198604	0.115665	0.419142
locomotion	SULFATE-CYS-PWY: superpathway of sulfate assimilation and cysteine biosynthesis	0.198504	0.115851	0.419403
Focal ApproachC	HEXITOLDEGSUPER-PWY: superpathway of hexitol degradation (bacteria)	0.197974	0.116847	0.42134
interaction	METSYN-PWY: superpathway of L-homoserine and L-methionine biosynthesis	-0.197995	0.116809	0.42134
locomotion	PWY-7392: taxadiene biosynthesis (engineered)	-0.198057	0.116692	0.42134
interaction	PWY0-41: allantoin degradation IV (anaerobic)	-0.198133	0.116548	0.42134
locomotion	PWY-5347: superpathway of L-methionine biosynthesis (transsulfuration)	0.197655	0.11745	0.421853
ScratchingC	PWY-7003: glycerol degradation to butanol	-0.197715	0.117337	0.421853
interaction	PWY66-391: fatty acid &beta;-oxidation VI (mammalian peroxisome)	-0.197746	0.117279	0.421853
Focal ApproachC	PYRIDNUCSAL-PWY: NAD salvage pathway I (PNC VI cycle)	0.197801	0.117175	0.421853
interaction	PWY-6895: superpathway of thiamine diphosphate biosynthesis II	-0.197537	0.117674	0.422243
ProximityD	PWY-6901: superpathway of glucose and xylose degradation	-0.197411	0.117913	0.422686
Genital DisplayC	PWY-6147: 6-hydroxymethyl-dihydropterin diphosphate biosynthesis I	0.197181	0.11835	0.423836
interaction	PWY-7115: C4 photosynthetic carbon assimilation cycle, NAD-ME type	-0.19706	0.118581	0.42425
ScratchingC	PWY-5345: superpathway of L-methionine biosynthesis (by sulfhydrylation)	0.19698	0.118733	0.424379
Cage ManipulationC	ANAGLYCOLYSIS-PWY: glycolysis III (from glucose)	0.19659	0.11948	0.425802
Focal ApproachC	FUCCAT-PWY: fucose degradation	-0.19659	0.119479	0.425802
Focal LeaveC	PWY-5484: glycolysis II (from fructose 6-phosphate)	-0.196711	0.119248	0.425802
locomotion	P122-PWY: heterolactic fermentation	0.196456	0.119737	0.426042
Scent MarkingC	PWY-6292: superpathway of L-cysteine biosynthesis (mammalian)	0.196433	0.119781	0.426042
Genital DisplayC	PWY-6807: xyloglucan degradation II (exoglucanase)	-0.196331	0.119978	0.426331
interaction	PWY-6121: 5-aminoimidazole ribonucleotide biosynthesis I	0.195953	0.120706	0.428435
interaction	PWY-6270: isoprene biosynthesis I	-0.195902	0.120805	0.428435
interaction	PWY-7791: UMP biosynthesis III	0.195777	0.121046	0.428877
ProximityD	REDCITCYC: TCA cycle VI (Helicobacter)	0.195676	0.121244	0.42916
ProximityD	PWY-5973: cis-vaccenate biosynthesis	-0.195353	0.12187	0.429717
interaction	PWY-6703: preQ0 biosynthesis	0.195401	0.121777	0.429717
ProximityD	PWY-6992: 1,5-anhydrofructose degradation	-0.195393	0.121793	0.429717
Genital DisplayC	SER-GLYSYN-PWY: superpathway of L-serine and glycine biosynthesis I	0.195402	0.121775	0.429717
interaction	PWY-5898: superpathway of menaquinol-12 biosynthesis	0.195109	0.122346	0.430978
locomotion	GLYCOLYSIS: glycolysis I (from glucose 6-phosphate)	-0.195006	0.122548	0.431273
ProximityD	PWY-5121: superpathway of geranylgeranyl diphosphate biosynthesis II (via MEP)	-0.194762	0.123025	0.431709
Genital DisplayC	PWY-6606: guanosine nucleotides degradation II	0.194782	0.122987	0.431709
ScratchingC	PWY1ZNC-1: assimilatory sulfate reduction IV	0.194845	0.122864	0.431709
Genital DisplayC	PWY66-398: TCA cycle III (animals)	-0.194646	0.123253	0.432096
locomotion	DENOVOPURINE2-PWY: superpathway of purine nucleotides de novo biosynthesis II	-0.194457	0.123625	0.432235
interaction	P124-PWY: Bifidobacterium shunt	-0.194565	0.123413	0.432235
Genital DisplayC	PWY-7323: superpathway of GDP-mannose-derived O-antigen building blocks biosynthesis	0.194446	0.123648	0.432235
locomotion	KETOGLUCONMET-PWY: ketogluconate metabolism	0.194168	0.124195	0.432496
PiloerectionC	POLYISOPRENSYN-PWY: polyisoprenoid biosynthesis (E. coli)	0.194225	0.124083	0.432496
ScratchingC	PWY-7456: &beta;-(1,4)-mannan degradation	0.1942	0.124133	0.432496
ScratchingC	PWY-8188: L-alanine degradation VI (reductive Stickland reaction)	0.194215	0.124102	0.432496
PiloerectionC	FUC-RHAMCAT-PWY: superpathway of fucose and rhamnose degradation	0.193752	0.125019	0.434617
Genital DisplayC	PWY-1622: formaldehyde assimilation I (serine pathway)	-0.193659	0.125205	0.434617
Focal ApproachC	PWY0-301: L-ascorbate degradation I (bacterial, anaerobic)	0.193687	0.125148	0.434617
Focal LeaveC	PWY3O-4107: NAD salvage pathway V (PNC V cycle)	0.193621	0.125279	0.434617
ProximityD	PWY-6471: peptidoglycan biosynthesis IV (Enterococcus faecium)	-0.193459	0.125603	0.435327
locomotion	PWY-8011: L-serine biosynthesis II	-0.193249	0.126021	0.436365
interaction	HEME-BIOSYNTHESIS-II: heme b biosynthesis I (aerobic)	0.1929	0.126719	0.437558
Scent MarkingC	PWY-5005: biotin biosynthesis II	-0.192935	0.126649	0.437558
Genital DisplayC	PWY-5823: superpathway of CDP-glucose-derived O-antigen building blocks biosynthesis	-0.192897	0.126724	0.437558
PiloerectionC	PWY-7184: pyrimidine deoxyribonucleotides de novo biosynthesis I	-0.192836	0.126848	0.437573
Focal LeaveC	PWY-5005: biotin biosynthesis II	-0.192388	0.12775	0.439396
locomotion	PWY-5345: superpathway of L-methionine biosynthesis (by sulfhydrylation)	0.192306	0.127915	0.439396
Focal ApproachC	PWY-6126: superpathway of adenosine nucleotides de novo biosynthesis II	-0.192317	0.127892	0.439396
Focal ApproachC	PWY-6604: superpathway of Clostridium acetobutylicum acidogenic and solventogenic fermentation	-0.192157	0.128217	0.439396
ScratchingC	PWY-7328: superpathway of UDP-glucose-derived O-antigen building blocks biosynthesis	-0.192253	0.128022	0.439396
Cage ManipulationC	PWY66-409: superpathway of purine nucleotide salvage	-0.192384	0.127757	0.439396
ProximityD	TRPSYN-PWY: L-tryptophan biosynthesis	-0.192164	0.128203	0.439396
Cage ManipulationC	PWY-6060: malonate degradation II (biotin-dependent)	0.192023	0.128487	0.439909
locomotion	ALLANTOINDEG-PWY: superpathway of allantoin degradation in yeast	0.191595	0.129358	0.439976
Genital DisplayC	P461-PWY: hexitol fermentation to lactate, formate, ethanol and acetate	0.1914	0.129755	0.439976
ScratchingC	PROPFERM-PWY: superpathway of L-alanine fermentation (Stickland reaction)	0.191505	0.129541	0.439976
PiloerectionC	PWY-1622: formaldehyde assimilation I (serine pathway)	-0.191364	0.129829	0.439976
ProximityD	PWY-2941: L-lysine biosynthesis II	0.191894	0.128749	0.439976
interaction	PWY-5941: glycogen degradation II	0.191803	0.128934	0.439976
Genital DisplayC	PWY-5973: cis-vaccenate biosynthesis	0.19146	0.129633	0.439976
locomotion	PWY-6588: pyruvate fermentation to acetone	-0.191446	0.129662	0.439976
interaction	PWY-6807: xyloglucan degradation II (exoglucanase)	0.191469	0.129615	0.439976
locomotion	PWY-7356: thiamine diphosphate salvage IV (yeast)	0.191373	0.129811	0.439976
ScratchingC	PWY-8189: L-alanine degradation V (oxidative Stickland reaction)	0.191773	0.128995	0.439976
interaction	PWY-5897: superpathway of menaquinol-11 biosynthesis	0.191154	0.13026	0.441027
Genital DisplayC	PWY-5103: L-isoleucine biosynthesis III	-0.191046	0.130481	0.441368
locomotion	PWY-6700: queuosine biosynthesis I (de novo)	-0.190918	0.130744	0.44144
ProximityD	PWY66-409: superpathway of purine nucleotide salvage	0.190933	0.130713	0.44144
Focal ApproachC	GLUDEG-II-PWY: L-glutamate degradation VII (to butanoate)	-0.190778	0.13103	0.441774
PiloerectionC	P461-PWY: hexitol fermentation to lactate, formate, ethanol and acetate	0.190752	0.131084	0.441774
ProximityD	PWY-6470: peptidoglycan biosynthesis V (&beta;-lactam resistance)	-0.190687	0.131218	0.44182
Focal LeaveC	PWY-7221: guanosine ribonucleotides de novo biosynthesis	-0.190572	0.131454	0.442208
locomotion	PWY-5676: acetyl-CoA fermentation to butanoate II	-0.190437	0.131734	0.442743
interaction	PWY-6386: UDP-N-acetylmuramoyl-pentapeptide biosynthesis II (lysine-containing)	0.190295	0.132026	0.443318
Focal LeaveC	PWY-5723: Rubisco shunt	0.189907	0.132831	0.445612
locomotion	PWY-6608: guanosine nucleotides degradation III	0.189676	0.133312	0.446815
Scent MarkingC	P164-PWY: purine nucleobases degradation I (anaerobic)	0.189492	0.133697	0.447695
Genital DisplayC	PWY-6901: superpathway of glucose and xylose degradation	0.18932	0.134056	0.448489
ProximityD	PWY-5130: 2-oxobutanoate degradation I	-0.189106	0.134505	0.449169
Scent MarkingC	PWY-6470: peptidoglycan biosynthesis V (&beta;-lactam resistance)	0.189123	0.134469	0.449169
interaction	PWY-1042: glycolysis IV	0.189004	0.134719	0.449472
ProximityD	ORNDEG-PWY: superpathway of ornithine degradation	-0.18847	0.135845	0.452817
ProximityD	FUC-RHAMCAT-PWY: superpathway of fucose and rhamnose degradation	-0.188252	0.136307	0.453943
locomotion	PRPP-PWY: superpathway of histidine, purine, and pyrimidine biosynthesis	-0.188077	0.136677	0.454761
ProximityD	DARABCATK12-PWY: D-arabinose degradation I	0.187916	0.137019	0.455486
PiloerectionC	PWY-6596: adenosine nucleotides degradation I	-0.18784	0.137181	0.455611
interaction	GLUCARDEG-PWY: D-glucarate degradation I	-0.18766	0.137565	0.456057
locomotion	PWY-6922: L-N&delta;-acetylornithine biosynthesis	-0.187679	0.137524	0.456057
interaction	PWY-5838: superpathway of menaquinol-8 biosynthesis I	0.18748	0.137949	0.456093
PiloerectionC	PWY-7315: dTDP-N-acetylthomosamine biosynthesis	0.18755	0.137801	0.456093
PiloerectionC	PWY-821: superpathway of sulfur amino acid biosynthesis (Saccharomyces cerevisiae)	0.187508	0.137891	0.456093
Genital DisplayC	PWY-5705: allantoin degradation to glyoxylate III	0.187272	0.138394	0.457014
ProximityD	PWY-5989: stearate biosynthesis II (bacteria and plants)	-0.187234	0.138478	0.457014
Focal LeaveC	PWY-181: photorespiration	0.186987	0.139007	0.457982
interaction	PWY-5100: pyruvate fermentation to acetate and lactate II	0.186922	0.139147	0.457982
Cage ManipulationC	PWY-5189: tetrapyrrole biosynthesis II (from glycine)	-0.186943	0.139103	0.457982
Cage ManipulationC	PWY-5676: acetyl-CoA fermentation to butanoate II	0.186771	0.139473	0.458618
interaction	PWY-5899: superpathway of menaquinol-13 biosynthesis	0.186585	0.139875	0.458618
PiloerectionC	PWY-6961: L-ascorbate degradation II (bacterial, aerobic)	0.186506	0.140045	0.458618
ScratchingC	PWY-7388: octanoyl-[acyl-carrier protein] biosynthesis (mitochondria, yeast)	-0.186488	0.140085	0.458618
ProximityD	PWY-8178: pentose phosphate pathway (non-oxidative branch) II	0.186671	0.139688	0.458618
Focal LeaveC	TCA-GLYOX-BYPASS: superpathway of glyoxylate bypass and TCA	0.186485	0.140092	0.458618
interaction	PEPTIDOGLYCANSYN-PWY: peptidoglycan biosynthesis I (meso-diaminopimelate containing)	0.186174	0.140764	0.45948
Genital DisplayC	PWY-6596: adenosine nucleotides degradation I	-0.186249	0.140602	0.45948
Focal LeaveC	PWY-7118: chitin deacetylation	0.186231	0.140642	0.45948
Focal LeaveC	PYRIDNUCSAL-PWY: NAD salvage pathway I (PNC VI cycle)	0.186132	0.140857	0.45948
Focal LeaveC	PWY-1622: formaldehyde assimilation I (serine pathway)	0.185985	0.141175	0.460107
Focal LeaveC	GLYCOLYSIS: glycolysis I (from glucose 6-phosphate)	-0.185721	0.141751	0.460627
Cage ManipulationC	PWY-5136: fatty acid &beta;-oxidation II (plant peroxisome)	-0.185715	0.141765	0.460627
Genital DisplayC	RUMP-PWY: formaldehyde oxidation I	-0.185765	0.141656	0.460627
Genital DisplayC	SALVADEHYPOX-PWY: adenosine nucleotides degradation II	0.185681	0.141838	0.460627
ProximityD	PWY-7873: D-erythronate degradation II	0.185612	0.141988	0.460706
Cage ManipulationC	BIOTIN-BIOSYNTHESIS-PWY: biotin biosynthesis I	0.185308	0.142655	0.461641
ScratchingC	PWY-8187: L-arginine degradation XIII (reductive Stickland reaction)	0.185379	0.142499	0.461641
Genital DisplayC	PWY0-1479: tRNA processing	0.185314	0.142641	0.461641
Genital DisplayC	PWY-5392: reductive TCA cycle II	0.185046	0.143231	0.462874
Genital DisplayC	PWY-6292: superpathway of L-cysteine biosynthesis (mammalian)	0.184905	0.143541	0.462874
Focal ApproachC	PWY-7446: sulfoquinovose degradation I	-0.184905	0.14354	0.462874
PiloerectionC	RUMP-PWY: formaldehyde oxidation I	-0.185009	0.143311	0.462874
Focal LeaveC	COMPLETE-ARO-PWY: superpathway of aromatic amino acid biosynthesis	-0.184506	0.144423	0.463012
locomotion	HISTSYN-PWY: L-histidine biosynthesis	0.184371	0.144722	0.463012
ScratchingC	P185-PWY: formaldehyde assimilation III (dihydroxyacetone cycle)	-0.184736	0.143914	0.463012
ProximityD	P4-PWY: superpathway of L-lysine, L-threonine and L-methionine biosynthesis I	-0.184519	0.144393	0.463012
PiloerectionC	PWY-5705: allantoin degradation to glyoxylate III	0.184142	0.145229	0.463012
Focal LeaveC	PWY-6122: 5-aminoimidazole ribonucleotide biosynthesis II	-0.184233	0.145026	0.463012
Focal LeaveC	PWY-6277: superpathway of 5-aminoimidazole ribonucleotide biosynthesis	-0.184233	0.145026	0.463012
interaction	PWY-6385: peptidoglycan biosynthesis III (mycobacteria)	0.184625	0.144159	0.463012
interaction	PWY-6387: UDP-N-acetylmuramoyl-pentapeptide biosynthesis I (meso-diaminopimelate containing)	0.184612	0.144187	0.463012
ProximityD	PWY-6545: pyrimidine deoxyribonucleotides de novo biosynthesis III	-0.184717	0.143956	0.463012
locomotion	PWY-6628: superpathway of L-phenylalanine biosynthesis	0.184198	0.145105	0.463012
Genital DisplayC	PWY-7392: taxadiene biosynthesis (engineered)	-0.184274	0.144936	0.463012
PiloerectionC	PWY-8189: L-alanine degradation V (oxidative Stickland reaction)	0.184287	0.144906	0.463012
Genital DisplayC	PWY-8187: L-arginine degradation XIII (reductive Stickland reaction)	0.18392	0.145724	0.46388
locomotion	PWY0-1061: superpathway of L-alanine biosynthesis	0.183865	0.145845	0.46388
interaction	TCA: TCA cycle I (prokaryotic)	0.183849	0.145881	0.46388
interaction	DAPLYSINESYN-PWY: L-lysine biosynthesis I	-0.18356	0.146527	0.46473
ScratchingC	PANTO-PWY: phosphopantothenate biosynthesis I	-0.183421	0.146838	0.46473
Genital DisplayC	PWY-2942: L-lysine biosynthesis III	0.183554	0.14654	0.46473
interaction	PWY-5030: L-histidine degradation III	-0.183473	0.146722	0.46473
Focal ApproachC	PWY-6519: 8-amino-7-oxononanoate biosynthesis I	0.183408	0.146869	0.46473
PiloerectionC	PWY-8188: L-alanine degradation VI (reductive Stickland reaction)	0.183389	0.146911	0.46473
Cage ManipulationC	PWY-8182: valproate &beta;-oxidation	-0.183287	0.14714	0.465055
Cage ManipulationC	GLUDEG-II-PWY: L-glutamate degradation VII (to butanoate)	0.183097	0.147566	0.465999
Scent MarkingC	PWY0-845: superpathway of pyridoxal 5'-phosphate biosynthesis and salvage	-0.182906	0.147997	0.466955
PiloerectionC	PWY-6531: mannitol cycle	0.182697	0.148469	0.468042
interaction	GOLPDLCAT-PWY: superpathway of glycerol degradation to 1,3-propanediol	0.182546	0.148811	0.468631
Genital DisplayC	PWY-6151: S-adenosyl-L-methionine salvage I	0.182388	0.149168	0.468631
ProximityD	PWY-7345: superpathway of anaerobic sucrose degradation	-0.182422	0.14909	0.468631
interaction	TRNA-CHARGING-PWY: tRNA charging	0.182455	0.149016	0.468631
PiloerectionC	PROPFERM-PWY: superpathway of L-alanine fermentation (Stickland reaction)	0.182322	0.149318	0.468701
Genital DisplayC	PWY-7977: L-methionine biosynthesis IV	-0.182204	0.149586	0.469138
locomotion	PWY-7328: superpathway of UDP-glucose-derived O-antigen building blocks biosynthesis	-0.182089	0.149846	0.469151
locomotion	PWY-7340: 9-cis, 11-trans-octadecadienoyl-CoA degradation (isomerase-dependent, yeast)	-0.182137	0.149738	0.469151
interaction	PWY-7269: mitochondrial NADPH production (yeast)	0.181814	0.150473	0.470711
Focal ApproachC	PWY-7874: L-threonate degradation	-0.181671	0.150801	0.471335
interaction	PWY-5121: superpathway of geranylgeranyl diphosphate biosynthesis II (via MEP)	-0.18115	0.151995	0.474256
Focal ApproachC	RUMP-PWY: formaldehyde oxidation I	-0.181173	0.151943	0.474256
interaction	PWY-7953: UDP-N-acetylmuramoyl-pentapeptide biosynthesis III (meso-diaminopimelate containing)	0.181048	0.152231	0.474587
locomotion	PWY-8187: L-arginine degradation XIII (reductive Stickland reaction)	0.180819	0.152757	0.475821
PiloerectionC	PWY-5692: allantoin degradation to glyoxylate II	0.180182	0.154233	0.477979
Scent MarkingC	PWY-6595: superpathway of guanosine nucleotides degradation (plants)	0.180453	0.153605	0.477979
Scent MarkingC	PWY-6607: guanosine nucleotides degradation I	0.180327	0.153896	0.477979
Scent MarkingC	PYRIDOXSYN-PWY: pyridoxal 5'-phosphate biosynthesis I	-0.180356	0.15383	0.477979
Genital DisplayC	THRESYN-PWY: superpathway of L-threonine biosynthesis	0.180209	0.15417	0.477979
PiloerectionC	URDEGR-PWY: superpathway of allantoin degradation in plants	0.180248	0.154079	0.477979
Cage ManipulationC	PWY-6305: superpathway of putrescine biosynthesis	0.179855	0.154994	0.479526
interaction	PWY-7210: pyrimidine deoxyribonucleotides biosynthesis from CTP	-0.179857	0.154991	0.479526
interaction	HSERMETANA-PWY: L-methionine biosynthesis III	-0.179687	0.155387	0.479724
locomotion	METSYN-PWY: superpathway of L-homoserine and L-methionine biosynthesis	0.179636	0.155506	0.479724
interaction	PWY-6163: chorismate biosynthesis from 3-dehydroquinate	0.179604	0.155583	0.479724
ProximityD	PWY4LZ-257: superpathway of fermentation (Chlamydomonas reinhardtii)	0.179612	0.155563	0.479724
PiloerectionC	BRANCHED-CHAIN-AA-SYN-PWY: superpathway of branched chain amino acid biosynthesis	-0.179519	0.155779	0.479927
interaction	PWY-7357: thiamine phosphate formation from pyrithiamine and oxythiamine (yeast)	0.179354	0.156168	0.48072
locomotion	MET-SAM-PWY: superpathway of S-adenosyl-L-methionine biosynthesis	0.179089	0.15679	0.482228
PiloerectionC	DTDPRHAMSYN-PWY: dTDP-&beta;-L-rhamnose biosynthesis	-0.178872	0.157302	0.482892
ScratchingC	KETOGLUCONMET-PWY: ketogluconate metabolism	0.178777	0.157524	0.482892
Scent MarkingC	PWY-6471: peptidoglycan biosynthesis IV (Enterococcus faecium)	0.178774	0.157534	0.482892
Scent MarkingC	PWY-7003: glycerol degradation to butanol	-0.178796	0.157481	0.482892
locomotion	OANTIGEN-PWY: O-antigen building blocks biosynthesis (E. coli)	-0.178486	0.158215	0.48337
Focal LeaveC	PWY-561: superpathway of glyoxylate cycle and fatty acid degradation	0.178484	0.158218	0.48337
locomotion	PWY-6892: thiazole component of thiamine diphosphate biosynthesis I	0.17855	0.158063	0.48337
locomotion	PWY-7254: TCA cycle VII (acetate-producers)	-0.178497	0.158188	0.48337
ProximityD	GLUCONEO-PWY: gluconeogenesis I	-0.178341	0.158559	0.484007
ScratchingC	GLYCOLYSIS: glycolysis I (from glucose 6-phosphate)	-0.178063	0.159218	0.485338
interaction	PWY-6609: adenine and adenosine salvage III	0.178045	0.15926	0.485338
interaction	PWY-7208: superpathway of pyrimidine nucleobases salvage	0.17792	0.159558	0.485841
ScratchingC	SO4ASSIM-PWY: assimilatory sulfate reduction I	0.177862	0.159697	0.485861
Focal LeaveC	PWY-7316: dTDP-N-acetylviosamine biosynthesis	-0.177629	0.160253	0.487147
interaction	PWY-8182: valproate &beta;-oxidation	-0.17757	0.160394	0.487173
ScratchingC	PWY-622: starch biosynthesis	0.177357	0.160904	0.488316
ProximityD	PWY-6527: stachyose degradation	0.177168	0.161359	0.489289
interaction	PWY-6607: guanosine nucleotides degradation I	-0.177016	0.161724	0.489991
interaction	PWY-6594: superpathway of Clostridium acetobutylicum solventogenic fermentation	0.176925	0.161945	0.490036
Scent MarkingC	PWY-7383: anaerobic energy metabolism (invertebrates, cytosol)	-0.176899	0.162006	0.490036
Focal LeaveC	PWY-6604: superpathway of Clostridium acetobutylicum acidogenic and solventogenic fermentation	-0.176807	0.162229	0.490303
locomotion	GALACTUROCAT-PWY: D-galacturonate degradation I	0.176537	0.162881	0.490653
ScratchingC	PWY-6519: 8-amino-7-oxononanoate biosynthesis I	0.176625	0.162668	0.490653
Focal ApproachC	PWY-7383: anaerobic energy metabolism (invertebrates, cytosol)	-0.17659	0.162753	0.490653
Focal LeaveC	PWY66-409: superpathway of purine nucleotide salvage	0.176589	0.162754	0.490653
PiloerectionC	ANAEROFRUCAT-PWY: homolactic fermentation	-0.176365	0.163298	0.4907
Focal LeaveC	PWY-6700: queuosine biosynthesis I (de novo)	-0.176404	0.163202	0.4907
Focal LeaveC	PWY-7883: anhydromuropeptides recycling II	0.176395	0.163225	0.4907
ProximityD	PWY-5189: tetrapyrrole biosynthesis II (from glycine)	-0.176212	0.163669	0.491408
Cage ManipulationC	ASPASN-PWY: superpathway of L-aspartate and L-asparagine biosynthesis	0.175674	0.164981	0.492543
Genital DisplayC	PENTOSE-P-PWY: pentose phosphate pathway	0.175703	0.164909	0.492543
locomotion	POLYAMSYN-PWY: superpathway of polyamine biosynthesis I	0.175718	0.164872	0.492543
Scent MarkingC	PWY-5973: cis-vaccenate biosynthesis	0.175792	0.164692	0.492543
interaction	PWY-6124: inosine-5'-phosphate biosynthesis II	0.175969	0.164261	0.492543
locomotion	PWY-6595: superpathway of guanosine nucleotides degradation (plants)	0.175924	0.164369	0.492543
interaction	PWY-6823: molybdopterin biosynthesis	0.17567	0.164989	0.492543
Genital DisplayC	PWY-5121: superpathway of geranylgeranyl diphosphate biosynthesis II (via MEP)	0.175606	0.165145	0.492608
Focal ApproachC	PWY-2941: L-lysine biosynthesis II	-0.175148	0.166269	0.493598
Focal LeaveC	PWY-6163: chorismate biosynthesis from 3-dehydroquinate	-0.175141	0.166286	0.493598
Cage ManipulationC	PWY-6590: superpathway of Clostridium acetobutylicum acidogenic fermentation	-0.175246	0.166027	0.493598
Focal LeaveC	PWY-6803: phosphatidylcholine acyl editing	0.175412	0.165621	0.493598
PiloerectionC	PWY-7228: superpathway of guanosine nucleotides de novo biosynthesis I	-0.175146	0.166273	0.493598
ScratchingC	PWY66-430: myristate biosynthesis (mitochondria)	-0.175323	0.165838	0.493598
Focal LeaveC	PWY-6353: purine nucleotides degradation II (aerobic)	0.174985	0.16667	0.494337
PiloerectionC	PWY-5022: 4-aminobutanoate degradation V	0.174909	0.166856	0.494381
PiloerectionC	PWY-5189: tetrapyrrole biosynthesis II (from glycine)	0.17467	0.167446	0.494381
ProximityD	PWY-5497: purine nucleobases degradation II (anaerobic)	-0.17465	0.167495	0.494381
ProximityD	PWY-6906: chitin derivatives degradation	0.174786	0.16716	0.494381
ProximityD	PWY0-1479: tRNA processing	-0.174692	0.167391	0.494381
PiloerectionC	PWY66-399: gluconeogenesis III	-0.17476	0.167223	0.494381
locomotion	PWY-621: sucrose degradation III (sucrose invertase)	-0.174419	0.168065	0.495597
interaction	PWY-6700: queuosine biosynthesis I (de novo)	0.174374	0.168178	0.495597
locomotion	PWY66-429: fatty acid biosynthesis initiation (mitochondria)	0.174294	0.168377	0.495785
ScratchingC	GLUDEG-I-PWY: GABA shunt	-0.173774	0.16967	0.499191
Focal LeaveC	PWY0-42: 2-methylcitrate cycle I	0.173505	0.17034	0.500358
ScratchingC	PYRIDNUCSAL-PWY: NAD salvage pathway I (PNC VI cycle)	0.173543	0.170248	0.500358
PiloerectionC	PWY-6138: CMP-N-acetylneuraminate biosynthesis I (eukaryotes)	-0.173366	0.17069	0.500983
Genital DisplayC	PWY-6572: chondroitin sulfate degradation I (bacterial)	-0.173201	0.171104	0.501795
Cage ManipulationC	CENTFERM-PWY: pyruvate fermentation to butanoate	-0.173006	0.171593	0.502242
Genital DisplayC	FERMENTATION-PWY: mixed acid fermentation	0.172929	0.171787	0.502242
PiloerectionC	GLYCOL-GLYOXDEG-PWY: superpathway of glycol metabolism and degradation	0.172867	0.171942	0.502242
interaction	PWY-7199: pyrimidine deoxyribonucleosides salvage	0.17291	0.171834	0.502242
Focal LeaveC	SALVADEHYPOX-PWY: adenosine nucleotides degradation II	0.172966	0.171694	0.502242
locomotion	PWY-5918: superpathway of heme b biosynthesis from glutamate	-0.172695	0.172377	0.50311
locomotion	PWY0-166: superpathway of pyrimidine deoxyribonucleotides de novo biosynthesis (E. coli)	-0.172462	0.172964	0.504421
interaction	ARO-PWY: chorismate biosynthesis I	0.172357	0.173231	0.504799
Focal LeaveC	ANAEROFRUCAT-PWY: homolactic fermentation	-0.172095	0.173894	0.505923
ProximityD	PWY-7356: thiamine diphosphate salvage IV (yeast)	-0.172143	0.173773	0.505923
Cage ManipulationC	PWY-5989: stearate biosynthesis II (bacteria and plants)	0.171737	0.174806	0.507449
Focal LeaveC	PWY-6292: superpathway of L-cysteine biosynthesis (mammalian)	0.171726	0.174834	0.507449
locomotion	PWY-6583: pyruvate fermentation to butanol I	0.171736	0.174808	0.507449
Genital DisplayC	GLUCUROCAT-PWY: superpathway of &beta;-D-glucuronosides degradation	0.171437	0.175571	0.507544
Cage ManipulationC	GLYCOLYSIS: glycolysis I (from glucose 6-phosphate)	0.171552	0.175278	0.507544
interaction	PWY-5136: fatty acid &beta;-oxidation II (plant peroxisome)	-0.171428	0.175594	0.507544
ScratchingC	PWY-5667: CDP-diacylglycerol biosynthesis I	-0.171489	0.175439	0.507544
Cage ManipulationC	PWY-6519: 8-amino-7-oxononanoate biosynthesis I	0.171494	0.175427	0.507544
ScratchingC	PWY-7115: C4 photosynthetic carbon assimilation cycle, NAD-ME type	0.171387	0.175699	0.507544
locomotion	PWY-6876: isopropanol biosynthesis (engineered)	-0.171036	0.176599	0.508452
locomotion	PWY-7237: myo-, chiro- and scyllo-inositol degradation	0.17105	0.176562	0.508452
ScratchingC	PWY0-1319: CDP-diacylglycerol biosynthesis II	-0.171138	0.176338	0.508452
ProximityD	PWY4FS-7: phosphatidylglycerol biosynthesis I (plastidic)	-0.171062	0.176531	0.508452
ProximityD	PWY4FS-8: phosphatidylglycerol biosynthesis II (non-plastidic)	-0.170994	0.176708	0.508452
Genital DisplayC	GLUDEG-I-PWY: GABA shunt	-0.170827	0.177136	0.508795
ProximityD	HSERMETANA-PWY: L-methionine biosynthesis III	-0.170785	0.177244	0.508795
locomotion	PWY-724: superpathway of L-lysine, L-threonine and L-methionine biosynthesis II	0.170803	0.177197	0.508795
Focal ApproachC	FUC-RHAMCAT-PWY: superpathway of fucose and rhamnose degradation	-0.170499	0.177983	0.510515
ScratchingC	PWY-5989: stearate biosynthesis II (bacteria and plants)	0.170197	0.178762	0.512348
Scent MarkingC	PWY-5022: 4-aminobutanoate degradation V	0.170088	0.179045	0.512759
Scent MarkingC	PWY-5920: superpathway of heme b biosynthesis from glycine	-0.1699	0.179533	0.513354
locomotion	PWY-6353: purine nucleotides degradation II (aerobic)	0.169902	0.179529	0.513354
interaction	PWY-6383: mono-trans, poly-cis decaprenyl phosphate biosynthesis	0.16984	0.17969	0.513399
locomotion	PWY-6607: guanosine nucleotides degradation I	0.169464	0.180668	0.515791
locomotion	PWY-5973: cis-vaccenate biosynthesis	0.169331	0.181017	0.516385
Scent MarkingC	PWY-7663: gondoate biosynthesis (anaerobic)	0.169272	0.18117	0.516419
Cage ManipulationC	PWY-7208: superpathway of pyrimidine nucleobases salvage	-0.169066	0.181711	0.51756
PiloerectionC	PWY-6572: chondroitin sulfate degradation I (bacterial)	-0.168963	0.181981	0.517923
PiloerectionC	P41-PWY: pyruvate fermentation to acetate and (S)-lactate I	-0.168739	0.18257	0.51839
Focal LeaveC	PWY-1042: glycolysis IV	-0.168812	0.182378	0.51839
Focal LeaveC	TRNA-CHARGING-PWY: tRNA charging	-0.168743	0.182559	0.51839
interaction	PWY66-429: fatty acid biosynthesis initiation (mitochondria)	-0.168655	0.18279	0.518613
Cage ManipulationC	PWY-6583: pyruvate fermentation to butanol I	-0.168562	0.183036	0.51891
Cage ManipulationC	PWY-6478: GDP-D-glycero-&alpha;-D-manno-heptose biosynthesis	-0.168272	0.183801	0.519539
locomotion	PWY-6519: 8-amino-7-oxononanoate biosynthesis I	0.168272	0.1838	0.519539
interaction	PWY-6595: superpathway of guanosine nucleotides degradation (plants)	-0.168262	0.183826	0.519539
ProximityD	RHAMCAT-PWY: L-rhamnose degradation I	-0.168381	0.183512	0.519539
locomotion	PWY-6590: superpathway of Clostridium acetobutylicum acidogenic fermentation	0.168064	0.18435	0.520218
Scent MarkingC	PWY66-399: gluconeogenesis III	-0.168114	0.184218	0.520218
PiloerectionC	FUCCAT-PWY: fucose degradation	0.167829	0.184974	0.520772
PiloerectionC	PWY-6060: malonate degradation II (biotin-dependent)	-0.167862	0.184886	0.520772
ScratchingC	PWY-6545: pyrimidine deoxyribonucleotides de novo biosynthesis III	-0.167875	0.184852	0.520772
ProximityD	PWY-6590: superpathway of Clostridium acetobutylicum acidogenic fermentation	-0.167719	0.185266	0.521194
interaction	PWY-7254: TCA cycle VII (acetate-producers)	0.167544	0.185731	0.522102
Genital DisplayC	PWY-7328: superpathway of UDP-glucose-derived O-antigen building blocks biosynthesis	-0.16748	0.185904	0.522186
ScratchingC	BIOTIN-BIOSYNTHESIS-PWY: biotin biosynthesis I	0.167307	0.186365	0.522278
locomotion	PWY-181: photorespiration	-0.167349	0.186253	0.522278
Genital DisplayC	PWY0-1061: superpathway of L-alanine biosynthesis	0.167373	0.186187	0.522278
interaction	PWY-6859: all-trans-farnesol biosynthesis	0.167041	0.187075	0.523868
PiloerectionC	PWY-5676: acetyl-CoA fermentation to butanoate II	-0.166953	0.187311	0.524126
PiloerectionC	PWY-7873: D-erythronate degradation II	-0.166896	0.187465	0.524156
Genital DisplayC	PWY-7383: anaerobic energy metabolism (invertebrates, cytosol)	-0.166809	0.187696	0.524404
Genital DisplayC	COLANSYN-PWY: colanic acid building blocks biosynthesis	0.166654	0.188113	0.525168
locomotion	HOMOSER-METSYN-PWY: L-methionine biosynthesis I	0.16636	0.188904	0.526829
interaction	PWY-6282: palmitoleate biosynthesis I (from (5Z)-dodec-5-enoate)	-0.166326	0.188996	0.526829
interaction	PWY-6629: superpathway of L-tryptophan biosynthesis	0.166136	0.189511	0.527274
PiloerectionC	PWY0-1261: anhydromuropeptides recycling I	0.166107	0.189588	0.527274
ProximityD	PWY0-162: superpathway of pyrimidine ribonucleotides de novo biosynthesis	-0.166197	0.189344	0.527274
ScratchingC	P23-PWY: reductive TCA cycle I	0.165999	0.189879	0.527283
Focal LeaveC	PWY-6572: chondroitin sulfate degradation I (bacterial)	-0.166007	0.189857	0.527283
ProximityD	COMPLETE-ARO-PWY: superpathway of aromatic amino acid biosynthesis	0.165913	0.190113	0.527532
PiloerectionC	PWY-724: superpathway of L-lysine, L-threonine and L-methionine biosynthesis II	-0.16584	0.19031	0.527678
locomotion	PWY-6630: superpathway of L-tyrosine biosynthesis	0.165771	0.190497	0.527797
ScratchingC	PWY-3001: superpathway of L-isoleucine biosynthesis I	0.165335	0.191684	0.529482
locomotion	PWY-5100: pyruvate fermentation to acetate and lactate II	-0.165478	0.191295	0.529482
ScratchingC	PWY-6961: L-ascorbate degradation II (bacterial, aerobic)	0.165342	0.191664	0.529482
PiloerectionC	PWY-8187: L-arginine degradation XIII (reductive Stickland reaction)	0.165367	0.191596	0.529482
Focal ApproachC	PWY-7229: superpathway of adenosine nucleotides de novo biosynthesis I	-0.165273	0.191851	0.529543
ProximityD	GLYOXYLATE-BYPASS: glyoxylate cycle	0.164915	0.192831	0.529844
Genital DisplayC	PWY-3781: aerobic respiration I (cytochrome c)	-0.164844	0.193024	0.529844
PiloerectionC	PWY-5695: inosine 5'-phosphate degradation	-0.164757	0.193263	0.529844
interaction	PWY-5705: allantoin degradation to glyoxylate III	-0.164781	0.193198	0.529844
Focal ApproachC	PWY-6292: superpathway of L-cysteine biosynthesis (mammalian)	0.165061	0.19243	0.529844
Cage ManipulationC	PWY-7013: (S)-propane-1,2-diol degradation	0.164825	0.193075	0.529844
PiloerectionC	PWY-7858: (5Z)-dodecenoate biosynthesis II	-0.164912	0.192838	0.529844
Cage ManipulationC	SER-GLYSYN-PWY: superpathway of L-serine and glycine biosynthesis I	-0.165091	0.192348	0.529844
locomotion	TRPSYN-PWY: L-tryptophan biosynthesis	0.164898	0.192876	0.529844
Cage ManipulationC	PWY-5659: GDP-mannose biosynthesis	-0.164696	0.193429	0.529903
ScratchingC	FERMENTATION-PWY: mixed acid fermentation	0.164545	0.193845	0.530103
Focal ApproachC	NONOXIPENT-PWY: pentose phosphate pathway (non-oxidative branch) I	-0.164506	0.193951	0.530103
PiloerectionC	PWY-6807: xyloglucan degradation II (exoglucanase)	-0.164523	0.193903	0.530103
PiloerectionC	PWY-7616: methanol oxidation to carbon dioxide	0.164458	0.194081	0.530103
interaction	PWY0-862: (5Z)-dodecenoate biosynthesis I	-0.164399	0.194246	0.530157
interaction	NONOXIPENT-PWY: pentose phosphate pathway (non-oxidative branch) I	0.164327	0.194443	0.5303
ScratchingC	PWY-7208: superpathway of pyrimidine nucleobases salvage	-0.163968	0.195433	0.531537
Cage ManipulationC	PWY0-1586: peptidoglycan maturation (meso-diaminopimelate containing)	0.163975	0.195414	0.531537
ScratchingC	PWY66-409: superpathway of purine nucleotide salvage	0.164062	0.195172	0.531537
interaction	RIBOSYN2-PWY: flavin biosynthesis I (bacteria and plants)	0.163952	0.195478	0.531537
Genital DisplayC	PWY-6519: 8-amino-7-oxononanoate biosynthesis I	0.163631	0.196365	0.533446
ProximityD	PWY-7385: 1,3-propanediol biosynthesis (engineered)	-0.163593	0.196471	0.533446
Scent MarkingC	PWY1ZNC-1: assimilatory sulfate reduction IV	0.163481	0.196781	0.533533
Focal ApproachC	PWY66-399: gluconeogenesis III	-0.163476	0.196795	0.533533
interaction	PWY-5971: palmitate biosynthesis (type II fatty acid synthase)	-0.163396	0.197017	0.533739
PiloerectionC	PWY66-409: superpathway of purine nucleotide salvage	0.163198	0.197568	0.534835
locomotion	PWY-1622: formaldehyde assimilation I (serine pathway)	-0.163056	0.197965	0.535514
locomotion	PWY-5837: 2-carboxy-1,4-naphthoquinol biosynthesis	-0.162895	0.198413	0.53594
interaction	PWY-5989: stearate biosynthesis II (bacteria and plants)	-0.162894	0.198415	0.53594
Cage ManipulationC	GLUTORN-PWY: L-ornithine biosynthesis I	-0.16268	0.199015	0.53598
ProximityD	PWY-5677: succinate fermentation to butanoate	0.162719	0.198906	0.53598
ScratchingC	PWY-6876: isopropanol biosynthesis (engineered)	-0.162685	0.199	0.53598
interaction	PWY4FS-8: phosphatidylglycerol biosynthesis II (non-plastidic)	-0.162785	0.198721	0.53598
PiloerectionC	PWY-7883: anhydromuropeptides recycling II	0.162446	0.199669	0.537344
Cage ManipulationC	PWY-7220: adenosine deoxyribonucleotides de novo biosynthesis II	-0.162279	0.200138	0.537518
Cage ManipulationC	PWY-7222: guanosine deoxyribonucleotides de novo biosynthesis II	-0.162279	0.200138	0.537518
interaction	PWY4FS-7: phosphatidylglycerol biosynthesis I (plastidic)	-0.162266	0.200174	0.537518
Focal LeaveC	PWY-6629: superpathway of L-tryptophan biosynthesis	-0.162172	0.20044	0.537837
ProximityD	1CMET2-PWY: folate transformations III (E. coli)	-0.162071	0.200724	0.538204
Focal ApproachC	P164-PWY: purine nucleobases degradation I (anaerobic)	0.161952	0.20106	0.538711
ScratchingC	ARGSYN-PWY: L-arginine biosynthesis I (via L-ornithine)	-0.161835	0.20139	0.5392
PiloerectionC	PWY-7874: L-threonate degradation	-0.16176	0.201601	0.539372
interaction	PWY-6122: 5-aminoimidazole ribonucleotide biosynthesis II	0.16154	0.202223	0.540245
interaction	PWY-6277: superpathway of 5-aminoimidazole ribonucleotide biosynthesis	0.16154	0.202223	0.540245
ScratchingC	PWY-6922: L-N&delta;-acetylornithine biosynthesis	-0.161471	0.202417	0.54037
Genital DisplayC	P4-PWY: superpathway of L-lysine, L-threonine and L-methionine biosynthesis I	0.161259	0.20302	0.541188
Focal ApproachC	PWY-5676: acetyl-CoA fermentation to butanoate II	0.161299	0.202906	0.541188
Focal ApproachC	PWY-6700: queuosine biosynthesis I (de novo)	-0.161101	0.203467	0.541986
Scent MarkingC	PWY-7282: 4-amino-2-methyl-5-diphosphomethylpyrimidine biosynthesis II	-0.160989	0.203786	0.542155
Genital DisplayC	PWY66-389: phytol degradation	0.160975	0.203826	0.542155
PiloerectionC	PRPP-PWY: superpathway of histidine, purine, and pyrimidine biosynthesis	0.160864	0.204143	0.542601
Focal ApproachC	BIOTIN-BIOSYNTHESIS-PWY: biotin biosynthesis I	0.160745	0.204483	0.542718
Genital DisplayC	PWY-5695: inosine 5'-phosphate degradation	-0.160756	0.20445	0.542718
Cage ManipulationC	PWY-4984: urea cycle	0.160575	0.204967	0.543214
ScratchingC	PWY-724: superpathway of L-lysine, L-threonine and L-methionine biosynthesis II	-0.160627	0.20482	0.543214
PiloerectionC	PWY-8190: L-glutamate degradation XI (reductive Stickland reaction)	0.160283	0.205804	0.545039
PiloerectionC	PWY66-398: TCA cycle III (animals)	-0.160216	0.205995	0.545149
Focal LeaveC	HEXITOLDEGSUPER-PWY: superpathway of hexitol degradation (bacteria)	0.160073	0.206406	0.545843
PiloerectionC	1CMET2-PWY: folate transformations III (E. coli)	-0.159112	0.209179	0.547315
Focal LeaveC	ARO-PWY: chorismate biosynthesis I	-0.159051	0.209355	0.547315
locomotion	CENTFERM-PWY: pyruvate fermentation to butanoate	0.159124	0.209144	0.547315
Cage ManipulationC	COA-PWY: coenzyme A biosynthesis I (prokaryotic)	0.159277	0.208702	0.547315
Genital DisplayC	DENOVOPURINE2-PWY: superpathway of purine nucleotides de novo biosynthesis II	-0.159099	0.209217	0.547315
interaction	NONMEVIPP-PWY: methylerythritol phosphate pathway I	0.159397	0.208354	0.547315
interaction	PHOSLIPSYN-PWY: superpathway of phospholipid biosynthesis I (bacteria)	-0.159602	0.207761	0.547315
Focal ApproachC	PWY-5022: 4-aminobutanoate degradation V	0.159273	0.208714	0.547315
PiloerectionC	PWY-6125: superpathway of guanosine nucleotides de novo biosynthesis II	-0.159509	0.208029	0.547315
locomotion	PWY-6545: pyrimidine deoxyribonucleotides de novo biosynthesis III	0.159656	0.207606	0.547315
Cage ManipulationC	PWY-6608: guanosine nucleotides degradation III	-0.159774	0.207267	0.547315
Cage ManipulationC	PWY-7197: pyrimidine deoxyribonucleotide phosphorylation	-0.159648	0.207629	0.547315
Scent MarkingC	PWY-7345: superpathway of anaerobic sucrose degradation	0.159504	0.208045	0.547315
Focal LeaveC	PWY-7942: 5-oxo-L-proline metabolism	0.159296	0.208646	0.547315
Cage ManipulationC	TRNA-CHARGING-PWY: tRNA charging	0.15911	0.209184	0.547315
Focal LeaveC	VALSYN-PWY: L-valine biosynthesis	-0.159178	0.208987	0.547315
Cage ManipulationC	PWY-6628: superpathway of L-phenylalanine biosynthesis	-0.158988	0.20954	0.547407
Focal LeaveC	PWY-7874: L-threonate degradation	-0.158844	0.209958	0.547831
PiloerectionC	PWY0-166: superpathway of pyrimidine deoxyribonucleotides de novo biosynthesis (E. coli)	-0.158828	0.210002	0.547831
ProximityD	PWY-5705: allantoin degradation to glyoxylate III	0.15865	0.210522	0.548796
Scent MarkingC	P185-PWY: formaldehyde assimilation III (dihydroxyacetone cycle)	-0.158562	0.210778	0.548938
Cage ManipulationC	PWY-5484: glycolysis II (from fructose 6-phosphate)	0.158528	0.210876	0.548938
PiloerectionC	PWY-8004: Entner-Doudoroff pathway I	0.158416	0.211204	0.549399
locomotion	PWY-5695: inosine 5'-phosphate degradation	-0.158259	0.211663	0.549813
PiloerectionC	PWY-6922: L-N&delta;-acetylornithine biosynthesis	-0.158304	0.211532	0.549813
interaction	PWY-6606: guanosine nucleotides degradation II	-0.158203	0.211826	0.549847
ScratchingC	PWY0-1479: tRNA processing	0.158113	0.212089	0.550139
Focal LeaveC	AST-PWY: L-arginine degradation II (AST pathway)	0.15782	0.21295	0.551239
ScratchingC	GOLPDLCAT-PWY: superpathway of glycerol degradation to 1,3-propanediol	-0.157648	0.213454	0.551239
ProximityD	PHOSLIPSYN-PWY: superpathway of phospholipid biosynthesis I (bacteria)	-0.15754	0.213773	0.551239
Focal LeaveC	PWY-3801: sucrose degradation II (sucrose synthase)	-0.157507	0.213869	0.551239
Scent MarkingC	PWY-5130: 2-oxobutanoate degradation I	-0.157565	0.213697	0.551239
Focal ApproachC	PWY-5989: stearate biosynthesis II (bacteria and plants)	0.157608	0.21357	0.551239
Focal LeaveC	PWY-6583: pyruvate fermentation to butanol I	0.157825	0.212933	0.551239
interaction	PWY-821: superpathway of sulfur amino acid biosynthesis (Saccharomyces cerevisiae)	0.15768	0.21336	0.551239
Focal ApproachC	PWY-841: superpathway of purine nucleotides de novo biosynthesis I	-0.157595	0.213609	0.551239
Cage ManipulationC	PWY-5723: Rubisco shunt	-0.157397	0.214192	0.551683
ScratchingC	PWY-4041: &gamma;-glutamyl cycle	0.157275	0.214551	0.552221
Cage ManipulationC	PWY-7851: coenzyme A biosynthesis II (eukaryotic)	0.157042	0.215242	0.553608
Scent MarkingC	PWY-7254: TCA cycle VII (acetate-producers)	-0.156949	0.215518	0.553928
Genital DisplayC	ILEUSYN-PWY: L-isoleucine biosynthesis I (from threonine)	-0.156806	0.215941	0.554063
ScratchingC	PWY-2942: L-lysine biosynthesis III	0.156778	0.216024	0.554063
Focal LeaveC	PWY-7003: glycerol degradation to butanol	-0.156859	0.215783	0.554063
PiloerectionC	PWY-7003: glycerol degradation to butanol	-0.156718	0.216202	0.55413
Focal LeaveC	PWY-6123: inosine-5'-phosphate biosynthesis I	-0.156638	0.216439	0.554351
ProximityD	CENTFERM-PWY: pyruvate fermentation to butanoate	-0.156578	0.216618	0.554422
locomotion	1CMET2-PWY: folate transformations III (E. coli)	-0.156374	0.217224	0.554499
interaction	COA-PWY-1: superpathway of coenzyme A biosynthesis III (mammals)	0.156356	0.217279	0.554499
ScratchingC	DAPLYSINESYN-PWY: L-lysine biosynthesis I	0.156435	0.217042	0.554499
Scent MarkingC	PWY-5667: CDP-diacylglycerol biosynthesis I	0.156313	0.217406	0.554499
Scent MarkingC	PWY0-1319: CDP-diacylglycerol biosynthesis II	0.15643	0.217056	0.554499
Genital DisplayC	PWY-7187: pyrimidine deoxyribonucleotides de novo biosynthesis II	-0.156104	0.218028	0.555697
locomotion	HSERMETANA-PWY: L-methionine biosynthesis III	0.155956	0.21847	0.556049
Scent MarkingC	PWY-8190: L-glutamate degradation XI (reductive Stickland reaction)	0.155961	0.218455	0.556049
Scent MarkingC	PWY-3781: aerobic respiration I (cytochrome c)	0.155731	0.219145	0.556516
Focal ApproachC	PWY-3841: folate transformations II (plants)	-0.155739	0.21912	0.556516
Scent MarkingC	PWY-6519: 8-amino-7-oxononanoate biosynthesis I	0.155817	0.218888	0.556516
interaction	PWY-7664: oleate biosynthesis IV (anaerobic)	-0.155692	0.219261	0.556516
ScratchingC	PWY-7242: D-fructuronate degradation	0.155521	0.219775	0.557433
interaction	ARGSYN-PWY: L-arginine biosynthesis I (via L-ornithine)	0.155315	0.220394	0.557572
ScratchingC	P124-PWY: Bifidobacterium shunt	0.155254	0.220576	0.557572
ProximityD	PWY-6630: superpathway of L-tyrosine biosynthesis	-0.155277	0.220507	0.557572
Cage ManipulationC	PWY-6901: superpathway of glucose and xylose degradation	-0.155249	0.220591	0.557572
ScratchingC	PWY-7117: C4 photosynthetic carbon assimilation cycle, PEPCK type	0.15531	0.220407	0.557572
ProximityD	DTDPRHAMSYN-PWY: dTDP-&beta;-L-rhamnose biosynthesis	0.15516	0.220858	0.557861
Focal ApproachC	PWY66-389: phytol degradation	0.154797	0.221954	0.560242
ProximityD	PWY-5484: glycolysis II (from fructose 6-phosphate)	0.154733	0.222147	0.560344
Cage ManipulationC	PWY-7664: oleate biosynthesis IV (anaerobic)	0.154656	0.222382	0.560549
ScratchingC	PWY0-862: (5Z)-dodecenoate biosynthesis I	0.153994	0.224391	0.565226
Scent MarkingC	PWY-622: starch biosynthesis	0.153872	0.224763	0.565765
Focal ApproachC	PWY-8131: 5'-deoxyadenosine degradation II	0.153782	0.225038	0.565765
ScratchingC	PWY3O-4107: NAD salvage pathway V (PNC V cycle)	-0.153754	0.225124	0.565765
PiloerectionC	PWY66-429: fatty acid biosynthesis initiation (mitochondria)	-0.153721	0.225224	0.565765
interaction	GLUCOSE1PMETAB-PWY: glucose and glucose-1-phosphate degradation	0.153493	0.225922	0.566688
Focal LeaveC	PWY-6121: 5-aminoimidazole ribonucleotide biosynthesis I	-0.153449	0.226056	0.566688
ScratchingC	PWY-6282: palmitoleate biosynthesis I (from (5Z)-dodec-5-enoate)	0.153481	0.225958	0.566688
PiloerectionC	PWY-6606: guanosine nucleotides degradation II	0.153096	0.227139	0.569013
locomotion	GLUTORN-PWY: L-ornithine biosynthesis I	0.152096	0.230224	0.569433
Scent MarkingC	GLYCOLYSIS-E-D: superpathway of glycolysis and the Entner-Doudoroff pathway	0.152845	0.227911	0.569433
Focal LeaveC	PWY-1269: CMP-3-deoxy-D-manno-octulosonate biosynthesis	-0.152189	0.229935	0.569433
PiloerectionC	PWY-241: C4 photosynthetic carbon assimilation cycle, NADP-ME type	0.152161	0.230024	0.569433
Cage ManipulationC	PWY-3781: aerobic respiration I (cytochrome c)	0.152697	0.228366	0.569433
Focal LeaveC	PWY-5097: L-lysine biosynthesis VI	-0.152752	0.228195	0.569433
locomotion	PWY-5138: fatty acid &beta;-oxidation IV (unsaturated, even number)	-0.152438	0.229165	0.569433
Genital DisplayC	PWY-5384: sucrose degradation IV (sucrose phosphorylase)	-0.152318	0.229536	0.569433
ScratchingC	PWY-5690: TCA cycle II (plants and fungi)	0.15224	0.229779	0.569433
Focal LeaveC	PWY-6124: inosine-5'-phosphate biosynthesis II	-0.152247	0.229755	0.569433
Focal LeaveC	PWY-6387: UDP-N-acetylmuramoyl-pentapeptide biosynthesis I (meso-diaminopimelate containing)	-0.152433	0.22918	0.569433
Focal ApproachC	PWY-6607: guanosine nucleotides degradation I	0.152162	0.23002	0.569433
interaction	PWY-6992: 1,5-anhydrofructose degradation	-0.151982	0.230579	0.569433
ScratchingC	PWY-7254: TCA cycle VII (acetate-producers)	0.152166	0.230007	0.569433
Genital DisplayC	PWY-7340: 9-cis, 11-trans-octadecadienoyl-CoA degradation (isomerase-dependent, yeast)	-0.15295	0.227588	0.569433
ScratchingC	PWY-7340: 9-cis, 11-trans-octadecadienoyl-CoA degradation (isomerase-dependent, yeast)	-0.152284	0.229642	0.569433
Cage ManipulationC	PWY-7400: L-arginine biosynthesis IV (archaebacteria)	-0.152508	0.22895	0.569433
Focal LeaveC	PWY-8178: pentose phosphate pathway (non-oxidative branch) II	-0.152702	0.228352	0.569433
Genital DisplayC	PWY-8188: L-alanine degradation VI (reductive Stickland reaction)	0.151974	0.230601	0.569433
Genital DisplayC	PWY-8189: L-alanine degradation V (oxidative Stickland reaction)	0.151883	0.230885	0.569433
Cage ManipulationC	PWY0-862: (5Z)-dodecenoate biosynthesis I	0.151906	0.230813	0.569433
Scent MarkingC	PWY4LZ-257: superpathway of fermentation (Chlamydomonas reinhardtii)	0.152718	0.228302	0.569433
Cage ManipulationC	THISYN-PWY: superpathway of thiamine diphosphate biosynthesis I	0.152023	0.23045	0.569433
Focal LeaveC	PWY-6385: peptidoglycan biosynthesis III (mycobacteria)	-0.151591	0.231793	0.571287
Focal LeaveC	PWY-5920: superpathway of heme b biosynthesis from glycine	0.151375	0.232466	0.57256
Focal ApproachC	PWY-3801: sucrose degradation II (sucrose synthase)	-0.151322	0.232631	0.572583
interaction	PWY-6123: inosine-5'-phosphate biosynthesis I	0.150984	0.23369	0.574801
PiloerectionC	PWY-6470: peptidoglycan biosynthesis V (&beta;-lactam resistance)	0.150658	0.234712	0.576929
Genital DisplayC	PWY0-162: superpathway of pyrimidine ribonucleotides de novo biosynthesis	0.150503	0.235199	0.577737
Cage ManipulationC	GLCMANNANAUT-PWY: superpathway of N-acetylglucosamine, N-acetylmannosamine and N-acetylneuraminate degradation	0.150089	0.236505	0.578018
Genital DisplayC	PROPFERM-PWY: superpathway of L-alanine fermentation (Stickland reaction)	0.150025	0.236707	0.578018
PiloerectionC	PWY-5121: superpathway of geranylgeranyl diphosphate biosynthesis II (via MEP)	0.150211	0.236122	0.578018
Focal ApproachC	PWY-6595: superpathway of guanosine nucleotides degradation (plants)	0.150399	0.235528	0.578018
Scent MarkingC	PWY-6749: CMP-legionaminate biosynthesis I	-0.150016	0.236735	0.578018
ProximityD	PWY-7209: superpathway of pyrimidine ribonucleosides degradation	0.150193	0.236177	0.578018
ScratchingC	PWY0-1298: superpathway of pyrimidine deoxyribonucleosides degradation	-0.150278	0.235909	0.578018
Genital DisplayC	PWY3O-4107: NAD salvage pathway V (PNC V cycle)	-0.150132	0.23637	0.578018
locomotion	PYRIDOXSYN-PWY: pyridoxal 5'-phosphate biosynthesis I	0.150252	0.235991	0.578018
Cage ManipulationC	PWY-821: superpathway of sulfur amino acid biosynthesis (Saccharomyces cerevisiae)	-0.149966	0.236895	0.578023
Focal LeaveC	PWY-6386: UDP-N-acetylmuramoyl-pentapeptide biosynthesis II (lysine-containing)	-0.149737	0.23762	0.579407
ScratchingC	PWY-I9: L-cysteine biosynthesis VI (from L-methionine)	0.14941	0.238658	0.58155
interaction	FASYN-ELONG-PWY: fatty acid elongation -- saturated	-0.149302	0.238999	0.581994
interaction	ASPASN-PWY: superpathway of L-aspartate and L-asparagine biosynthesis	0.149065	0.239756	0.582531
Focal LeaveC	GLUCOSE1PMETAB-PWY: glucose and glucose-1-phosphate degradation	0.148921	0.240214	0.582531
Focal LeaveC	GLUDEG-II-PWY: L-glutamate degradation VII (to butanoate)	-0.149104	0.239631	0.582531
Focal ApproachC	PWY-6121: 5-aminoimidazole ribonucleotide biosynthesis I	-0.148958	0.240095	0.582531
Genital DisplayC	PWY-6936: seleno-amino acid biosynthesis (plants)	0.149117	0.239589	0.582531
Genital DisplayC	PWY0-41: allantoin degradation IV (anaerobic)	0.148884	0.240334	0.582531
Focal ApproachC	VALSYN-PWY: L-valine biosynthesis	-0.149021	0.239896	0.582531
Focal LeaveC	FASYN-INITIAL-PWY: superpathway of fatty acid biosynthesis initiation (E. coli)	-0.148701	0.240918	0.582788
interaction	GLUCUROCAT-PWY: superpathway of &beta;-D-glucuronosides degradation	-0.14875	0.240761	0.582788
ProximityD	PWY-6606: guanosine nucleotides degradation II	-0.148719	0.240859	0.582788
Genital DisplayC	PWY-8131: 5'-deoxyadenosine degradation II	-0.148641	0.24111	0.582868
Focal LeaveC	PWY-5384: sucrose degradation IV (sucrose phosphorylase)	-0.148517	0.241507	0.583443
ScratchingC	FASYN-ELONG-PWY: fatty acid elongation -- saturated	0.14828	0.242268	0.583938
Focal ApproachC	P41-PWY: pyruvate fermentation to acetate and (S)-lactate I	-0.14828	0.242266	0.583938
ScratchingC	PWY-5121: superpathway of geranylgeranyl diphosphate biosynthesis II (via MEP)	0.148375	0.241964	0.583938
ScratchingC	PWY-7013: (S)-propane-1,2-diol degradation	-0.148254	0.24235	0.583938
ScratchingC	ALLANTOINDEG-PWY: superpathway of allantoin degradation in yeast	0.148173	0.24261	0.584179
Focal LeaveC	CALVIN-PWY: Calvin-Benson-Bassham cycle	-0.148065	0.242958	0.584633
interaction	FUC-RHAMCAT-PWY: superpathway of fucose and rhamnose degradation	-0.147681	0.244195	0.586069
Focal LeaveC	PWY-6992: 1,5-anhydrofructose degradation	-0.147704	0.244121	0.586069
Cage ManipulationC	PWY-7118: chitin deacetylation	-0.147685	0.244183	0.586069
Genital DisplayC	VALSYN-PWY: L-valine biosynthesis	-0.1477	0.244134	0.586069
Scent MarkingC	PWY-7184: pyrimidine deoxyribonucleotides de novo biosynthesis I	0.147508	0.244757	0.586682
Focal LeaveC	PWY0-1241: ADP-L-glycero-&beta;-D-manno-heptose biosynthesis	-0.147503	0.244771	0.586682
Focal LeaveC	REDCITCYC: TCA cycle VI (Helicobacter)	0.147318	0.245369	0.58773
locomotion	GLUCOSE1PMETAB-PWY: glucose and glucose-1-phosphate degradation	-0.147077	0.246153	0.589223
Genital DisplayC	PWY-5097: L-lysine biosynthesis VI	-0.146649	0.247545	0.592166
ScratchingC	PWY-6596: adenosine nucleotides degradation I	0.146565	0.247817	0.59243
Focal ApproachC	P108-PWY: pyruvate fermentation to propanoate I	-0.146404	0.248345	0.592918
interaction	PWY-7616: methanol oxidation to carbon dioxide	0.14641	0.248324	0.592918
Focal LeaveC	FASYN-ELONG-PWY: fatty acid elongation -- saturated	-0.146263	0.248805	0.593357
Scent MarkingC	PWY-7446: sulfoquinovose degradation I	-0.146248	0.248853	0.593357
interaction	COBALSYN-PWY: superpathway of adenosylcobalamin salvage from cobinamide I	-0.145675	0.250733	0.593386
Cage ManipulationC	GLUCONEO-PWY: gluconeogenesis I	0.145675	0.250733	0.593386
Cage ManipulationC	PWY-1269: CMP-3-deoxy-D-manno-octulosonate biosynthesis	0.145727	0.250563	0.593386
Scent MarkingC	PWY-5989: stearate biosynthesis II (bacteria and plants)	0.145921	0.249927	0.593386
Scent MarkingC	PWY-7316: dTDP-N-acetylviosamine biosynthesis	-0.145881	0.250057	0.593386
ScratchingC	PWY-7316: dTDP-N-acetylviosamine biosynthesis	0.145504	0.251297	0.593386
Cage ManipulationC	PWY-7663: gondoate biosynthesis (anaerobic)	0.146011	0.249629	0.593386
PiloerectionC	PWY-8131: 5'-deoxyadenosine degradation II	-0.146046	0.249514	0.593386
Cage ManipulationC	PWY0-42: 2-methylcitrate cycle I	-0.145548	0.251151	0.593386
Scent MarkingC	PWY4FS-7: phosphatidylglycerol biosynthesis I (plastidic)	0.146144	0.249195	0.593386
Scent MarkingC	PWY4FS-8: phosphatidylglycerol biosynthesis II (non-plastidic)	0.145909	0.249965	0.593386
ProximityD	PWY66-429: fatty acid biosynthesis initiation (mitochondria)	-0.145544	0.251165	0.593386
ProximityD	PYRIDOXSYN-PWY: pyridoxal 5'-phosphate biosynthesis I	-0.145751	0.250485	0.593386
interaction	RHAMCAT-PWY: L-rhamnose degradation I	-0.145628	0.250887	0.593386
Focal LeaveC	TCA: TCA cycle I (prokaryotic)	0.14557	0.25108	0.593386
ProximityD	PANTO-PWY: phosphopantothenate biosynthesis I	-0.1454	0.251639	0.593427
ScratchingC	PWY-6731: starch degradation III	0.145431	0.251538	0.593427
PiloerectionC	ARGSYN-PWY: L-arginine biosynthesis I (via L-ornithine)	-0.144819	0.253557	0.595116
Cage ManipulationC	COA-PWY-1: superpathway of coenzyme A biosynthesis III (mammals)	0.144749	0.25379	0.595116
Cage ManipulationC	FASYN-ELONG-PWY: fatty acid elongation -- saturated	0.144999	0.252963	0.595116
locomotion	PWY-5005: biotin biosynthesis II	0.144906	0.253272	0.595116
interaction	PWY-5130: 2-oxobutanoate degradation I	-0.144878	0.253363	0.595116
ScratchingC	PWY-5494: pyruvate fermentation to propanoate II (acrylate pathway)	0.144693	0.253975	0.595116
ProximityD	PWY-5918: superpathway of heme b biosynthesis from glutamate	-0.144691	0.253981	0.595116
locomotion	PWY66-389: phytol degradation	0.144786	0.253667	0.595116
interaction	REDCITCYC: TCA cycle VI (Helicobacter)	0.144832	0.253515	0.595116
Cage ManipulationC	RIBOSYN2-PWY: flavin biosynthesis I (bacteria and plants)	0.144847	0.253465	0.595116
PiloerectionC	COLANSYN-PWY: colanic acid building blocks biosynthesis	0.144537	0.254492	0.595932
Cage ManipulationC	ARGSYN-PWY: L-arginine biosynthesis I (via L-ornithine)	-0.144291	0.255312	0.595965
locomotion	PWY-5097: L-lysine biosynthesis VI	-0.144346	0.255128	0.595965
Cage ManipulationC	PWY-6121: 5-aminoimidazole ribonucleotide biosynthesis I	0.144424	0.25487	0.595965
Focal LeaveC	PWY-7791: UMP biosynthesis III	-0.144366	0.255063	0.595965
Cage ManipulationC	PWY-7953: UDP-N-acetylmuramoyl-pentapeptide biosynthesis III (meso-diaminopimelate containing)	0.144288	0.255321	0.595965
interaction	PWY-7392: taxadiene biosynthesis (engineered)	0.144137	0.255825	0.596761
interaction	PWY-6906: chitin derivatives degradation	0.144051	0.25611	0.597047
ProximityD	PWY-6961: L-ascorbate degradation II (bacterial, aerobic)	0.143787	0.256994	0.598727
Cage ManipulationC	GLUCOSE1PMETAB-PWY: glucose and glucose-1-phosphate degradation	-0.143694	0.257304	0.599066
interaction	PWY-5918: superpathway of heme b biosynthesis from glutamate	0.143437	0.258164	0.599927
Cage ManipulationC	PWY-6125: superpathway of guanosine nucleotides de novo biosynthesis II	-0.143388	0.258329	0.599927
PiloerectionC	PWY-7254: TCA cycle VII (acetate-producers)	0.14346	0.258088	0.599927
ScratchingC	PWY-7664: oleate biosynthesis IV (anaerobic)	0.1434	0.258289	0.599927
locomotion	PWY-5130: 2-oxobutanoate degradation I	0.143191	0.258991	0.600703
Scent MarkingC	PWY-7874: L-threonate degradation	-0.143202	0.258955	0.600703
Focal LeaveC	COA-PWY: coenzyme A biosynthesis I (prokaryotic)	-0.143003	0.259625	0.601029
Scent MarkingC	PHOSLIPSYN-PWY: superpathway of phospholipid biosynthesis I (bacteria)	0.143063	0.259422	0.601029
Cage ManipulationC	PWY-6282: palmitoleate biosynthesis I (from (5Z)-dodec-5-enoate)	0.143034	0.259521	0.601029
Genital DisplayC	GLUCONEO-PWY: gluconeogenesis I	0.142936	0.259848	0.601166
Cage ManipulationC	REDCITCYC: TCA cycle VI (Helicobacter)	0.142828	0.260214	0.601632
PiloerectionC	THISYN-PWY: superpathway of thiamine diphosphate biosynthesis I	0.142544	0.261173	0.603469
locomotion	P108-PWY: pyruvate fermentation to propanoate I	0.142431	0.261554	0.60393
Focal LeaveC	PWY-6138: CMP-N-acetylneuraminate biosynthesis I (eukaryotes)	-0.142387	0.261703	0.60393
Focal LeaveC	PEPTIDOGLYCANSYN-PWY: peptidoglycan biosynthesis I (meso-diaminopimelate containing)	-0.142326	0.261909	0.604025
ScratchingC	PWY-6549: L-glutamine biosynthesis III	0.142149	0.262509	0.604646
Focal ApproachC	PWY-7977: L-methionine biosynthesis IV	-0.142173	0.262429	0.604646
locomotion	P41-PWY: pyruvate fermentation to acetate and (S)-lactate I	0.14196	0.26315	0.60471
Cage ManipulationC	PRPP-PWY: superpathway of histidine, purine, and pyrimidine biosynthesis	-0.141883	0.263412	0.60471
ScratchingC	PWY-5136: fatty acid &beta;-oxidation II (plant peroxisome)	0.14183	0.263592	0.60471
interaction	PWY-6507: 4-deoxy-L-threo-hex-4-enopyranuronate degradation	0.141954	0.263172	0.60471
Focal LeaveC	PWY-6859: all-trans-farnesol biosynthesis	0.141904	0.263341	0.60471
Focal ApproachC	PWY-8178: pentose phosphate pathway (non-oxidative branch) II	-0.1418	0.263693	0.60471
ScratchingC	PWY-8182: valproate &beta;-oxidation	0.141912	0.263313	0.60471
Focal LeaveC	PWY-7851: coenzyme A biosynthesis II (eukaryotic)	-0.141616	0.264322	0.605772
Focal LeaveC	NONOXIPENT-PWY: pentose phosphate pathway (non-oxidative branch) I	-0.141433	0.264945	0.606692
Focal ApproachC	PWY-6138: CMP-N-acetylneuraminate biosynthesis I (eukaryotes)	-0.141401	0.265055	0.606692
Focal ApproachC	PWY3O-4107: NAD salvage pathway V (PNC V cycle)	0.141269	0.265506	0.607344
Genital DisplayC	ALLANTOINDEG-PWY: superpathway of allantoin degradation in yeast	0.141083	0.266142	0.607765
ProximityD	GLUCOSE1PMETAB-PWY: glucose and glucose-1-phosphate degradation	0.141075	0.266168	0.607765
Focal LeaveC	PWY-5971: palmitate biosynthesis (type II fatty acid synthase)	-0.141024	0.266344	0.607765
interaction	PWY-6897: thiamine diphosphate salvage II	0.140973	0.26652	0.607765
interaction	PWY-724: superpathway of L-lysine, L-threonine and L-methionine biosynthesis II	0.141007	0.266401	0.607765
Cage ManipulationC	PWY-5690: TCA cycle II (plants and fungi)	-0.140751	0.26728	0.60912
locomotion	FUCCAT-PWY: fucose degradation	0.140555	0.267953	0.609181
Cage ManipulationC	PWY-6123: inosine-5'-phosphate biosynthesis I	0.14063	0.267695	0.609181
Focal LeaveC	PWY-6897: thiamine diphosphate salvage II	-0.140549	0.267973	0.609181
ProximityD	PWY-6902: chitin degradation II (Vibrio)	0.14062	0.267731	0.609181
interaction	GLYCOLYSIS: glycolysis I (from glucose 6-phosphate)	0.140443	0.268337	0.609572
ProximityD	HISDEG-PWY: L-histidine degradation I	-0.14024	0.26904	0.609572
Cage ManipulationC	POLYAMINSYN3-PWY: superpathway of polyamine biosynthesis II	0.140379	0.268561	0.609572
PiloerectionC	PWY-5188: tetrapyrrole biosynthesis I (from glutamate)	-0.140082	0.269585	0.609572
Focal LeaveC	PWY-5686: UMP biosynthesis I	-0.140179	0.269249	0.609572
ScratchingC	PWY-5971: palmitate biosynthesis (type II fatty acid synthase)	0.140016	0.269811	0.609572
PiloerectionC	PWY-7197: pyrimidine deoxyribonucleotide phosphorylation	-0.140108	0.269493	0.609572
Focal LeaveC	PWY-7790: UMP biosynthesis II	-0.140154	0.269333	0.609572
Scent MarkingC	PWY-8187: L-arginine degradation XIII (reductive Stickland reaction)	-0.140043	0.269719	0.609572
ProximityD	PYRIDNUCSYN-PWY: NAD de novo biosynthesis I (from aspartate)	-0.140057	0.26967	0.609572
interaction	POLYAMSYN-PWY: superpathway of polyamine biosynthesis I	-0.139712	0.270864	0.611219
ProximityD	PWY-181: photorespiration	0.139709	0.270874	0.611219
Genital DisplayC	PRPP-PWY: superpathway of histidine, purine, and pyrimidine biosynthesis	-0.139467	0.271713	0.612735
ProximityD	PWY66-389: phytol degradation	-0.13938	0.272015	0.613039
Focal LeaveC	NONMEVIPP-PWY: methylerythritol phosphate pathway I	-0.139056	0.273141	0.614374
ScratchingC	POLYAMINSYN3-PWY: superpathway of polyamine biosynthesis II	0.139157	0.272791	0.614374
Focal ApproachC	PWY-7208: superpathway of pyrimidine nucleobases salvage	-0.138999	0.273338	0.614374
Cage ManipulationC	PWY-7873: D-erythronate degradation II	0.138968	0.273447	0.614374
PiloerectionC	PWY0-1241: ADP-L-glycero-&beta;-D-manno-heptose biosynthesis	-0.139068	0.273098	0.614374
Genital DisplayC	P221-PWY: octane oxidation	0.138915	0.273632	0.614414
Focal LeaveC	PWY-5136: fatty acid &beta;-oxidation II (plant peroxisome)	0.138854	0.273845	0.614513
Cage ManipulationC	PWY-6124: inosine-5'-phosphate biosynthesis II	0.138691	0.274413	0.615035
interaction	PWY-7851: coenzyme A biosynthesis II (eukaryotic)	0.138704	0.27437	0.615035
interaction	COA-PWY: coenzyme A biosynthesis I (prokaryotic)	0.138612	0.274691	0.615281
Focal ApproachC	P441-PWY: superpathway of N-acetylneuraminate degradation	0.138436	0.275307	0.615692
Focal LeaveC	PWY-5189: tetrapyrrole biosynthesis II (from glycine)	0.138511	0.275043	0.615692
Cage ManipulationC	TRPSYN-PWY: L-tryptophan biosynthesis	-0.138415	0.275379	0.615692
Cage ManipulationC	PWY-6122: 5-aminoimidazole ribonucleotide biosynthesis II	0.138163	0.276262	0.615785
Cage ManipulationC	PWY-6277: superpathway of 5-aminoimidazole ribonucleotide biosynthesis	0.138163	0.276262	0.615785
locomotion	PWY-6309: L-tryptophan degradation XI (mammalian, via kynurenine)	0.13828	0.275852	0.615785
Genital DisplayC	PWY-6507: 4-deoxy-L-threo-hex-4-enopyranuronate degradation	-0.13828	0.275852	0.615785
Scent MarkingC	PWY-7118: chitin deacetylation	-0.13821	0.276099	0.615785
Focal LeaveC	PWY-6383: mono-trans, poly-cis decaprenyl phosphate biosynthesis	0.138062	0.27662	0.616207
ScratchingC	PWY-5692: allantoin degradation to glyoxylate II	-0.137971	0.276937	0.616539
locomotion	PWY-5494: pyruvate fermentation to propanoate II (acrylate pathway)	-0.137788	0.277581	0.617597
Focal LeaveC	HOMOSER-METSYN-PWY: L-methionine biosynthesis I	-0.137697	0.277901	0.617932
Scent MarkingC	FOLSYN-PWY: superpathway of tetrahydrofolate biosynthesis and salvage	0.137553	0.27841	0.617938
Genital DisplayC	PWY-7446: sulfoquinovose degradation I	-0.13764	0.278104	0.617938
interaction	PWY0-1061: superpathway of L-alanine biosynthesis	-0.13759	0.27828	0.617938
Focal ApproachC	CALVIN-PWY: Calvin-Benson-Bassham cycle	-0.137451	0.278769	0.61836
locomotion	P441-PWY: superpathway of N-acetylneuraminate degradation	0.137045	0.280204	0.619916
Scent MarkingC	PWY-5154: L-arginine biosynthesis III (via N-acetyl-L-citrulline)	-0.136995	0.280385	0.619916
interaction	PWY-5189: tetrapyrrole biosynthesis II (from glycine)	0.136918	0.280656	0.619916
PiloerectionC	PWY-6629: superpathway of L-tryptophan biosynthesis	-0.13696	0.280509	0.619916
Focal LeaveC	PWY-6961: L-ascorbate degradation II (bacterial, aerobic)	0.137117	0.279953	0.619916
Focal ApproachC	PWY-7294: D-xylose degradation IV	0.137007	0.280341	0.619916
Focal LeaveC	PWY-7977: L-methionine biosynthesis IV	-0.136985	0.280418	0.619916
ProximityD	PWY-5103: L-isoleucine biosynthesis III	0.136834	0.280953	0.620066
Scent MarkingC	PWY-7196: superpathway of pyrimidine ribonucleosides salvage	0.136791	0.281107	0.620066
PiloerectionC	PWY-I9: L-cysteine biosynthesis VI (from L-methionine)	0.136756	0.281232	0.620066
Cage ManipulationC	PWY-5971: palmitate biosynthesis (type II fatty acid synthase)	0.136562	0.281922	0.620466
PiloerectionC	PWY-6147: 6-hydroxymethyl-dihydropterin diphosphate biosynthesis I	0.13664	0.281645	0.620466
interaction	PWY0-1586: peptidoglycan maturation (meso-diaminopimelate containing)	0.136585	0.28184	0.620466
Cage ManipulationC	PWY-6892: thiazole component of thiamine diphosphate biosynthesis I	0.136483	0.282201	0.620706
ScratchingC	PWY-4984: urea cycle	-0.136418	0.282434	0.620743
ProximityD	PWY-6583: pyruvate fermentation to butanol I	-0.136383	0.282557	0.620743
Scent MarkingC	PWY-7211: superpathway of pyrimidine deoxyribonucleotides de novo biosynthesis	0.136311	0.282815	0.620937
ScratchingC	ARGSYNBSUB-PWY: L-arginine biosynthesis II (acetyl cycle)	-0.136205	0.283192	0.621021
Genital DisplayC	DTDPRHAMSYN-PWY: dTDP-&beta;-L-rhamnose biosynthesis	-0.13623	0.283102	0.621021
Scent MarkingC	DENOVOPURINE2-PWY: superpathway of purine nucleotides de novo biosynthesis II	-0.13605	0.283747	0.621313
Focal LeaveC	METSYN-PWY: superpathway of L-homoserine and L-methionine biosynthesis	-0.136111	0.283527	0.621313
Focal LeaveC	PWY-7229: superpathway of adenosine nucleotides de novo biosynthesis I	-0.136025	0.283835	0.621313
ProximityD	HISTSYN-PWY: L-histidine biosynthesis	-0.135952	0.284097	0.621516
Genital DisplayC	PWY-5138: fatty acid &beta;-oxidation IV (unsaturated, even number)	-0.135866	0.284404	0.621815
Genital DisplayC	HSERMETANA-PWY: L-methionine biosynthesis III	0.135357	0.28623	0.623067
Focal LeaveC	PWY-1861: formaldehyde assimilation II (assimilatory RuMP Cycle)	0.135413	0.286027	0.623067
Genital DisplayC	PWY-6285: superpathway of fatty acids biosynthesis (E. coli)	0.13537	0.286182	0.623067
Cage ManipulationC	PWY-6588: pyruvate fermentation to acetone	0.13556	0.285499	0.623067
ScratchingC	PWY-702: L-methionine biosynthesis II	0.135637	0.285222	0.623067
Focal ApproachC	PWY-7873: D-erythronate degradation II	-0.135326	0.286339	0.623067
Focal LeaveC	PWY-821: superpathway of sulfur amino acid biosynthesis (Saccharomyces cerevisiae)	0.135558	0.285508	0.623067
Genital DisplayC	PWY66-399: gluconeogenesis III	-0.135452	0.285888	0.623067
Focal ApproachC	P122-PWY: heterolactic fermentation	0.135167	0.286914	0.623947
Focal LeaveC	CENTFERM-PWY: pyruvate fermentation to butanoate	0.135017	0.287453	0.624379
Cage ManipulationC	PWY-5121: superpathway of geranylgeranyl diphosphate biosynthesis II (via MEP)	-0.135056	0.287312	0.624379
Focal ApproachC	PANTO-PWY: phosphopantothenate biosynthesis I	-0.134952	0.287687	0.624409
Genital DisplayC	PWY-5347: superpathway of L-methionine biosynthesis (transsulfuration)	0.134918	0.287808	0.624409
Genital DisplayC	PWY-5030: L-histidine degradation III	0.13481	0.2882	0.624889
ProximityD	PWY-5659: GDP-mannose biosynthesis	-0.134743	0.28844	0.625039
Scent MarkingC	PWY-6060: malonate degradation II (biotin-dependent)	-0.134664	0.288725	0.625285
interaction	P185-PWY: formaldehyde assimilation III (dihydroxyacetone cycle)	0.134559	0.289105	0.625738
Cage ManipulationC	DENOVOPURINE2-PWY: superpathway of purine nucleotides de novo biosynthesis II	-0.134373	0.28978	0.62603
interaction	PWY-6285: superpathway of fatty acids biosynthesis (E. coli)	-0.134354	0.289848	0.62603
Cage ManipulationC	PWY-6992: 1,5-anhydrofructose degradation	0.134344	0.289884	0.62603
Focal ApproachC	PWY-7345: superpathway of anaerobic sucrose degradation	0.134333	0.289924	0.62603
Cage ManipulationC	ARGSYNBSUB-PWY: L-arginine biosynthesis II (acetyl cycle)	-0.134227	0.290308	0.626152
Focal LeaveC	PWY0-1586: peptidoglycan maturation (meso-diaminopimelate containing)	-0.134223	0.290322	0.626152
locomotion	PWY-5861: superpathway of demethylmenaquinol-8 biosynthesis I	-0.134044	0.290972	0.627183
locomotion	ARGININE-SYN4-PWY: L-ornithine biosynthesis II	-0.133783	0.29192	0.627748
ScratchingC	P108-PWY: pyruvate fermentation to propanoate I	0.133798	0.291867	0.627748
Focal LeaveC	PWY-5659: GDP-mannose biosynthesis	-0.133849	0.291682	0.627748
Genital DisplayC	PWY-6138: CMP-N-acetylneuraminate biosynthesis I (eukaryotes)	-0.133893	0.291522	0.627748
Genital DisplayC	PWY-6309: L-tryptophan degradation XI (mammalian, via kynurenine)	0.133723	0.292141	0.627855
locomotion	FAO-PWY: fatty acid &beta;-oxidation I (generic)	-0.133151	0.294228	0.628326
Cage ManipulationC	FUC-RHAMCAT-PWY: superpathway of fucose and rhamnose degradation	-0.133248	0.293874	0.628326
ProximityD	FUCCAT-PWY: fucose degradation	-0.133294	0.293706	0.628326
Cage ManipulationC	HISTSYN-PWY: L-histidine biosynthesis	-0.133204	0.294034	0.628326
Focal LeaveC	MET-SAM-PWY: superpathway of S-adenosyl-L-methionine biosynthesis	-0.133098	0.29442	0.628326
Focal LeaveC	P185-PWY: formaldehyde assimilation III (dihydroxyacetone cycle)	-0.133116	0.294356	0.628326
Genital DisplayC	P42-PWY: incomplete reductive TCA cycle	0.13322	0.293974	0.628326
Scent MarkingC	PRPP-PWY: superpathway of histidine, purine, and pyrimidine biosynthesis	-0.133393	0.293343	0.628326
ScratchingC	PWY-6859: all-trans-farnesol biosynthesis	-0.13333	0.293573	0.628326
ProximityD	PWY-7237: myo-, chiro- and scyllo-inositol degradation	-0.133511	0.292912	0.628326
Genital DisplayC	PWY-7237: myo-, chiro- and scyllo-inositol degradation	0.133418	0.293251	0.628326
ScratchingC	PWY-7345: superpathway of anaerobic sucrose degradation	0.133144	0.294254	0.628326
interaction	ARGSYNBSUB-PWY: L-arginine biosynthesis II (acetyl cycle)	0.132994	0.294801	0.628567
interaction	PWY-6901: superpathway of glucose and xylose degradation	-0.132974	0.294877	0.628567
interaction	PPGPPMET-PWY: ppGpp metabolism	0.132883	0.29521	0.628775
ProximityD	PWY0-845: superpathway of pyridoxal 5'-phosphate biosynthesis and salvage	-0.132853	0.295318	0.628775
Focal LeaveC	DAPLYSINESYN-PWY: L-lysine biosynthesis I	-0.132748	0.295704	0.629231
Focal LeaveC	PWY-5347: superpathway of L-methionine biosynthesis (transsulfuration)	-0.132476	0.296704	0.630993
locomotion	FUC-RHAMCAT-PWY: superpathway of fucose and rhamnose degradation	0.132393	0.29701	0.631275
Cage ManipulationC	PANTO-PWY: phosphopantothenate biosynthesis I	-0.132268	0.29747	0.631698
Genital DisplayC	PWY-7229: superpathway of adenosine nucleotides de novo biosynthesis I	-0.132245	0.297554	0.631698
Cage ManipulationC	POLYAMSYN-PWY: superpathway of polyamine biosynthesis I	0.13219	0.297757	0.631762
locomotion	BIOTIN-BIOSYNTHESIS-PWY: biotin biosynthesis I	0.131887	0.298877	0.631979
Focal LeaveC	COA-PWY-1: superpathway of coenzyme A biosynthesis III (mammals)	-0.131796	0.299213	0.631979
Cage ManipulationC	GOLPDLCAT-PWY: superpathway of glycerol degradation to 1,3-propanediol	0.132017	0.298397	0.631979
interaction	HISDEG-PWY: L-histidine degradation I	-0.131834	0.29907	0.631979
Focal ApproachC	PWY-1042: glycolysis IV	-0.131939	0.298684	0.631979
Focal ApproachC	PWY-5100: pyruvate fermentation to acetate and lactate II	-0.131788	0.29924	0.631979
locomotion	PWY-5484: glycolysis II (from fructose 6-phosphate)	-0.131872	0.298933	0.631979
Focal LeaveC	PWY-6531: mannitol cycle	0.131954	0.298627	0.631979
ScratchingC	PWY-6594: superpathway of Clostridium acetobutylicum solventogenic fermentation	-0.13167	0.29968	0.632179
Scent MarkingC	PWY-6612: superpathway of tetrahydrofolate biosynthesis	0.131688	0.299611	0.632179
Cage ManipulationC	PWY-7228: superpathway of guanosine nucleotides de novo biosynthesis I	-0.131572	0.300043	0.63258
Cage ManipulationC	PWY-1042: glycolysis IV	0.131523	0.300223	0.632595
Scent MarkingC	PWY-6594: superpathway of Clostridium acetobutylicum solventogenic fermentation	-0.131459	0.300459	0.632727
Focal LeaveC	ILEUSYN-PWY: L-isoleucine biosynthesis I (from threonine)	-0.131156	0.301587	0.632955
ProximityD	PWY-1622: formaldehyde assimilation I (serine pathway)	0.131094	0.301815	0.632955
Cage ManipulationC	PWY-5022: 4-aminobutanoate degradation V	0.131058	0.301951	0.632955
PiloerectionC	PWY-6471: peptidoglycan biosynthesis IV (Enterococcus faecium)	0.131211	0.301381	0.632955
PiloerectionC	PWY-6969: TCA cycle V (2-oxoglutarate synthase)	0.131128	0.301688	0.632955
ProximityD	PWY-7282: 4-amino-2-methyl-5-diphosphomethylpyrimidine biosynthesis II	-0.131159	0.301575	0.632955
ProximityD	PWY-821: superpathway of sulfur amino acid biosynthesis (Saccharomyces cerevisiae)	0.131119	0.301722	0.632955
ScratchingC	URDEGR-PWY: superpathway of allantoin degradation in plants	-0.131196	0.301439	0.632955
Focal ApproachC	PWY-5484: glycolysis II (from fructose 6-phosphate)	-0.130996	0.302179	0.633072
interaction	ANAEROFRUCAT-PWY: homolactic fermentation	-0.130738	0.303142	0.633315
Focal LeaveC	PWY-6126: superpathway of adenosine nucleotides de novo biosynthesis II	-0.130762	0.303052	0.633315
Focal LeaveC	PWY-7228: superpathway of guanosine nucleotides de novo biosynthesis I	-0.130854	0.302711	0.633315
Focal LeaveC	PWY-7294: D-xylose degradation IV	0.130733	0.303161	0.633315
Focal ApproachC	TRNA-CHARGING-PWY: tRNA charging	-0.130847	0.302737	0.633315
Scent MarkingC	FASYN-INITIAL-PWY: superpathway of fatty acid biosynthesis initiation (E. coli)	0.130604	0.303641	0.633792
PiloerectionC	PWY-7220: adenosine deoxyribonucleotides de novo biosynthesis II	-0.130533	0.303908	0.633792
PiloerectionC	PWY-7222: guanosine deoxyribonucleotides de novo biosynthesis II	-0.130533	0.303908	0.633792
ScratchingC	GLUCARDEG-PWY: D-glucarate degradation I	0.130319	0.304708	0.634736
Scent MarkingC	PWY-7883: anhydromuropeptides recycling II	-0.130349	0.304597	0.634736
Focal LeaveC	BRANCHED-CHAIN-AA-SYN-PWY: superpathway of branched chain amino acid biosynthesis	-0.130145	0.30536	0.635732
Cage ManipulationC	HEMESYN2-PWY: heme b biosynthesis II (oxygen-independent)	0.129991	0.305937	0.636571
Focal LeaveC	PANTOSYN-PWY: superpathway of coenzyme A biosynthesis I (bacteria)	-0.129727	0.306931	0.636692
Cage ManipulationC	PROPFERM-PWY: superpathway of L-alanine fermentation (Stickland reaction)	-0.129617	0.307342	0.636692
Cage ManipulationC	PWY-5384: sucrose degradation IV (sucrose phosphorylase)	0.12981	0.306618	0.636692
PiloerectionC	PWY-5497: purine nucleobases degradation II (anaerobic)	0.129862	0.306423	0.636692
interaction	PWY-6604: superpathway of Clostridium acetobutylicum acidogenic and solventogenic fermentation	0.129668	0.307151	0.636692
ScratchingC	PWY0-1061: superpathway of L-alanine biosynthesis	0.129605	0.307386	0.636692
locomotion	PWY0-781: aspartate superpathway	0.129782	0.306721	0.636692
interaction	PWY66-398: TCA cycle III (animals)	0.12986	0.306431	0.636692
Cage ManipulationC	PWY-7942: 5-oxo-L-proline metabolism	-0.129505	0.307766	0.637117
Scent MarkingC	PWY-6270: isoprene biosynthesis I	-0.129429	0.308049	0.637344
Scent MarkingC	BIOTIN-BIOSYNTHESIS-PWY: biotin biosynthesis I	0.129219	0.308844	0.637906
Focal LeaveC	PWY-7383: anaerobic energy metabolism (invertebrates, cytosol)	-0.12925	0.308727	0.637906
locomotion	PWY-7400: L-arginine biosynthesis IV (archaebacteria)	0.129271	0.308646	0.637906
Genital DisplayC	HISDEG-PWY: L-histidine degradation I	0.12895	0.309862	0.638926
Scent MarkingC	PWY-8004: Entner-Doudoroff pathway I	0.12896	0.309821	0.638926
Cage ManipulationC	PWY-8188: L-alanine degradation VI (reductive Stickland reaction)	-0.129031	0.309552	0.638926
Cage ManipulationC	PWY-8189: L-alanine degradation V (oxidative Stickland reaction)	-0.128793	0.310454	0.639786
locomotion	PWY-5897: superpathway of menaquinol-11 biosynthesis	-0.128705	0.310789	0.640056
Focal LeaveC	PWY-6590: superpathway of Clostridium acetobutylicum acidogenic fermentation	0.128666	0.310934	0.640056
locomotion	PWY-7282: 4-amino-2-methyl-5-diphosphomethylpyrimidine biosynthesis II	0.128553	0.311366	0.640584
Genital DisplayC	ORNDEG-PWY: superpathway of ornithine degradation	0.128433	0.311822	0.641161
Genital DisplayC	MET-SAM-PWY: superpathway of S-adenosyl-L-methionine biosynthesis	0.128118	0.313018	0.64326
Scent MarkingC	P105-PWY: TCA cycle IV (2-oxoglutarate decarboxylase)	0.128025	0.313374	0.64363
interaction	ARGpolyamineSYN: superpathway of arginine and polyamine biosynthesis	-0.127903	0.313839	0.643894
interaction	PANTOSYN-PWY: superpathway of coenzyme A biosynthesis I (bacteria)	0.12786	0.314003	0.643894
Genital DisplayC	PWY-6749: CMP-legionaminate biosynthesis I	-0.127853	0.31403	0.643894
ScratchingC	PWY-6383: mono-trans, poly-cis decaprenyl phosphate biosynthesis	-0.127431	0.315644	0.646478
interaction	PWY-7345: superpathway of anaerobic sucrose degradation	-0.127444	0.315593	0.646478
PiloerectionC	PWY-7187: pyrimidine deoxyribonucleotides de novo biosynthesis II	0.127361	0.315912	0.646665
locomotion	PWY-5103: L-isoleucine biosynthesis III	-0.127214	0.316472	0.647449
Cage ManipulationC	FAO-PWY: fatty acid &beta;-oxidation I (generic)	-0.127045	0.317123	0.647695
Cage ManipulationC	GLYCOL-GLYOXDEG-PWY: superpathway of glycol metabolism and degradation	-0.127073	0.317013	0.647695
PiloerectionC	PWY-7234: inosine-5'-phosphate biosynthesis III	-0.127094	0.316935	0.647695
locomotion	P164-PWY: purine nucleobases degradation I (anaerobic)	0.126843	0.317897	0.648134
Focal ApproachC	PWY-5659: GDP-mannose biosynthesis	-0.126759	0.318223	0.648134
interaction	PWY-7294: D-xylose degradation IV	0.126779	0.318145	0.648134
interaction	PWY-7858: (5Z)-dodecenoate biosynthesis II	-0.126883	0.317743	0.648134
locomotion	PWY0-845: superpathway of pyridoxal 5'-phosphate biosynthesis and salvage	0.12693	0.317563	0.648134
Focal ApproachC	PWY66-398: TCA cycle III (animals)	-0.126707	0.318421	0.648177
ScratchingC	PWY-8073: lipid IVA biosynthesis (P. putida)	0.126577	0.318924	0.648838
ScratchingC	NAGLIPASYN-PWY: lipid IVA biosynthesis (E. coli)	0.126461	0.319371	0.649387
ScratchingC	PWY0-162: superpathway of pyrimidine ribonucleotides de novo biosynthesis	0.126406	0.319581	0.649454
locomotion	P461-PWY: hexitol fermentation to lactate, formate, ethanol and acetate	0.126157	0.320542	0.649731
Cage ManipulationC	PWY-6163: chorismate biosynthesis from 3-dehydroquinate	0.126141	0.320605	0.649731
Focal LeaveC	PWY-7953: UDP-N-acetylmuramoyl-pentapeptide biosynthesis III (meso-diaminopimelate containing)	-0.126298	0.319999	0.649731
PiloerectionC	PWY0-41: allantoin degradation IV (anaerobic)	0.126186	0.320432	0.649731
Focal LeaveC	PWY66-389: phytol degradation	-0.126191	0.320414	0.649731
Focal ApproachC	PWY-6609: adenine and adenosine salvage III	-0.125954	0.32133	0.650079
ProximityD	PWY-6892: thiazole component of thiamine diphosphate biosynthesis I	-0.125913	0.321487	0.650079
ScratchingC	PWY-7234: inosine-5'-phosphate biosynthesis III	0.126019	0.321077	0.650079
Genital DisplayC	PWY0-781: aspartate superpathway	0.125917	0.321475	0.650079
Focal LeaveC	P41-PWY: pyruvate fermentation to acetate and (S)-lactate I	-0.125519	0.323016	0.652809
PiloerectionC	ARGSYNBSUB-PWY: L-arginine biosynthesis II (acetyl cycle)	-0.125169	0.324379	0.65412
Focal LeaveC	PWY-5994: palmitate biosynthesis (type I fatty acid synthase)	0.125232	0.324135	0.65412
Genital DisplayC	PWY-6608: guanosine nucleotides degradation III	0.125199	0.324262	0.65412
Cage ManipulationC	PWY0-1415: superpathway of heme b biosynthesis from uroporphyrinogen-III	0.125255	0.324044	0.65412
Cage ManipulationC	COBALSYN-PWY: superpathway of adenosylcobalamin salvage from cobinamide I	0.125076	0.324742	0.654225
ScratchingC	PWY-7211: superpathway of pyrimidine deoxyribonucleotides de novo biosynthesis	0.125064	0.324789	0.654225
ScratchingC	GLUTORN-PWY: L-ornithine biosynthesis I	-0.124977	0.325129	0.654328
PiloerectionC	PWY-5913: partial TCA cycle (obligate autotrophs)	0.124913	0.325376	0.654328
PiloerectionC	PWY-702: L-methionine biosynthesis II	0.124931	0.325308	0.654328
locomotion	ARGSYNBSUB-PWY: L-arginine biosynthesis II (acetyl cycle)	0.124579	0.326681	0.655511
Focal LeaveC	PWY-6125: superpathway of guanosine nucleotides de novo biosynthesis II	-0.124649	0.326409	0.655511
Focal LeaveC	PWY-7858: (5Z)-dodecenoate biosynthesis II	-0.124633	0.326472	0.655511
Scent MarkingC	PWY-821: superpathway of sulfur amino acid biosynthesis (Saccharomyces cerevisiae)	-0.124591	0.326635	0.655511
Scent MarkingC	PWY-3801: sucrose degradation II (sucrose synthase)	0.124516	0.326929	0.655649
interaction	PWY-622: starch biosynthesis	-0.124404	0.32737	0.656174
ScratchingC	P164-PWY: purine nucleobases degradation I (anaerobic)	0.124351	0.327577	0.65623
PiloerectionC	DENOVOPURINE2-PWY: superpathway of purine nucleotides de novo biosynthesis II	0.124259	0.327936	0.656292
locomotion	POLYAMINSYN3-PWY: superpathway of polyamine biosynthesis II	0.124251	0.327967	0.656292
Cage ManipulationC	PEPTIDOGLYCANSYN-PWY: peptidoglycan biosynthesis I (meso-diaminopimelate containing)	0.124134	0.328428	0.656324
Focal LeaveC	PWY-6606: guanosine nucleotides degradation II	0.124065	0.3287	0.656324
Genital DisplayC	PWY-7294: D-xylose degradation IV	0.124085	0.328619	0.656324
ProximityD	PWY-841: superpathway of purine nucleotides de novo biosynthesis I	0.124159	0.328331	0.656324
locomotion	GLUDEG-I-PWY: GABA shunt	-0.123713	0.330084	0.657738
Cage ManipulationC	HEME-BIOSYNTHESIS-II-1: heme b biosynthesis V (aerobic)	0.123783	0.32981	0.657738
ScratchingC	PWY-5384: sucrose degradation IV (sucrose phosphorylase)	-0.123808	0.329709	0.657738
PiloerectionC	PWY-6270: isoprene biosynthesis I	0.123702	0.330127	0.657738
Cage ManipulationC	P161-PWY: acetylene degradation (anaerobic)	0.123464	0.331064	0.659245
ScratchingC	PWY-6305: superpathway of putrescine biosynthesis	-0.123327	0.331608	0.65997
Cage ManipulationC	PWY-7616: methanol oxidation to carbon dioxide	-0.123191	0.332142	0.660674
Cage ManipulationC	GLYCOGENSYNTH-PWY: glycogen biosynthesis I (from ADP-D-Glucose)	0.12312	0.332424	0.660876
locomotion	NAD-BIOSYNTHESIS-II: NAD salvage pathway III (to nicotinamide riboside)	0.122976	0.332995	0.661292
Cage ManipulationC	PWY-5005: biotin biosynthesis II	-0.123013	0.33285	0.661292
Scent MarkingC	P162-PWY: L-glutamate degradation V (via hydroxyglutarate)	0.122895	0.333316	0.661571
Focal ApproachC	ILEUSYN-PWY: L-isoleucine biosynthesis I (from threonine)	-0.122727	0.333982	0.662315
Focal ApproachC	PWY-7221: guanosine ribonucleotides de novo biosynthesis	-0.122709	0.334053	0.662315
locomotion	SALVADEHYPOX-PWY: adenosine nucleotides degradation II	0.122563	0.334632	0.663103
Scent MarkingC	PWY-6604: superpathway of Clostridium acetobutylicum acidogenic and solventogenic fermentation	-0.122497	0.334896	0.663268
locomotion	PWY-7323: superpathway of GDP-mannose-derived O-antigen building blocks biosynthesis	0.122361	0.335438	0.663548
Focal ApproachC	PWY-7883: anhydromuropeptides recycling II	-0.122325	0.335581	0.663548
Genital DisplayC	TRPSYN-PWY: L-tryptophan biosynthesis	0.122401	0.335276	0.663548
Focal LeaveC	PWY-841: superpathway of purine nucleotides de novo biosynthesis I	-0.122224	0.335983	0.663985
ProximityD	PWY-7184: pyrimidine deoxyribonucleotides de novo biosynthesis I	-0.122158	0.336244	0.66414
Focal LeaveC	PWY-7234: inosine-5'-phosphate biosynthesis III	-0.122002	0.336869	0.664658
locomotion	PWY-7616: methanol oxidation to carbon dioxide	-0.122025	0.336777	0.664658
ScratchingC	GALACTITOLCAT-PWY: galactitol degradation	-0.121658	0.338241	0.665148
Focal LeaveC	OANTIGEN-PWY: O-antigen building blocks biosynthesis (E. coli)	-0.12153	0.338753	0.665148
Cage ManipulationC	PWY-3841: folate transformations II (plants)	0.121671	0.338188	0.665148
ProximityD	PWY-622: starch biosynthesis	-0.12156	0.338636	0.665148
Genital DisplayC	PWY-6270: isoprene biosynthesis I	0.12176	0.337833	0.665148
Focal LeaveC	PWY-6317: D-galactose degradation I (Leloir pathway)	-0.121769	0.337798	0.665148
Cage ManipulationC	PWY-7221: guanosine ribonucleotides de novo biosynthesis	0.121758	0.337843	0.665148
locomotion	PWY-7269: mitochondrial NADPH production (yeast)	-0.12157	0.338595	0.665148
Cage ManipulationC	PWY-7315: dTDP-N-acetylthomosamine biosynthesis	-0.121723	0.337983	0.665148
ScratchingC	P163-PWY: L-lysine fermentation to acetate and butanoate	-0.121356	0.339451	0.665565
Focal LeaveC	P164-PWY: purine nucleobases degradation I (anaerobic)	0.121341	0.339511	0.665565
Cage ManipulationC	PWY-6630: superpathway of L-tyrosine biosynthesis	-0.121374	0.339377	0.665565
Focal LeaveC	ARGININE-SYN4-PWY: L-ornithine biosynthesis II	0.121104	0.340463	0.665859
Focal LeaveC	GLYCOGENSYNTH-PWY: glycogen biosynthesis I (from ADP-D-Glucose)	-0.121206	0.340051	0.665859
Cage ManipulationC	PWY-5897: superpathway of menaquinol-11 biosynthesis	-0.120987	0.340934	0.665859
PiloerectionC	PWY-6588: pyruvate fermentation to acetone	-0.121119	0.340404	0.665859
Scent MarkingC	PWY-7187: pyrimidine deoxyribonucleotides de novo biosynthesis II	-0.121071	0.340594	0.665859
ScratchingC	PWY-7883: anhydromuropeptides recycling II	-0.121214	0.340019	0.665859
Focal ApproachC	SALVADEHYPOX-PWY: adenosine nucleotides degradation II	0.120997	0.340891	0.665859
Cage ManipulationC	PWY-6531: mannitol cycle	-0.120847	0.341495	0.665887
Focal ApproachC	PWY-7013: (S)-propane-1,2-diol degradation	0.120875	0.341381	0.665887
PiloerectionC	PWY-7385: 1,3-propanediol biosynthesis (engineered)	0.12086	0.341443	0.665887
Scent MarkingC	PWY-5659: GDP-mannose biosynthesis	-0.120484	0.342958	0.668056
PiloerectionC	PWY-5677: succinate fermentation to butanoate	0.120481	0.342972	0.668056
locomotion	PPGPPMET-PWY: ppGpp metabolism	0.1203	0.343703	0.668459
ScratchingC	PWY-5920: superpathway of heme b biosynthesis from glycine	-0.120294	0.343727	0.668459
ScratchingC	PWY-7663: gondoate biosynthesis (anaerobic)	-0.120364	0.343445	0.668459
Focal LeaveC	PANTO-PWY: phosphopantothenate biosynthesis I	-0.120015	0.344855	0.669941
PiloerectionC	PWY-7237: myo-, chiro- and scyllo-inositol degradation	0.12004	0.344754	0.669941
Focal LeaveC	PWY-724: superpathway of L-lysine, L-threonine and L-methionine biosynthesis II	-0.119897	0.345332	0.670225
Cage ManipulationC	PWY-7791: UMP biosynthesis III	0.119888	0.345367	0.670225
Focal LeaveC	PWY-5989: stearate biosynthesis II (bacteria and plants)	-0.119726	0.346027	0.671149
Focal ApproachC	PWY-5675: nitrate reduction V (assimilatory)	0.119628	0.346424	0.671563
locomotion	METHGLYUT-PWY: superpathway of methylglyoxal degradation	-0.11931	0.347715	0.671632
locomotion	PWY-5675: nitrate reduction V (assimilatory)	-0.119213	0.348111	0.671632
Scent MarkingC	PWY-5705: allantoin degradation to glyoxylate III	0.119352	0.347544	0.671632
Focal ApproachC	PWY-6060: malonate degradation II (biotin-dependent)	-0.119454	0.347131	0.671632
PiloerectionC	PWY-6305: superpathway of putrescine biosynthesis	-0.119279	0.347843	0.671632
Scent MarkingC	PWY-6731: starch degradation III	-0.119546	0.346756	0.671632
Focal ApproachC	PWY-7316: dTDP-N-acetylviosamine biosynthesis	-0.11929	0.347797	0.671632
Focal LeaveC	PWY-7664: oleate biosynthesis IV (anaerobic)	-0.119218	0.348091	0.671632
locomotion	PWY-7874: L-threonate degradation	0.119321	0.34767	0.671632
Focal LeaveC	PWY-6876: isopropanol biosynthesis (engineered)	-0.119154	0.348353	0.671745
locomotion	PWY-5898: superpathway of menaquinol-12 biosynthesis	-0.118932	0.349259	0.672424
ProximityD	PWY-6936: seleno-amino acid biosynthesis (plants)	-0.118889	0.349431	0.672424
Cage ManipulationC	PWY-7111: pyruvate fermentation to isobutanol (engineered)	0.118887	0.34944	0.672424
Genital DisplayC	PWY-7242: D-fructuronate degradation	0.118989	0.349026	0.672424
Genital DisplayC	METSYN-PWY: superpathway of L-homoserine and L-methionine biosynthesis	0.11882	0.349716	0.672602
Scent MarkingC	HOMOSER-METSYN-PWY: L-methionine biosynthesis I	-0.118769	0.349924	0.672648
locomotion	PWY-6596: adenosine nucleotides degradation I	-0.11872	0.350125	0.672681
ProximityD	PWY-5392: reductive TCA cycle II	-0.118427	0.351322	0.674627
Scent MarkingC	PWY66-391: fatty acid &beta;-oxidation VI (mammalian peroxisome)	0.118377	0.351528	0.674669
interaction	KETOGLUCONMET-PWY: ketogluconate metabolism	-0.118302	0.351836	0.674905
Focal ApproachC	ARO-PWY: chorismate biosynthesis I	-0.118178	0.352344	0.675527
Cage ManipulationC	FUCCAT-PWY: fucose degradation	-0.117918	0.353411	0.676413
ProximityD	KETOGLUCONMET-PWY: ketogluconate metabolism	-0.117998	0.353082	0.676413
ScratchingC	PWY-1861: formaldehyde assimilation II (assimilatory RuMP Cycle)	0.11795	0.353277	0.676413
Scent MarkingC	PWY-6284: superpathway of unsaturated fatty acids biosynthesis (E. coli)	0.11784	0.35373	0.676413
PiloerectionC	PWY-7446: sulfoquinovose degradation I	-0.11784	0.353731	0.676413
Focal LeaveC	PWY66-399: gluconeogenesis III	-0.117551	0.354921	0.678334
Focal ApproachC	COMPLETE-ARO-PWY: superpathway of aromatic amino acid biosynthesis	-0.117193	0.356397	0.678676
Cage ManipulationC	PWY-5838: superpathway of menaquinol-8 biosynthesis I	-0.117199	0.356373	0.678676
Focal ApproachC	PWY-6122: 5-aminoimidazole ribonucleotide biosynthesis II	-0.117415	0.35548	0.678676
Focal ApproachC	PWY-6277: superpathway of 5-aminoimidazole ribonucleotide biosynthesis	-0.117415	0.35548	0.678676
Focal ApproachC	PWY-7790: UMP biosynthesis II	-0.117231	0.35624	0.678676
Genital DisplayC	RHAMCAT-PWY: L-rhamnose degradation I	0.11736	0.355707	0.678676
Focal LeaveC	RUMP-PWY: formaldehyde oxidation I	-0.117323	0.35586	0.678676
Focal ApproachC	PWY-5686: UMP biosynthesis I	-0.117099	0.356786	0.678808
Focal ApproachC	PWY0-1296: purine ribonucleosides degradation	-0.117087	0.356838	0.678808
Cage ManipulationC	PWY-5705: allantoin degradation to glyoxylate III	0.116983	0.357269	0.679275
Cage ManipulationC	PWY-6385: peptidoglycan biosynthesis III (mycobacteria)	0.116858	0.357785	0.67955
Cage ManipulationC	PWY-6387: UDP-N-acetylmuramoyl-pentapeptide biosynthesis I (meso-diaminopimelate containing)	0.1169	0.35761	0.67955
Focal ApproachC	PWY0-41: allantoin degradation IV (anaerobic)	-0.11677	0.35815	0.679891
Scent MarkingC	DAPLYSINESYN-PWY: L-lysine biosynthesis I	0.116517	0.359197	0.680194
Cage ManipulationC	NAGLIPASYN-PWY: lipid IVA biosynthesis (E. coli)	0.116511	0.359226	0.680194
Scent MarkingC	PWY-5367: petroselinate biosynthesis	0.116667	0.358575	0.680194
Focal LeaveC	PWY-6151: S-adenosyl-L-methionine salvage I	-0.116507	0.359239	0.680194
Cage ManipulationC	PWY-8073: lipid IVA biosynthesis (P. putida)	0.116574	0.358964	0.680194
interaction	PWY-5384: sucrose degradation IV (sucrose phosphorylase)	0.116381	0.359762	0.68048
Focal ApproachC	PWY-5838: superpathway of menaquinol-8 biosynthesis I	0.116391	0.359722	0.68048
Cage ManipulationC	PWY-6596: adenosine nucleotides degradation I	0.116156	0.360702	0.681905
Scent MarkingC	PWY-7323: superpathway of GDP-mannose-derived O-antigen building blocks biosynthesis	-0.116077	0.361028	0.682169
Scent MarkingC	PWY-7873: D-erythronate degradation II	-0.115889	0.361812	0.682946
interaction	PWY66-389: phytol degradation	-0.115913	0.361713	0.682946
Cage ManipulationC	P185-PWY: formaldehyde assimilation III (dihydroxyacetone cycle)	0.115714	0.362543	0.683268
Scent MarkingC	PWY-6531: mannitol cycle	-0.115747	0.362406	0.683268
Scent MarkingC	PWY-7942: 5-oxo-L-proline metabolism	-0.11575	0.362394	0.683268
Cage ManipulationC	PWY-6606: guanosine nucleotides degradation II	-0.11563	0.362893	0.683576
locomotion	ARGSYN-PWY: L-arginine biosynthesis I (via L-ornithine)	0.115322	0.364182	0.685651
Focal ApproachC	GLYCOLYSIS: glycolysis I (from glucose 6-phosphate)	-0.115159	0.364866	0.686586
Cage ManipulationC	PWY-5138: fatty acid &beta;-oxidation IV (unsaturated, even number)	-0.115045	0.365345	0.687134
Focal LeaveC	PWY-7560: methylerythritol phosphate pathway II	-0.114974	0.36564	0.687335
Scent MarkingC	GLUCARDEG-PWY: D-glucarate degradation I	0.114807	0.366344	0.687809
locomotion	PWY-5899: superpathway of menaquinol-13 biosynthesis	-0.11478	0.366456	0.687809
locomotion	REDCITCYC: TCA cycle VI (Helicobacter)	-0.114864	0.366104	0.687809
Focal ApproachC	PWY-724: superpathway of L-lysine, L-threonine and L-methionine biosynthesis II	-0.114686	0.36685	0.688197
Focal ApproachC	PWY-621: sucrose degradation III (sucrose invertase)	0.114458	0.367809	0.688937
Cage ManipulationC	PWY-6317: D-galactose degradation I (Leloir pathway)	0.11449	0.367674	0.688937
Focal ApproachC	PWY-6353: purine nucleotides degradation II (aerobic)	0.114463	0.36779	0.688937
locomotion	PWY-5838: superpathway of menaquinol-8 biosynthesis I	-0.114351	0.368261	0.68943
Cage ManipulationC	PWY-7187: pyrimidine deoxyribonucleotides de novo biosynthesis II	-0.114243	0.368717	0.68993
ProximityD	PWY-6478: GDP-D-glycero-&alpha;-D-manno-heptose biosynthesis	0.11417	0.369027	0.690157
Scent MarkingC	NAD-BIOSYNTHESIS-II: NAD salvage pathway III (to nicotinamide riboside)	0.113934	0.37002	0.690762
interaction	P42-PWY: incomplete reductive TCA cycle	-0.113944	0.369981	0.690762
interaction	PWY-3001: superpathway of L-isoleucine biosynthesis I	-0.11387	0.370294	0.690762
Focal LeaveC	PWY-5103: L-isoleucine biosynthesis III	-0.113994	0.36977	0.690762
Cage ManipulationC	PWY-5920: superpathway of heme b biosynthesis from glycine	-0.11387	0.370294	0.690762
Genital DisplayC	PWY-7254: TCA cycle VII (acetate-producers)	-0.113728	0.370895	0.69153
Scent MarkingC	PWY-6906: chitin derivatives degradation	-0.113607	0.371406	0.692131
ScratchingC	HISTSYN-PWY: L-histidine biosynthesis	-0.113497	0.371871	0.692646
Focal LeaveC	GLYCOL-GLYOXDEG-PWY: superpathway of glycol metabolism and degradation	0.113257	0.372892	0.692767
Focal ApproachC	PWY-5505: L-glutamate and L-glutamine biosynthesis	0.113257	0.37289	0.692767
Focal ApproachC	PWY-5898: superpathway of menaquinol-12 biosynthesis	0.113373	0.3724	0.692767
Genital DisplayC	PWY-5920: superpathway of heme b biosynthesis from glycine	-0.113358	0.372463	0.692767
Focal ApproachC	PWY-6124: inosine-5'-phosphate biosynthesis II	-0.113118	0.373481	0.692767
Focal ApproachC	PWY-6588: pyruvate fermentation to acetone	0.113093	0.373588	0.692767
Focal ApproachC	PWY-7184: pyrimidine deoxyribonucleotides de novo biosynthesis I	-0.113246	0.372939	0.692767
Focal LeaveC	PWY-7199: pyrimidine deoxyribonucleosides salvage	-0.113087	0.373613	0.692767
Scent MarkingC	RHAMCAT-PWY: L-rhamnose degradation I	-0.113081	0.37364	0.692767
PiloerectionC	GALACT-GLUCUROCAT-PWY: superpathway of hexuronide and hexuronate degradation	0.112765	0.374986	0.693397
ProximityD	GLUDEG-II-PWY: L-glutamate degradation VII (to butanoate)	-0.112734	0.375116	0.693397
Cage ManipulationC	PWY-6309: L-tryptophan degradation XI (mammalian, via kynurenine)	0.112854	0.374605	0.693397
Scent MarkingC	PWY-6549: L-glutamine biosynthesis III	0.11285	0.374622	0.693397
PiloerectionC	PWY-6607: guanosine nucleotides degradation I	0.112829	0.374712	0.693397
ScratchingC	PWY66-389: phytol degradation	0.11281	0.374795	0.693397
Focal ApproachC	PWY-7791: UMP biosynthesis III	-0.112585	0.375753	0.693923
Focal ApproachC	PWY0-862: (5Z)-dodecenoate biosynthesis I	0.112579	0.37578	0.693923
interaction	FUCCAT-PWY: fucose degradation	-0.112115	0.377762	0.69454
interaction	GLUTORN-PWY: L-ornithine biosynthesis I	0.111954	0.378451	0.69454
Scent MarkingC	GLYOXYLATE-BYPASS: glyoxylate cycle	-0.112074	0.377939	0.69454
Cage ManipulationC	KETOGLUCONMET-PWY: ketogluconate metabolism	-0.112233	0.377258	0.69454
ScratchingC	P221-PWY: octane oxidation	-0.111989	0.378304	0.69454
Focal LeaveC	PWY-3001: superpathway of L-isoleucine biosynthesis I	-0.112133	0.377686	0.69454
Cage ManipulationC	PWY-5861: superpathway of demethylmenaquinol-8 biosynthesis I	-0.112385	0.376606	0.69454
Cage ManipulationC	PWY-5899: superpathway of menaquinol-13 biosynthesis	-0.111985	0.37832	0.69454
Focal ApproachC	PWY-6471: peptidoglycan biosynthesis IV (Enterococcus faecium)	0.112413	0.376486	0.69454
ProximityD	PWY-7111: pyruvate fermentation to isobutanol (engineered)	0.112149	0.377616	0.69454
interaction	PWY-7385: 1,3-propanediol biosynthesis (engineered)	-0.111924	0.378581	0.69454
ScratchingC	PWY0-1261: anhydromuropeptides recycling I	0.112053	0.378026	0.69454
Focal ApproachC	PWY66-429: fatty acid biosynthesis initiation (mitochondria)	-0.111934	0.378539	0.69454
Focal LeaveC	P105-PWY: TCA cycle IV (2-oxoglutarate decarboxylase)	0.1116	0.379969	0.694659
ProximityD	PWY-5005: biotin biosynthesis II	-0.111601	0.379968	0.694659
Cage ManipulationC	PWY-5898: superpathway of menaquinol-12 biosynthesis	-0.111839	0.378944	0.694659
Focal LeaveC	PWY-7220: adenosine deoxyribonucleotides de novo biosynthesis II	-0.111599	0.379975	0.694659
[truncated: 1,661 more rows]
