# Supplementary material for: Antibiotic-induced gut dysbiosis elicits gut-brain axis relevant multi-omic signatures and behavioral and neuroendocrine changes in a nonhuman primate model
Source: Gut Microbes. 2024 Jan 29;16(1):2305476. doi: 10.1080/19490976.2024.2305476 (PMC10826635; doi:10.1080/19490976.2024.2305476)
Supplement: hayer_et_al_gut_microbes_supplementary_material_6_revision.xlsx [file KGMI_A_2305476_SM1817.xlsx]

## Sheet: Change_in_metabolites-treat
Metabolite	t.stat	p.value	FDR
3-(3-hydroxyphenyl)propionic acid	-27.935	1.1148e-13	2.185e-11
benzylalcohol	-13.69	1.6936e-09	1.6597e-07
Gly-Gly	-11.161	2.3588e-08	1.5411e-06
3-Phenylpropionic acid	-10.368	5.9626e-08	2.9217e-06
Galacturonic acid	-10.107	8.1872e-08	3.2094e-06
BETA-ALANINE	-9.7793	1.2307e-07	4.0204e-06
Lanthionine	9.1977	2.6049e-07	7.2424e-06
Erythrose	-9.0563	3.1425e-07	7.2424e-06
SERINE	-9.014	3.3256e-07	7.2424e-06
Glutaric acid	-8.9268	3.7385e-07	7.3275e-06
3-(4-hydroxyphenyl)propionic acid	-8.8133	4.3601e-07	7.769e-06
1,6-Anhydroglucose	8.3141	8.7224e-07	1.4247e-05
N-Acetyl aspartic acid	-7.8774	1.6385e-06	2.4704e-05
3-Aminopropionitrile	-7.823	1.7753e-06	2.4854e-05
Gluconic acid	7.5419	2.7018e-06	3.5303e-05
piperidone	-7.3455	3.6449e-06	4.4221e-05
Glyceraldehyde	-7.3124	3.8355e-06	4.4221e-05
1,3-diaminopropane	-6.8359	8.1152e-06	8.8163e-05
ASPARTATE	-6.8037	8.5464e-06	8.8163e-05
6-Hydroxynicotinic acid	-6.6499	1.0962e-05	0.00010743
tranexamic acid	-6.3394	1.8306e-05	0.00017085
hydroquinone	-6.264	2.0772e-05	0.00018506
Benzoic acid	-6.0723	2.8756e-05	0.00024505
MYO-INOSITOL	5.7444	5.0743e-05	0.0004144
Elaidic acid(18:1n-9)	-5.694	5.5445e-05	0.00043436
Nonanoric acid(9:0)	-5.6721	5.762e-05	0.00043436
Urocanate	-5.4884	7.9873e-05	0.00057982
MALIC ACID	-5.2519	0.00012243	0.000857
N-Acetylputrescine	-5.0333	0.00018287	0.0012359
Xylonic acid	4.9312	0.00022104	0.0014396
galactonic acid	4.9153	0.00022768	0.0014396
2-hydroxyvaleric acid	-4.8814	0.0002426	0.0014859
Plamitic acid(16:0)	-4.7514	0.00030965	0.0018006
THREONINE	-4.7468	0.00031235	0.0018006
Threonic acid	4.7312	0.00032168	0.0018014
GABA	-4.6849	0.00035107	0.0019114
UDP-glucuronic acid	-4.6363	0.00038494	0.0020391
MANNITOL	4.4826	0.00051613	0.0026169
Stearic acid(17:0)	-4.478	0.00052072	0.0026169
Adenosine	-4.3739	0.00063597	0.0031163
Adenine	-4.3397	0.00067937	0.0032235
Tyramine	-4.3311	0.00069075	0.0032235
Valine	4.3051	0.00072632	0.0033107
Oleic acid	-4.2751	0.00076972	0.0034287
Pyrogallol	-4.1561	0.00097	0.0042249
isohexonic acid	4.1407	0.00099946	0.0042586
N-alpha-Acetyl-L-Lysine	-4.1141	0.0010528	0.0043146
2-Aminoadipic acid	-4.1122	0.0010566	0.0043146
CYTOSINE	-4.0603	0.0011695	0.004678
3,4-Dihydroxybenzoate	-3.9598	0.0014241	0.0055561
dehydroascorbic acid	3.9347	0.0014962	0.0055561
Nicotinic acid	-3.9315	0.0015055	0.0055561
Serotonin	-3.9182	0.0015455	0.0055561
4-Hydroxyphenylacetic acid	-3.917	0.001549	0.0055561
CELLOBIOSE	3.9137	0.0015591	0.0055561
DL-alpha-Hydroxybutyric acid	3.8923	0.0016262	0.0056917
N-Acetyl galactosamine	-3.8611	0.0017293	0.0059465
HYDROXYPROLINE	-3.8507	0.001765	0.0059645
Pantothenate	-3.8047	0.0019327	0.0064207
PHENYLALANINE	3.7207	0.0022817	0.0074536
ERYTHROSE-4-PHOSPHATE	-3.6189	0.0027919	0.0089707
Quinic acid	3.5735	0.0030549	0.0095938
1-Amino-2-propanol	-3.5688	0.0030837	0.0095938
FUMARATE	-3.544	0.0032392	0.00992
GLUTAMATE	-3.5081	0.003479	0.01049
FRUCTOSE-6-PHOSPHATE	-3.4943	0.0035752	0.010617
Uric acid	-3.4806	0.0036745	0.010749
Glycerol-2-phosphate	3.4264	0.0040919	0.011794
Hypoxanthine	-3.4012	0.0043023	0.012221
ISOLEUCINE	3.3841	0.0044512	0.012463
Lactitol	3.3509	0.0047558	0.013129
Cystamine	-3.2819	0.0054554	0.014851
sophorose	3.2546	0.0057596	0.015464
METHIONINE	-3.2424	0.0059014	0.015631
PROTOCATECHUIC ACID	-3.2109	0.0062826	0.016418
ACONITATE	-3.1915	0.0065306	0.016842
Ribitol	3.1516	0.0070687	0.017993
ALANINE	-3.0919	0.007959	0.02
phenylethylamine	-3.0579	0.0085153	0.021127
5-Aminovaleric acid	-3.0364	0.0088865	0.021772
DL-beta-Hydroxybutyric acid	-2.9925	0.0096939	0.023457
GLUTAMINE	-2.9643	0.010251	0.024503
Cadaverine	-2.8906	0.011861	0.027802
SYRINGIC ACID	-2.8868	0.011951	0.027802
5-Aminopentanoic acid	-2.8769	0.012185	0.027802
IDITOL	2.8763	0.012199	0.027802
fructose-1,6-bisphosphate	2.8513	0.012818	0.028878
GLYCINE	2.8396	0.013117	0.029216
N-alpha-Acetyl-L-ornithine	-2.7201	0.016589	0.036533
Citrulline	-2.7046	0.017101	0.037243
LEUCINE	2.6926	0.017508	0.037711
Arabinose-5-phosphate	-2.6711	0.018261	0.038903
RHAMNOSE	2.6565	0.018788	0.039175
LYSINE	-2.6565	0.018788	0.039175
Maleic acid	2.6327	0.019681	0.040605
inulotriose	2.6182	0.020246	0.041336
Tryptamine	-2.6091	0.02061	0.041646
Linoleic acid	-2.5993	0.021006	0.041958
N-Acetyl glucosamine 6-phosphate	-2.5947	0.021193	0.041958
Glucuronate	2.5177	0.024611	0.047968
phenylacetic acid	-2.5154	0.024718	0.047968
Uridine	-2.4893	0.026001	0.049816
XYLOSE	2.4857	0.026179	0.049816

## Sheet: Change_in_metabolite-post-treat
Metabolite	t.stat	p.value	FDR
3-Phenylpropionic acid	-11.57	1.49e-08	2.92e-06
3-(3-hydroxyphenyl)propionic acid	-7.0352	5.91e-06	0.00057921
1,6-Anhydroglucose	6.293	1.98e-05	0.0012925
hydroquinone	-5.4013	9.34e-05	0.0043386
Glycerol-2-phosphate	5.3074	0.00011068	0.0043386
Cadaverine	-4.8665	0.00024942	0.0071902
Galacturonic acid	-4.851	0.00025679	0.0071902
Sinapinic acid	4.6727	0.00035931	0.008803
FRUCTOSE	4.4808	0.00051788	0.011278
GLYCINE	4.3086	0.00072137	0.014139
Urocanate	-4.1886	0.00091049	0.016223
Hypoxanthine	-4.0178	0.0012709	0.01844
Benzoic acid	-3.997	0.0013239	0.01844
Gluconic acid	3.9779	0.0013743	0.01844
THREITOL	3.9324	0.0015029	0.01844
Nonanoric acid(9:0)	-3.9316	0.0015053	0.01844
lactobionic acid	3.7872	0.0020007	0.021006
Lactitol	3.7783	0.0020362	0.021006
FERULIC ACID	3.7783	0.0020363	0.021006
3-(4-hydroxyphenyl)propionic acid	-3.7294	0.0022429	0.021981
Maleic acid	3.6265	0.0027503	0.025669
METHIONINE	-3.5401	0.0032645	0.029084
Tyramine	-3.5103	0.0034636	0.029516
5-Aminopentanoic acid	-3.46	0.0038277	0.031126
ARABITOL	3.4349	0.0040235	0.031126
Stearic acid(17:0)	-3.404	0.0042786	0.031126
Gly-Gly	-3.4029	0.0042878	0.031126
isohexonic acid	3.3585	0.004684	0.032788
Plamitic acid(16:0)	-3.3308	0.0049493	0.03345
Pyrogallol	-3.2819	0.005455	0.03564
Quinic acid	3.252	0.0057897	0.036606
3-aminoisobutyric acid	3.2177	0.0061981	0.037964
Methionine sulfoxide	-3.1794	0.0066895	0.038798
Cystamine	-3.1736	0.0067662	0.038798
Glutaric acid	-3.1617	0.0069282	0.038798
Arabinose	3.1348	0.0073095	0.039796
Guanine	-3.032	0.0089648	0.047489

## Sheet: path_enrich_treat
Pathway	Total Cmpd	Hits	Statistic Q	Expected Q	Raw p	FDR
Pantothenate and CoA biosynthesis	19	6	56.516	6.6667	8.67e-07	2.56e-05
Propanoate metabolism	23	3	45.147	6.6667	9.65e-07	2.56e-05
Nicotinate and nicotinamide metabolism	15	3	43.004	6.6667	4.29e-06	7.58e-05
Ascorbate and aldarate metabolism	8	3	56.91	6.6667	8.26e-06	9.91e-05
Alanine, aspartate and glutamate metabolism	28	12	40.996	6.6667	9.35e-06	9.91e-05
beta-Alanine metabolism	21	6	47.403	6.6667	1.39e-05	0.00012282
Histidine metabolism	16	4	49.128	6.6667	3.09e-05	0.00022497
Pentose phosphate pathway	22	6	38.869	6.6667	3.4e-05	0.00022497
Phosphatidylinositol signaling system	28	1	70.211	6.6667	5.07e-05	0.00028563
Glyoxylate and dicarboxylate metabolism	32	7	29.754	6.6667	5.39e-05	0.00028563
Inositol phosphate metabolism	30	2	55.395	6.6667	0.00014808	0.00071347
Valine, leucine and isoleucine biosynthesis	8	4	45.09	6.6667	0.00017995	0.00073819
Tyrosine metabolism	42	5	37.757	6.6667	0.00018107	0.00073819
Fatty acid biosynthesis	47	1	61.723	6.6667	0.00030965	0.0010257
Fatty acid elongation	38	1	61.723	6.6667	0.00030965	0.0010257
Fatty acid degradation	39	1	61.723	6.6667	0.00030965	0.0010257
Pentose and glucuronate interconversions	18	8	27	6.6667	0.0004214	0.0013138
Arginine and proline metabolism	38	9	39.168	6.6667	0.0004652	0.0013697
Aminoacyl-tRNA biosynthesis	48	19	34.046	6.6667	0.00060464	0.0016866
Starch and sucrose metabolism	18	6	35.431	6.6667	0.00071665	0.0017876
Arginine biosynthesis	14	10	36.552	6.6667	0.00073449	0.0017876
Valine, leucine and isoleucine degradation	40	4	36.93	6.6667	0.00077291	0.0017876
Glycerolipid metabolism	16	2	42.19	6.6667	0.00077574	0.0017876
Biosynthesis of unsaturated fatty acids	36	5	47.14	6.6667	0.0015177	0.0033516
Amino sugar and nucleotide sugar metabolism	37	7	23.34	6.6667	0.0017249	0.0034327
Phenylalanine metabolism	10	5	25.209	6.6667	0.0017519	0.0034327
Pyrimidine metabolism	39	8	29.411	6.6667	0.0018097	0.0034327
Citrate cycle (TCA cycle)	20	7	19.806	6.6667	0.0018135	0.0034327
Galactose metabolism	27	8	25.434	6.6667	0.0020633	0.0037708
Glycine, serine and threonine metabolism	33	5	26.877	6.6667	0.0025054	0.0044006
Purine metabolism	65	9	36.421	6.6667	0.0025745	0.0044006
Butanoate metabolism	15	4	33.681	6.6667	0.0026569	0.0044006
Porphyrin and chlorophyll metabolism	30	2	43.764	6.6667	0.0028037	0.0045029
Nitrogen metabolism	6	2	44.493	6.6667	0.0039342	0.0061327
Glutathione metabolism	28	8	24.129	6.6667	0.0062822	0.009513
Fructose and mannose metabolism	20	3	24.989	6.6667	0.0072779	0.010715
D-Glutamine and D-glutamate metabolism	6	3	34.846	6.6667	0.0079357	0.011101
Selenocompound metabolism	20	1	40.577	6.6667	0.007959	0.011101
Tryptophan metabolism	41	3	27.104	6.6667	0.010919	0.014839
Lysine degradation	25	3	32.218	6.6667	0.011303	0.014976
Cysteine and methionine metabolism	33	4	29.964	6.6667	0.012345	0.015958
Biotin metabolism	10	1	33.514	6.6667	0.018788	0.023709
Linoleic acid metabolism	5	1	32.551	6.6667	0.021006	0.025891
Pyruvate metabolism	22	2	22.262	6.6667	0.02447	0.029475
Primary bile acid biosynthesis	46	2	27.677	6.6667	0.028502	0.03357
Taurine and hypotaurine metabolism	8	3	25.188	6.6667	0.033342	0.038416
Neomycin, kanamycin and gentamicin biosynthesis	2	1	23.228	6.6667	0.058699	0.066193
Phenylalanine, tyrosine and tryptophan biosynthesis	4	3	15.634	6.6667	0.062227	0.068709
Thiamine metabolism	7	1	21.671	6.6667	0.069187	0.074835
Sphingolipid metabolism	21	2	10.782	6.6667	0.1998	0.21179
Glycolysis / Gluconeogenesis	26	2	10.387	6.6667	0.21499	0.22342
Glycerophospholipid metabolism	36	2	8.5461	6.6667	0.27447	0.27975
Ubiquinone and other terpenoid-quinone biosynthesis	9	1	0.50985	6.6667	0.79272	0.79272

## Sheet: path_enrich_post
Pathway	Total Cmpd	Hits	Statistic Q	Expected Q	Raw p	FDR
Glutathione metabolism	28	8	30.786	6.6667	0.00011644	0.0061712
Amino sugar and nucleotide sugar metabolism	37	7	23.663	6.6667	0.00034177	0.0064033
Galactose metabolism	27	8	25.079	6.6667	0.00046461	0.0064033
Fructose and mannose metabolism	20	3	33.707	6.6667	0.00048327	0.0064033
Histidine metabolism	16	4	34.371	6.6667	0.00090766	0.0096212
Porphyrin and chlorophyll metabolism	30	2	39.587	6.6667	0.0012085	0.010509
Purine metabolism	65	9	28.688	6.6667	0.0013879	0.010509
Fatty acid biosynthesis	47	1	44.211	6.6667	0.0049493	0.026231
Fatty acid elongation	38	1	44.211	6.6667	0.0049493	0.026231
Fatty acid degradation	39	1	44.211	6.6667	0.0049493	0.026231
Glycine, serine and threonine metabolism	33	5	19.7	6.6667	0.0059564	0.028699
Starch and sucrose metabolism	18	6	18.989	6.6667	0.0071759	0.031694
Ascorbate and aldarate metabolism	8	3	25.695	6.6667	0.012442	0.050724
Biosynthesis of unsaturated fatty acids	36	5	30.063	6.6667	0.015087	0.05372
Phosphatidylinositol signaling system	28	1	35.313	6.6667	0.015204	0.05372
Cysteine and methionine metabolism	33	4	20.196	6.6667	0.017566	0.055067
Tyrosine metabolism	42	5	19.629	6.6667	0.017663	0.055067
Pentose phosphate pathway	22	6	16.722	6.6667	0.019597	0.057703
Inositol phosphate metabolism	30	2	24.65	6.6667	0.021384	0.059649
Linoleic acid metabolism	5	1	31.213	6.6667	0.02448	0.062749
Glyoxylate and dicarboxylate metabolism	32	7	15.381	6.6667	0.025958	0.062749
Arginine biosynthesis	14	10	16.724	6.6667	0.026271	0.062749
Pentose and glucuronate interconversions	18	8	15.001	6.6667	0.028093	0.062749
Sphingolipid metabolism	21	2	23.057	6.6667	0.028415	0.062749
beta-Alanine metabolism	21	6	16.448	6.6667	0.030479	0.064615
Glycerophospholipid metabolism	36	2	20.93	6.6667	0.047163	0.096141
Aminoacyl-tRNA biosynthesis	48	19	12.641	6.6667	0.070594	0.13857
Nitrogen metabolism	6	2	18.311	6.6667	0.078105	0.14739
Arginine and proline metabolism	38	9	12.754	6.6667	0.080645	0.14739
Pyrimidine metabolism	39	8	10.86	6.6667	0.12185	0.21042
Alanine, aspartate and glutamate metabolism	28	12	11.442	6.6667	0.12308	0.21042
Neomycin, kanamycin and gentamicin biosynthesis	2	1	13.72	6.6667	0.15787	0.26148
Primary bile acid biosynthesis	46	2	10.91	6.6667	0.20152	0.31958
Thiamine metabolism	7	1	11.207	6.6667	0.20502	0.31958
Selenocompound metabolism	20	1	10.102	6.6667	0.23028	0.34871
D-Glutamine and D-glutamate metabolism	6	3	9.4195	6.6667	0.23695	0.34884
Taurine and hypotaurine metabolism	8	3	5.7599	6.6667	0.37894	0.5428
Citrate cycle (TCA cycle)	20	7	6.8879	6.6667	0.41648	0.58088
Butanoate metabolism	15	4	4.9097	6.6667	0.50337	0.68406
Glycolysis / Gluconeogenesis	26	2	4.3702	6.6667	0.53607	0.71029
Propanoate metabolism	23	3	4.0154	6.6667	0.55898	0.72259
Valine, leucine and isoleucine degradation	40	4	4.0696	6.6667	0.60982	0.76619
Biotin metabolism	10	1	1.7869	6.6667	0.62163	0.76619
Glycerolipid metabolism	16	2	2.8825	6.6667	0.66487	0.78928
Pantothenate and CoA biosynthesis	19	6	3.6045	6.6667	0.6826	0.78928
Pyruvate metabolism	22	2	2.412	6.6667	0.68503	0.78928
Valine, leucine and isoleucine biosynthesis	8	4	2.3621	6.6667	0.75954	0.8565
Ubiquinone and other terpenoid-quinone biosynthesis	9	1	0.28957	6.6667	0.8431	0.93092
Nicotinate and nicotinamide metabolism	15	3	1.4076	6.6667	0.88822	0.96072
Lysine degradation	25	3	1.1768	6.6667	0.9081	0.96259
Phenylalanine metabolism	10	5	1.3327	6.6667	0.95971	0.97488
Tryptophan metabolism	41	3	0.54621	6.6667	0.97056	0.97488
Phenylalanine, tyrosine and tryptophan biosynthesis	4	3	0.55079	6.6667	0.97488	0.97488
