# Supplementary material for: Antibiotic-induced gut dysbiosis elicits gut-brain axis relevant multi-omic signatures and behavioral and neuroendocrine changes in a nonhuman primate model
Source: Gut Microbes. 2024 Jan 29;16(1):2305476. doi: 10.1080/19490976.2024.2305476 (PMC10826635; doi:10.1080/19490976.2024.2305476)
Supplement: hayer_et_al_gut_microbes_supplementary_material_7_revision.xlsx [file KGMI_A_2305476_SM1816.xlsx]

## Sheet: correlation_beh_metabolite
Behavior	Metabolite	Correlation	pvalue	fdr
ProximityD	DCA	-0.623649	2.19e-06	0.00205056
ProximityD	GDCA	-0.617653	2.92e-06	0.00205056
ProximityD	Glycerol-2-phosphate	0.630594	1.56e-06	0.00205056
ProximityD	GLYCINE	0.605131	5.21e-06	0.00219951
ProximityD	Meso erythritol	0.605867	5.04e-06	0.00219951
ProximityD	3-Phenylpropionic acid	-0.597727	7.26e-06	0.00255475
ProximityD	Nonanoric acid(9:0)	-0.593547	8.73e-06	0.0026317
ProximityD	Lactitol	0.588977	1.06e-05	0.00280699
ProximityD	3-(3-hydroxyphenyl)propionic acid	-0.579524	1.59e-05	0.00372326
ProximityD	Gluconic acid	0.569865	2.36e-05	0.00452784
ProximityD	Maleic acid	0.57168	2.19e-05	0.00452784
interaction	GDCA	-0.555187	4.21e-05	0.00733399
ProximityD	Benzoic acid	-0.551412	4.87e-05	0.00733399
ProximityD	Lanthionine	0.552409	4.68e-05	0.00733399
ScratchingC	2-Aminoethanol	-0.539752	7.52e-05	0.00992037
ProximityD	MYO-INOSITOL	0.540095	7.43e-05	0.00992037
ProximityD	TLCA	-0.533627	9.4e-05	0.0108028
interaction	3-(3-hydroxyphenyl)propionic acid	-0.532535	9.77e-05	0.0108028
ProximityD	isohexonic acid	0.532314	9.85e-05	0.0108028
ProximityD	Plamitic acid(16:0)	-0.53123	0.000102396	0.0108028
ProximityD	Gly-Gly	-0.52909	0.000110499	0.0111026
ProximityD	hydroquinone	-0.523727	0.000133432	0.0127974
ProximityD	Urocanate	-0.516559	0.000170849	0.0156735
ProximityD	ARABITOL	0.509116	0.000219583	0.0185328
ProximityD	Sinapinic acid	0.50988	0.000214055	0.0185328
ProximityD	1,6-Anhydroglucose	0.506327	0.000240874	0.0188239
ProximityD	Galacturonic acid	-0.507139	0.000234486	0.0188239
interaction	DCA	-0.503354	0.000265616	0.0193259
ProximityD	Quinic acid	0.503942	0.000260546	0.0193259
ProximityD	THREITOL	0.500829	0.000288417	0.0202853
ProximityD	asparagine	0.499418	0.000301919	0.02055
interaction	THYMINE	0.496532	0.000331321	0.0218465
ProximityD	FERULIC ACID	0.492194	0.000380409	0.0243231
ScentMarkingC	MALTOSE	-0.489904	0.000408893	0.0246504
ProximityD	Stearic acid(17:0)	-0.490468	0.000401697	0.0246504
ProximityD	3-(4-hydroxyphenyl)propionic acid	-0.487771	0.000437138	0.0249287
ScratchingC	inulotriose	-0.488151	0.000431977	0.0249287
ProximityD	sophorose	0.475045	0.000645403	0.0358369
ScratchingC	3,4-Dihydroxybenzoate	0.472925	0.000687678	0.0372051
ScratchingC	PROTOCATECHUIC ACID	0.468101	0.000793315	0.0418474
interaction	ARABITOL	0.461969	0.000948471	0.0470496
ProximityD	Creatinine	0.461584	0.00095907	0.0470496
ProximityD	lactobionic acid	0.460834	0.000979995	0.0470496
ProximityD	Linoleic acid	-0.460794	0.000981129	0.0470496
ProximityD	Threonic acid	0.458087	0.00106022	0.0497127
ProximityD	CA	0.456953	0.00109502	0.0502279
ProximityD	TCA	0.453825	0.00119635	0.0525896
GenitalDisplayC	Benzoic acid	0.454027	0.00118958	0.0525896
interaction	Galacturonic acid	-0.453007	0.00122421	0.052716
interaction	3-(4-hydroxyphenyl)propionic acid	-0.451792	0.00126663	0.0534517
ProximityD	MALIC ACID	-0.450047	0.00132985	0.0550191
interaction	Glycerol-2-phosphate	0.448689	0.00138101	0.0560371
ProximityD	Oleic acid	-0.447214	0.00143852	0.0572696
ProximityD	Elaidic acid(18:1n-9)	-0.444298	0.00155859	0.0609005
ScratchingC	TLCA	0.441746	0.00167084	0.0640996
locomotion	Tyramine	0.440657	0.00172093	0.0648422
GenitalDisplayC	Tyramine	0.438466	0.00182572	0.0675838
ScentMarkingC	beta-Lactose	-0.437659	0.00186572	0.0678735
FocalApproachC	GCDCA	0.433819	0.00206692	0.0713365
ProximityD	Cystamine	-0.43394	0.0020603	0.0713365
PiloerectionC	piperidone	0.433417	0.00208909	0.0713365
locomotion	THREONINE	0.433289	0.00209614	0.0713365
FocalApproachC	CDCA	0.428881	0.00235383	0.0730381
FocalApproachC	TDCA	0.429099	0.00234042	0.0730381
ProximityD	Glutaric acid	-0.429524	0.00231456	0.0730381
ScentMarkingC	Histidine	-0.429153	0.00233717	0.0730381
ProximityD	Pyrogallol	-0.429825	0.00229642	0.0730381
ProximityD	Uric acid	-0.430318	0.00226689	0.0730381
GenitalDisplayC	3-Phenylpropionic acid	0.428126	0.00240063	0.0734106
interaction	5-Aminovaleric acid	-0.424429	0.00264211	0.0796407
ProximityD	MANNITOL	0.423837	0.0026827	0.0797253
ProximityD	3-aminoisobutyric acid	0.423087	0.00273497	0.0801498
interaction	1,6-Anhydroglucose	0.419975	0.0029613	0.0841843
ProximityD	FRUCTOSE	0.419565	0.00299233	0.0841843
FocalLeaveC	Taurine	0.419627	0.00298768	0.0841843
ProximityD	UDP-glucuronic acid	-0.418729	0.00305648	0.0848576
ProximityD	CELLOBIOSE	0.417542	0.00314968	0.0863093
GenitalDisplayC	GDCA	0.416054	0.00327004	0.0863293
interaction	Gluconic acid	0.415746	0.00329539	0.0863293
interaction	Uric acid	-0.415964	0.00327744	0.0863293
interaction	Urocanate	-0.415521	0.00331406	0.0863293
ProximityD	alphaMA	-0.413644	0.00347347	0.0883016
locomotion	METHIONINE	0.414119	0.00343253	0.0883016
locomotion	TDCA	0.408948	0.00390224	0.0957409
interaction	3-Phenylpropionic acid	-0.409303	0.00386827	0.0957409
interaction	Quinic acid	0.409519	0.00384775	0.0957409
FocalApproachC	Taurine	0.407506	0.00404291	0.0980521
ProximityD	Methylmalonic acid	0.406602	0.00413333	0.0991059
interaction	Meso erythritol	0.405661	0.00422929	0.0991532
FocalApproachC	Tryptamine	-0.406042	0.00419025	0.0991532
FocalApproachC	GCA	0.4018	0.00464401	0.10768
ProximityD	XYLITOL	0.40108	0.00472521	0.108372
interaction	TLCA	-0.399401	0.00491924	0.109259
PiloerectionC	1,3-diaminopropane	0.399627	0.00489271	0.109259
ProximityD	Hypoxanthine	-0.399866	0.00486484	0.109259
ProximityD	Adenosine	-0.396795	0.00523425	0.115045
GenitalDisplayC	3-(3-hydroxyphenyl)propionic acid	0.394583	0.00551538	0.119974
ScratchingC	GDCA	0.393449	0.0056646	0.12073
FocalApproachC	PROTOCATECHUIC ACID	0.39386	0.00561007	0.12073
interaction	N-alpha-Acetyl-L-ornithine	-0.392619	0.00577598	0.121873
interaction	Acetic	-0.389638	0.00619184	0.128309
GenitalDisplayC	1,5-Anhydeo glucitol	0.389563	0.00620261	0.128309
FocalLeaveC	Inosine	-0.386839	0.00660588	0.135324
interaction	GLYCINE	0.385313	0.00684152	0.138804
ScratchingC	alphaMA	0.383357	0.00715444	0.143624
FocalApproachC	CA	0.382437	0.00730578	0.143624
interaction	CA	0.382163	0.00735137	0.143624
ProximityD	TDCA	-0.382394	0.00731289	0.143624
ScratchingC	3-(4-hydroxyphenyl)propionic acid	0.38007	0.00770798	0.143928
interaction	Creatinine	0.380798	0.00758221	0.143928
GenitalDisplayC	Galacturonic acid	0.380591	0.00761773	0.143928
interaction	Gly-Gly	-0.381424	0.00747562	0.143928
PiloerectionC	N-alpha-Acetyl-L-Lysine	0.38025	0.00767672	0.143928
ProximityD	galactonic acid	0.378401	0.00800303	0.146838
GenitalDisplayC	Urocanate	0.378518	0.00798196	0.146838
FocalApproachC	TCDCA	0.37787	0.00809883	0.147315
ProximityD	1,3-diaminopropane	-0.377235	0.00821491	0.148149
ScratchingC	DCA	0.376395	0.00837052	0.149676
ScratchingC	MALTOSE	-0.3758	0.00848225	0.1504
interaction	Cystamine	-0.374032	0.00882197	0.15512
interaction	1,3-diaminopropane	-0.373284	0.00896919	0.156405
PiloerectionC	3-Phenylpropionic acid	0.371721	0.00928376	0.159039
GenitalDisplayC	benzylalcohol	0.371197	0.00939147	0.159039
FocalApproachC	Melibiose	0.37105	0.00942176	0.159039
ProximityD	XYLOSE	0.371812	0.0092653	0.159039
interaction	BETA-ALANINE	-0.370501	0.0095358	0.159687
GenitalDisplayC	1-Amino-2-propanol	0.369721	0.00970012	0.16116
interaction	Maleic acid	0.368493	0.00996373	0.162973
ScratchingC	N-Acetyl glucosamine 6-phosphate	0.368682	0.00992267	0.162973
interaction	Benzoic acid	-0.36811	0.0100471	0.163073
GenitalDisplayC	MALIC ACID	0.367688	0.0101398	0.163321
interaction	TCA	0.36733	0.0102188	0.163347
interaction	Glutaric acid	-0.366533	0.0103971	0.164947
ScentMarkingC	GCA	0.364299	0.0109106	0.171052
ScratchingC	TDCA	0.363814	0.0110251	0.171052
GenitalDisplayC	Nonanoric acid(9:0)	0.363824	0.0110226	0.171052
GenitalDisplayC	Acetic	0.362397	0.011365	0.17252
GenitalDisplayC	Pyrogallol	0.362568	0.0113235	0.17252
CageManipulationC	Taurine	-0.362525	0.0113341	0.17252
GenitalDisplayC	DCA	0.360442	0.0118488	0.173618
FocalLeaveC	3,4-Dihydroxybenzoate	0.360525	0.011828	0.173618
GenitalDisplayC	Cadaverine	0.360964	0.011718	0.173618
GenitalDisplayC	METHIONINE	0.361407	0.0116078	0.173618
ScentMarkingC	ORNITHINE	-0.36059	0.0118116	0.173618
GenitalDisplayC	tranexamic acid	0.35981	0.012009	0.174752
ScratchingC	Acetic	0.355934	0.0130322	0.187119
ProximityD	b-Cyano alanine	0.35567	0.0131046	0.187119
interaction	Cadaverine	-0.355596	0.0131249	0.187119
PiloerectionC	Dopamine	0.355055	0.0132745	0.187981
ScentMarkingC	XYLULOSE	0.35436	0.0134684	0.189456
FocalApproachC	Inosine	-0.353218	0.013793	0.191468
GenitalDisplayC	piperidone	0.3535	0.0137123	0.191468
ProximityD	ERYTHROSE-4-PHOSPHATE	-0.352014	0.014142	0.194944
interaction	Lactitol	0.351721	0.0142281	0.194944
PiloerectionC	1,5-Anhydeo glucitol	0.350938	0.0144604	0.196848
PiloerectionC	tranexamic acid	0.350292	0.0146544	0.19821
ProximityD	Acetic	-0.34871	0.0151392	0.199669
interaction	Lanthionine	0.348705	0.0151408	0.199669
ScentMarkingC	Tyrosine	-0.349279	0.0149631	0.199669
FocalApproachC	URACIL	-0.348707	0.0151401	0.199669
ProximityD	SPERMIDINE	-0.347545	0.0155047	0.203198
ProximityD	Methionine sulfoxide	-0.346232	0.0159257	0.207427
FocalApproachC	Kojic acid	0.34402	0.0166569	0.21562
GenitalDisplayC	Taurine	-0.342603	0.01714	0.220521
FocalLeaveC	TDCA	0.341991	0.0173523	0.220563
locomotion	fructose-1,6-bisphosphate	-0.34206	0.0173283	0.220563
ScentMarkingC	GCDCA	0.340724	0.0177989	0.221919
ProximityD	Adenine	-0.341162	0.0176436	0.221919
PiloerectionC	Kojic acid	0.340498	0.0178797	0.221919
ScentMarkingC	Ribitol	0.340606	0.0178413	0.221919
locomotion	SUCROSE	0.338851	0.0184772	0.227993
GenitalDisplayC	Isovaleric	0.337496	0.0189815	0.232075
locomotion	1-Amino-2-propanol	0.335163	0.0198768	0.232075
interaction	5-Aminopentanoic acid	-0.335345	0.0198054	0.232075
FocalLeaveC	asparagine	0.334803	0.0200179	0.232075
ProximityD	Cadaverine	-0.335002	0.0199397	0.232075
PiloerectionC	DL-beta-Hydroxybutyric acid	0.336115	0.0195072	0.232075
ProximityD	IDITOL	0.335325	0.0198135	0.232075
ProximityD	METHIONINE	-0.336116	0.0195066	0.232075
interaction	sophorose	0.335825	0.0196189	0.232075
interaction	tranexamic acid	-0.334968	0.0199529	0.232075
interaction	XYLITOL	0.335536	0.0197311	0.232075
ProximityD	TCDCA	0.333385	0.0205824	0.233489
GenitalDisplayC	TLCA	0.33381	0.020412	0.233489
GenitalDisplayC	ERYTHROSE-4-PHOSPHATE	0.333725	0.020446	0.233489
ProximityD	Pantothenate	-0.33344	0.0205604	0.233489
PiloerectionC	3-(3-hydroxyphenyl)propionic acid	0.332776	0.0208292	0.235025
ScentMarkingC	TDCA	0.331947	0.0211688	0.235335
PiloerectionC	4-Hydroxybenzoic acid	0.332371	0.0209944	0.235335
interaction	Taurine	0.331893	0.0211913	0.235335
PiloerectionC	Cadaverine	0.331197	0.0214803	0.236059
CageManipulationC	XYLITOL	0.331429	0.0213835	0.236059
interaction	Pyrogallol	-0.330531	0.02176	0.237894
GenitalDisplayC	alphaMA	0.330241	0.0218827	0.238002
interaction	MYO-INOSITOL	0.329575	0.022167	0.239858
locomotion	2-hydroxyglutaric acid	-0.328019	0.0228428	0.241156
locomotion	FRUCTOSE-6-PHOSPHATE	0.327724	0.0229726	0.241156
ScratchingC	Gly-Gly	0.327979	0.0228602	0.241156
PiloerectionC	ISOLEUCINE	-0.328204	0.0227616	0.241156
interaction	lactobionic acid	0.328174	0.0227747	0.241156
FocalLeaveC	Threonic acid	0.328664	0.0225606	0.241156
CageManipulationC	THYMINE	-0.327453	0.0230926	0.241215
PiloerectionC	Tyramine	0.32682	0.023375	0.242962
interaction	isohexonic acid	0.326364	0.0235802	0.243894
GenitalDisplayC	3-(4-hydroxyphenyl)propionic acid	0.325254	0.0240862	0.244509
ScratchingC	FERULIC ACID	-0.32513	0.0241433	0.244509
CageManipulationC	ISOCITRIC ACID	-0.325324	0.0240543	0.244509
PiloerectionC	METHIONINE	0.324966	0.0242191	0.244509
ProximityD	PHENYLALANINE	0.325381	0.0240279	0.244509
ProximityD	inulotriose	0.32448	0.0244447	0.245611
ScratchingC	1,6-Anhydroglucose	-0.323258	0.025019	0.25019
FocalApproachC	beta-mannosylglycerate	0.322972	0.0251552	0.250365
GenitalDisplayC	SUCROSE	0.322509	0.0253769	0.251386
FocalApproachC	DEOXYRIBOSE TRIPHOSPHATE	0.321548	0.0258421	0.253471
FocalApproachC	MALTOSE	-0.321419	0.0259048	0.253471
locomotion	Taurine	-0.321332	0.0259477	0.253471
ProximityD	Taurine	0.320877	0.0261707	0.254471
FocalLeaveC	beta-mannosylglycerate	0.320062	0.0265751	0.254879
CageManipulationC	Melibiose	0.320325	0.0264443	0.254879
interaction	Threonic acid	0.320073	0.02657	0.254879
interaction	CITRATE	0.319004	0.0271082	0.256202
GenitalDisplayC	Cystamine	0.319355	0.0269303	0.256202
locomotion	CYTOSINE	0.318278	0.0274788	0.256202
FocalApproachC	GLUCOSE	0.318375	0.0274287	0.256202
CageManipulationC	N-Acetyl galactosamine	-0.319064	0.0270773	0.256202
interaction	piperidone	-0.318296	0.0274696	0.256202
interaction	THREITOL	0.318114	0.027563	0.256202
ProximityD	2-Oxoglutaric acid	0.317699	0.027777	0.257059
GenitalDisplayC	TDCA	0.317424	0.02792	0.257254
locomotion	Methyl succinic acid	-0.316989	0.0281469	0.258218
locomotion	CYSTEINE	0.315713	0.028822	0.263265
interaction	alphaMA	-0.313047	0.0302762	0.265678
interaction	TDCA	-0.312142	0.0307834	0.265678
FocalLeaveC	2-Aminoethanol	-0.314039	0.0297282	0.265678
FocalApproachC	3,4-Dihydroxybenzoate	0.310921	0.0314784	0.265678
PiloerectionC	5-Aminovaleric acid	0.311828	0.0309611	0.265678
locomotion	ARABITOL	-0.313987	0.0297563	0.265678
ProximityD	BETA-ALANINE	-0.312397	0.0306394	0.265678
interaction	CELLOBIOSE	0.311024	0.0314194	0.265678
CageManipulationC	Gulcono-1,4-lactone	-0.311838	0.0309552	0.265678
interaction	hydroquinone	-0.311059	0.0313994	0.265678
ScratchingC	Inosine	-0.312094	0.0308101	0.265678
locomotion	Inosine	-0.314543	0.029453	0.265678
ScentMarkingC	LYSINE	-0.311485	0.031156	0.265678
GenitalDisplayC	phenylacetic acid	0.312573	0.030541	0.265678
CageManipulationC	Phosphoenolpyruvic acid	-0.311761	0.0309988	0.265678
ScratchingC	phytosphingosine	-0.313758	0.0298823	0.265678
FocalApproachC	Ribose	0.312691	0.0304747	0.265678
ProximityD	SERINE	-0.314238	0.0296189	0.265678
GenitalDisplayC	UDP-glucuronic acid	0.312294	0.0306976	0.265678
FocalLeaveC	CYSTINE	-0.310577	0.0316771	0.266081
GenitalDisplayC	PUTRESCINE	0.310184	0.0319045	0.266081
GenitalDisplayC	THREONINE	0.310254	0.0318638	0.266081
ScentMarkingC	5-Aminopentanoic acid	0.30953	0.0322867	0.267157
FocalLeaveC	MALTOSE	-0.309613	0.0322381	0.267157
interaction	SYRINGIC ACID	-0.308959	0.0326233	0.268887
FocalApproachC	TCA	0.308439	0.0329326	0.269333
PiloerectionC	Xanthine	0.308471	0.0329132	0.269333
PiloerectionC	Methionine sulfoxide	0.30737	0.0335757	0.273532
ScentMarkingC	THYMINE	-0.307111	0.0337329	0.273755
interaction	FRUCTOSE	0.305343	0.0348233	0.28048
FocalLeaveC	N-Acetyl galactosamine	0.305174	0.0349293	0.28048
PiloerectionC	Pantothenate	0.305124	0.0349603	0.28048
PiloerectionC	GDCA	0.304422	0.0354032	0.281889
ScratchingC	Pyrogallol	0.304449	0.0353862	0.281889
ScratchingC	GCA	0.302818	0.0364314	0.284699
GenitalDisplayC	1,3-diaminopropane	0.302116	0.0368891	0.284699
ScratchingC	1,5-Anhydeo glucitol	0.302597	0.0365749	0.284699
PiloerectionC	1-Amino-2-propanol	0.302149	0.0368672	0.284699
GenitalDisplayC	ARABITOL	-0.302873	0.0363954	0.284699
ScentMarkingC	ARGININE	-0.302321	0.0367547	0.284699
PiloerectionC	Benzoic acid	0.301992	0.0369704	0.284699
ProximityD	GLUCOSE-1-PHOSPHATE	0.303455	0.0360197	0.284699
FocalLeaveC	ISOLEUCINE	-0.303379	0.0360689	0.284699
GenitalDisplayC	5-Aminopentanoic acid	0.30123	0.0374733	0.287522
FocalLeaveC	Adenosine	-0.300455	0.0379907	0.290436
interaction	Adenosine	-0.29959	0.0385754	0.293842
GenitalDisplayC	DL-beta-Hydroxybutyric acid	0.299383	0.0387162	0.293853
FocalApproachC	Butyric	0.298925	0.0390298	0.295171
ScentMarkingC	1,5-Anhydeo glucitol	0.298082	0.0396118	0.297232
PiloerectionC	PROTOCATECHUIC ACID	0.298241	0.0395017	0.297232
locomotion	Pyrogallol	0.29792	0.0397249	0.297232
ScratchingC	fructose-1,6-bisphosphate	-0.297503	0.0400161	0.298216
interaction	Nonanoric acid(9:0)	-0.297178	0.0402439	0.298216
ProximityD	Valine	0.297127	0.0402803	0.298216
PiloerectionC	DCA	0.296832	0.0404886	0.298493
FocalLeaveC	ARGININE	-0.296607	0.0406476	0.298493
ScentMarkingC	CYSTINE	-0.296474	0.0407422	0.298493
FocalLeaveC	PROTOCATECHUIC ACID	0.296029	0.0410597	0.299779
ScentMarkingC	CDCA	0.295558	0.0413981	0.300172
locomotion	TLCA	0.295571	0.0413888	0.300172
ProximityD	5-Aminovaleric acid	-0.294309	0.042306	0.300351
locomotion	Cadaverine	0.294598	0.0420945	0.300351
ScratchingC	Cysteine sulfinic acid	0.294353	0.0422732	0.300351
PiloerectionC	ERYTHROSE-4-PHOSPHATE	0.294804	0.0419442	0.300351
FocalApproachC	SPERMIDINE	-0.294259	0.0423424	0.300351
ScratchingC	THREITOL	-0.294717	0.0420076	0.300351
FocalLeaveC	Tryptamine	-0.294155	0.0424192	0.300351
GenitalDisplayC	2-Aminoethanol	0.293856	0.0426389	0.300872
ScratchingC	Glyceraldehyde	0.293092	0.0432058	0.300872
FocalApproachC	Methylmalonic acid	0.293569	0.0428516	0.300872
ScentMarkingC	PUTRESCINE	0.293244	0.0430924	0.300872
PiloerectionC	UDP-glucuronic acid	0.293125	0.0431811	0.300872
GenitalDisplayC	1,6-Anhydroglucose	-0.29253	0.0436271	0.301667
locomotion	3-Phenylpropionic acid	0.292242	0.043844	0.301667
ProximityD	dehydroascorbic acid	0.292179	0.0438918	0.301667
PiloerectionC	TRYPTOPHAN	0.292629	0.0435527	0.301667
CageManipulationC	ASPARTATE	-0.291707	0.0442494	0.302169
ProximityD	tranexamic acid	-0.291705	0.0442512	0.302169
locomotion	Acetic	0.291359	0.0445146	0.302987
PiloerectionC	alphaMA	0.291138	0.044684	0.303162
ScratchingC	3-(3-hydroxyphenyl)propionic acid	0.290749	0.0449834	0.303532
interaction	MANNITOL	0.290693	0.0450262	0.303532
ScratchingC	Galacturonic acid	0.289648	0.0458383	0.308022
GenitalDisplayC	Glutaric acid	0.288952	0.0463859	0.310712
ScentMarkingC	alphaMA	0.288007	0.0471381	0.311791
PiloerectionC	Cystamine	0.288414	0.0468131	0.311791
PiloerectionC	Galacturonic acid	0.288041	0.0471109	0.311791
interaction	lactulose	-0.288367	0.0468507	0.311791
locomotion	Ribitol	-0.287278	0.0477252	0.314688
locomotion	ISOCITRIC ACID	0.286433	0.0484127	0.317239
locomotion	ORNITHINE	-0.286603	0.0482735	0.317239
ScratchingC	Erythrose	0.286127	0.0486634	0.317894
PiloerectionC	hydroquinone	0.285797	0.0489355	0.318685
interaction	Adenine	-0.284127	0.0503303	0.323771
ProximityD	Ribose 5-phosphate	-0.284229	0.0502446	0.323771
ScratchingC	Taurine	0.28438	0.0501171	0.323771
ProximityD	Xanthine	-0.284265	0.0502141	0.323771
ScentMarkingC	Tyramine	0.283797	0.0506096	0.324578
FocalLeaveC	Butyric	0.283319	0.0510169	0.326199
ProximityD	3-Aminopropionitrile	-0.282807	0.0514559	0.327024
interaction	PUTRESCINE	-0.282868	0.0514034	0.327024
PiloerectionC	GLUTAMATE	0.282352	0.0518482	0.328528
GenitalDisplayC	Kojic acid	0.281339	0.052731	0.3322
GenitalDisplayC	PROTOCATECHUIC ACID	0.281325	0.0527427	0.3322
interaction	2-Oxoglutaric acid	0.280343	0.0536098	0.332651
CageManipulationC	Alanylalanine	-0.27988	0.0540233	0.332651
FocalApproachC	ARGININE	-0.280696	0.0532969	0.332651
ScentMarkingC	Hydroxylysine	-0.279821	0.0540755	0.332651
interaction	Linoleic acid	-0.279991	0.0539235	0.332651
ProximityD	LYSINE	-0.280786	0.0532178	0.332651
ProximityD	MANNOSE	0.280588	0.0533924	0.332651
locomotion	Sinapinic acid	-0.280335	0.0536173	0.332651
ScratchingC	PROLINE	0.279557	0.0543125	0.333138
FocalLeaveC	CA	0.279105	0.05472	0.333697
PiloerectionC	2-hydroxyglutaric acid	0.279272	0.0545696	0.333697
ScratchingC	CDCA	0.278464	0.0553015	0.336271
GenitalDisplayC	3,4-Dihydroxybenzoate	0.277376	0.0563004	0.336526
PiloerectionC	3,4-Dihydroxybenzoate	0.277692	0.0560092	0.336526
CageManipulationC	3-Hydroxy-3-methylglutarate	-0.277457	0.056226	0.336526
PiloerectionC	GABA	0.277423	0.0562573	0.336526
PiloerectionC	Gly-Gly	0.278213	0.0555313	0.336526
interaction	XYLOSE	0.277437	0.0562445	0.336526
interaction	Nicotinic acid	-0.277182	0.0564804	0.336649
locomotion	1,6-Anhydroglucose	-0.276779	0.0568554	0.337431
PiloerectionC	N-Acetyl galactosamine	0.276697	0.0569314	0.337431
interaction	Citrulline	-0.276012	0.057574	0.339477
GenitalDisplayC	Erythrose	0.275986	0.0575985	0.339477
GenitalDisplayC	Lactitol	-0.275465	0.0580901	0.340472
ScratchingC	Tryptamine	-0.275578	0.057983	0.340472
ScentMarkingC	CAFFEIC ACID	-0.274581	0.058934	0.344462
CageManipulationC	GLUTAMINE	-0.274229	0.0592719	0.344528
FocalLeaveC	LYSINE	-0.274319	0.0591858	0.344528
locomotion	5-Aminopentanoic acid	0.273296	0.0601767	0.345975
interaction	6-Hydroxynicotinic acid	-0.273321	0.0601521	0.345975
ProximityD	ACONITATE	-0.273674	0.0598087	0.345975
PiloerectionC	PUTRESCINE	0.273392	0.0600829	0.345975
ScentMarkingC	GDCA	0.272804	0.0606584	0.347684
GenitalDisplayC	Hypoxanthine	0.272656	0.0608035	0.347684
GenitalDisplayC	Dopamine	0.272234	0.0612203	0.34818
locomotion	DEOXYRIBOSE TRIPHOSPHATE	0.272304	0.0611509	0.34818
GenitalDisplayC	5-Aminovaleric acid	0.271877	0.0615737	0.349024
FocalApproachC	Xanthine	-0.271751	0.0616995	0.349024
GenitalDisplayC	Gly-Gly	0.271563	0.0618871	0.349149
ScentMarkingC	Methionine sulfoxide	-0.271245	0.0622042	0.350002
FocalLeaveC	Tyrosine	-0.270997	0.062454	0.350473
ProximityD	Icosanoic acid(20:0)	-0.270706	0.0627463	0.351179
ProximityD	ASPARTATE	-0.270454	0.0630012	0.351674
interaction	Isovaleric	-0.269909	0.0635546	0.352917
GenitalDisplayC	phenylethylamine	0.269905	0.0635585	0.352917
ScratchingC	Propionic	0.269702	0.0637663	0.353142
interaction	Ribose 5-phosphate	-0.269415	0.0640596	0.353837
ProximityD	Isovaleric	-0.268898	0.0645914	0.355843
locomotion	DCA	0.267438	0.0661127	0.360439
CageManipulationC	3-Hydroxyisovaleric acid	-0.267317	0.0662401	0.360439
ProximityD	6-Hydroxynicotinic acid	-0.267698	0.0658402	0.360439
ScentMarkingC	Cadaverine	0.267118	0.0664506	0.360439
GenitalDisplayC	FUMARATE	0.267783	0.0657506	0.360439
GenitalDisplayC	GABA	0.267204	0.0663592	0.360439
CageManipulationC	XYLULOSE	0.26686	0.0667237	0.360993
interaction	Propionic	-0.266577	0.0670232	0.361685
locomotion	GDCA	0.264865	0.0688643	0.362353
GenitalDisplayC	3-Aminopropionitrile	0.266263	0.0673587	0.362353
GenitalDisplayC	ALANINE	0.264885	0.0688426	0.362353
FocalApproachC	Elaidic acid(18:1n-9)	-0.265666	0.0679978	0.362353
interaction	ERYTHROSE-4-PHOSPHATE	-0.265874	0.0677741	0.362353
ProximityD	Lyxose	0.266058	0.0675776	0.362353
GenitalDisplayC	N-alpha-Acetyl-L-Lysine	0.265466	0.0682131	0.362353
ProximityD	N-Methyl-DL-Alanine	0.265464	0.0682155	0.362353
locomotion	Succinic acid	-0.265056	0.0686561	0.362353
ProximityD	THREONINE	-0.265301	0.0683919	0.362353
interaction	inulotriose	0.264495	0.0692665	0.362661
FocalLeaveC	URACIL	-0.264574	0.0691804	0.362661
ScratchingC	Histidine	-0.2639	0.0699186	0.364326
GenitalDisplayC	hydroquinone	0.26389	0.0699299	0.364326
locomotion	FERULIC ACID	-0.263726	0.0701098	0.364364
PiloerectionC	3-Hydroxy-3-methylglutarate	0.263419	0.0704488	0.364755
ScratchingC	FRUCTOSE-6-PHOSPHATE	0.263304	0.0705763	0.364755
FocalApproachC	LYSINE	-0.263189	0.0707036	0.364755
GenitalDisplayC	BETA-ALANINE	0.262684	0.0712663	0.366761
FocalApproachC	2-Aminoethanol	-0.262273	0.0717259	0.367334
interaction	MALIC ACID	-0.262373	0.0716143	0.367334
GenitalDisplayC	ASPARTATE	0.26184	0.0722137	0.368937
ScratchingC	1,3-diaminopropane	0.261521	0.0725733	0.369879
GenitalDisplayC	fructose-1,6-bisphosphate	-0.2609	0.0732804	0.372582
interaction	Phosphoenolpyruvic acid	0.260602	0.07362	0.373409
interaction	DL-alpha-Hydroxybutyric acid	0.260312	0.0739535	0.374201
locomotion	galactonic acid	-0.260047	0.0742582	0.374844
FocalLeaveC	TCA	0.25955	0.0748337	0.375375
interaction	2-Aminoadipic acid	-0.25979	0.074555	0.375375
GenitalDisplayC	SERINE	0.259495	0.074897	0.375375
ProximityD	Arabinose	0.259241	0.0751924	0.375962
locomotion	Glycerol-2-phosphate	-0.258817	0.0756873	0.377542
FocalApproachC	CYSTINE	-0.258646	0.0758879	0.37765
ScratchingC	Isovaleric	0.257861	0.0768137	0.377791
ProximityD	Citrulline	-0.257634	0.0770833	0.377791
ProximityD	fructose-1,6-bisphosphate	0.257608	0.0771135	0.377791
ScentMarkingC	fructose-1,6-bisphosphate	-0.256988	0.0778535	0.377791
interaction	Hypoxanthine	-0.257118	0.0776982	0.377791
PiloerectionC	N-Acetyl glucosamine	0.257901	0.0767664	0.377791
locomotion	p-tolyl glucuronide	-0.256961	0.0778859	0.377791
interaction	SERINE	-0.257281	0.077503	0.377791
locomotion	sophorose	-0.258363	0.0762208	0.377791
PiloerectionC	XYLITOL	-0.257062	0.0777644	0.377791
CageManipulationC	Xylonic acid	0.257114	0.077702	0.377791
CageManipulationC	ISOLEUCINE	0.256674	0.0782293	0.377982
PiloerectionC	Uric acid	0.256629	0.0782834	0.377982
interaction	CAFFEIC ACID	0.256164	0.0788444	0.378956
PiloerectionC	Xylonic acid	-0.256234	0.07876	0.378956
ScratchingC	N-Acetyl galactosamine	0.254746	0.0805744	0.386391
CageManipulationC	Ribitol	0.254111	0.0813579	0.389264
PiloerectionC	Erythrose	0.253823	0.0817158	0.389883
PiloerectionC	Glutaric acid	0.253709	0.081857	0.389883
locomotion	Propionic	0.253144	0.0825635	0.3916
ScratchingC	GCDCA	0.252828	0.0829598	0.3916
interaction	CYSTINE	-0.252858	0.0829224	0.3916
ScratchingC	TRYPTOPHAN	-0.253043	0.0826902	0.3916
ProximityD	galactinol	0.252649	0.0831859	0.391791
FocalApproachC	TLCA	0.251398	0.0847745	0.393169
FocalApproachC	Adenosine	-0.251858	0.084188	0.393169
locomotion	dehydroascorbic acid	-0.251444	0.0847169	0.393169
interaction	GLUCOSE-1-PHOSPHATE	0.251246	0.0849693	0.393169
CageManipulationC	GLUTAMATE	-0.251816	0.0842418	0.393169
ProximityD	PUTRESCINE	-0.251992	0.0840174	0.393169
PiloerectionC	Stearic acid(17:0)	0.252041	0.0839555	0.393169
ScratchingC	SUCROSE	0.25136	0.0848243	0.393169
FocalLeaveC	ACONITATE	-0.25097	0.0853249	0.393951
GenitalDisplayC	Propionic	0.250778	0.0855719	0.394229
FocalLeaveC	Dopamine	0.25043	0.0860216	0.394566
ProximityD	FUMARATE	-0.250483	0.0859522	0.394566
GenitalDisplayC	GLUTAMATE	0.250143	0.0863932	0.394566
GenitalDisplayC	Lanthionine	-0.250219	0.0862949	0.394566
ProximityD	Propionic	-0.24967	0.0870096	0.396523
interaction	Methylmalonic acid	0.248858	0.0880749	0.39825
interaction	Pyroglutamic acid	-0.248963	0.087937	0.39825
interaction	THREONINE	-0.248816	0.0881299	0.39825
interaction	UDP-glucuronic acid	-0.248806	0.0881436	0.39825
FocalLeaveC	TCDCA	0.248141	0.0890241	0.400931
interaction	PHENYLALANINE	0.248072	0.0891169	0.400931
ProximityD	phytosphingosine	0.247656	0.0896707	0.401709
FocalLeaveC	SPERMIDINE	-0.247667	0.0896561	0.401709
PiloerectionC	ASPARTATE	0.247506	0.0898725	0.40176
CageManipulationC	FRUCTOSE-6-PHOSPHATE	-0.247041	0.0904971	0.401998
GenitalDisplayC	Glyceraldehyde	0.247302	0.0901454	0.401998
ProximityD	HYDROXYPROLINE	-0.247134	0.0903721	0.401998
ProximityD	GLUCOSE	0.246366	0.0914093	0.405197
ScentMarkingC	CA	0.244911	0.0934006	0.407185
ProximityD	5-Aminopentanoic acid	-0.245178	0.0930329	0.407185
ScratchingC	CELLOBIOSE	-0.244771	0.0935947	0.407185
locomotion	Glucuronate	-0.245352	0.0927936	0.407185
CageManipulationC	N-alpha-Acetyl-L-Lysine	-0.244814	0.0935349	0.407185
interaction	N-alpha-Acetyl-L-Lysine	-0.244914	0.0933969	0.407185
ProximityD	N-alpha-Acetyl-L-ornithine	-0.245825	0.0921465	0.407185
ScratchingC	Threonic acid	-0.245173	0.0930392	0.407185
ScentMarkingC	Tryptamine	-0.245753	0.0922448	0.407185
ScratchingC	THREONINE	0.244419	0.0940818	0.408462
GenitalDisplayC	FRUCTOSE-6-PHOSPHATE	0.2438	0.0949436	0.408849
CageManipulationC	N-Acetyl glucosamine 6-phosphate	-0.243799	0.0949459	0.408849
interaction	phenylacetic acid	-0.244146	0.0944614	0.408849
FocalApproachC	SUCROSE	0.243989	0.0946801	0.408849
ProximityD	2-hydroxyglutaric acid	-0.243139	0.0958718	0.410463
ScratchingC	galactonic acid	-0.243116	0.0959044	0.410463
FocalLeaveC	Phosphoenolpyruvic acid	0.243261	0.0956994	0.410463
FocalLeaveC	phenylethylamine	0.242693	0.0965018	0.412184
PiloerectionC	3-(4-hydroxyphenyl)propionic acid	0.24255	0.0967038	0.412212
ProximityD	CYTOSINE	-0.242112	0.0973265	0.412367
CageManipulationC	dehydroascorbic acid	0.242172	0.0972405	0.412367
PiloerectionC	Tyrosine	0.24222	0.097173	0.412367
PiloerectionC	5-Aminopentanoic acid	0.241685	0.0979369	0.414122
PiloerectionC	Homoserine	0.241038	0.0988661	0.416405
ProximityD	piperidone	-0.241034	0.0988715	0.416405
CageManipulationC	Dopamine	-0.240826	0.0991725	0.416841
GenitalDisplayC	MANNITOL	-0.23959	0.100972	0.422719
interaction	Plamitic acid(16:0)	-0.239624	0.100923	0.422719
ScratchingC	ARABITOL	-0.239429	0.101208	0.42287
FocalApproachC	ACONITATE	-0.239156	0.10161	0.42371
PiloerectionC	Acetic	0.238585	0.102454	0.424711
ProximityD	Glucono-1,5-lactone	0.238683	0.102309	0.424711
PiloerectionC	MYO-INOSITOL	-0.238808	0.102124	0.424711
ProximityD	CYSTINE	-0.238086	0.103196	0.426112
PiloerectionC	FRUCTOSE-6-PHOSPHATE	0.238204	0.10302	0.426112
FocalLeaveC	Kojic acid	0.237782	0.103649	0.427149
PiloerectionC	GLYCINE	-0.237508	0.10406	0.428006
ScentMarkingC	SHIKIMIC ACID	-0.237131	0.104627	0.428667
FocalLeaveC	Valine	0.237255	0.10444	0.428667
GenitalDisplayC	MYO-INOSITOL	-0.236798	0.10513	0.429891
PiloerectionC	Urocanate	0.236423	0.105698	0.431378
FocalLeaveC	Tyramine	0.235849	0.106571	0.434103
PiloerectionC	TLCA	0.235239	0.107507	0.437072
GenitalDisplayC	DEOXYRIBOSE TRIPHOSPHATE	0.234961	0.107936	0.437971
FocalLeaveC	Ribose	0.234731	0.108291	0.438569
PiloerectionC	Propionic	0.233417	0.110338	0.443274
GenitalDisplayC	GCA	0.233557	0.110119	0.443274
interaction	3-aminoisobutyric acid	0.233354	0.110436	0.443274
ScratchingC	BETA-ALANINE	0.233312	0.110503	0.443274
GenitalDisplayC	HYDROXYPROLINE	0.233474	0.110249	0.443274
ProximityD	GLUTAMATE	-0.232976	0.111032	0.444549
interaction	Pantothenate	-0.232827	0.111266	0.444644
interaction	Xanthine	-0.232625	0.111586	0.445078
PiloerectionC	CDCA	0.232409	0.111928	0.4456
ProximityD	FRUCTOSE-6-PHOSPHATE	-0.231672	0.113102	0.446032
CageManipulationC	FUMARATE	-0.231617	0.11319	0.446032
PiloerectionC	Lanthionine	-0.231545	0.113305	0.446032
PiloerectionC	N-Acetyl glucosamine 6-phosphate	0.231973	0.112622	0.446032
PiloerectionC	PROLINE	-0.231876	0.112777	0.446032
PiloerectionC	Serotonin	0.231716	0.113031	0.446032
ScratchingC	Methylmalonic acid	0.231026	0.11414	0.448481
ScentMarkingC	Melibiose	0.230584	0.114852	0.450442
CageManipulationC	CAFFEIC ACID	-0.230023	0.115763	0.450542
ScratchingC	ERYTHROSE-4-PHOSPHATE	0.230245	0.115403	0.450542
locomotion	Melibiose	0.229911	0.115945	0.450542
locomotion	PUTRESCINE	0.229919	0.115932	0.450542
ProximityD	Tyramine	-0.229944	0.115891	0.450542
ScratchingC	benzylalcohol	0.229547	0.11654	0.45202
ProximityD	Histidine	0.22867	0.11798	0.452845
ScratchingC	IDITOL	-0.228884	0.117628	0.452845
ProximityD	LEUCINE	0.228981	0.117469	0.452845
GenitalDisplayC	N-Acetyl glucosamine 6-phosphate	0.228634	0.11804	0.452845
PiloerectionC	RHAMNOSE	-0.229244	0.117036	0.452845
interaction	SHIKIMIC ACID	0.228993	0.117448	0.452845
ProximityD	ALANINE	-0.228455	0.118336	0.453155
ProximityD	2-Deoxyuridine	0.227541	0.119857	0.458147
FocalApproachC	Oleic acid	-0.227097	0.1206	0.460156
interaction	TCDCA	0.226796	0.121106	0.46125
ScentMarkingC	DCA	0.225634	0.123075	0.46373
interaction	3-Phenyllactic acid	0.225723	0.122924	0.46373
PiloerectionC	MALIC ACID	0.226044	0.122378	0.46373
ProximityD	N-Acetyl aspartic acid	-0.22587	0.122674	0.46373
FocalLeaveC	piperidone	0.225694	0.122973	0.46373
interaction	SPERMIDINE	-0.226007	0.122441	0.46373
ScratchingC	Tagatose	0.225504	0.123298	0.463741
ScratchingC	lactobionic acid	-0.225211	0.123798	0.464793
ScratchingC	ASPARTATE	0.224883	0.124362	0.465254
locomotion	phenylethylamine	0.224894	0.124343	0.465254
ScratchingC	Adenine	0.224568	0.124904	0.46563
ProximityD	benzylalcohol	-0.224585	0.124873	0.46563
ScratchingC	1-Amino-2-propanol	0.224403	0.125188	0.465686
CageManipulationC	2-hydroxyvaleric acid	-0.224038	0.125819	0.465686
interaction	3,4-Dihydroxybenzoate	-0.224035	0.125825	0.465686
CageManipulationC	4-Hydroxypyridine	-0.223036	0.127565	0.465686
ProximityD	Arabinose-5-phosphate	-0.223518	0.126723	0.465686
ScratchingC	CITRATE	-0.224301	0.125364	0.465686
CageManipulationC	FRUCTOSE	-0.223463	0.126819	0.465686
PiloerectionC	Glyceraldehyde	0.223166	0.127338	0.465686
PiloerectionC	Methyl succinic acid	-0.223035	0.127567	0.465686
CageManipulationC	O-Phosphoethanolamine	-0.223887	0.126082	0.465686
locomotion	Ribose 5-phosphate	-0.223271	0.127155	0.465686
GenitalDisplayC	Tagatose	0.223169	0.127333	0.465686
PiloerectionC	Isovaleric	0.221777	0.129784	0.469462
FocalLeaveC	FUMARATE	0.22165	0.13001	0.469462
CageManipulationC	Homoserine	-0.222166	0.129097	0.469462
locomotion	Lactitol	-0.22176	0.129815	0.469462
FocalApproachC	Linoleic acid	-0.221563	0.130165	0.469462
interaction	MANNOSE	0.222079	0.129251	0.469462
locomotion	Methylmalonic acid	-0.221318	0.130601	0.469462
locomotion	N-Acetyl glucosamine 6-phosphate	0.221957	0.129465	0.469462
interaction	Stearic acid(17:0)	-0.221317	0.130604	0.469462
CageManipulationC	2-Deoxyuridine	-0.219451	0.133962	0.469606
FocalApproachC	4-Hydroxypyridine	0.21944	0.133982	0.469606
GenitalDisplayC	Adenine	0.220206	0.132596	0.469606
ProximityD	GABA	-0.220435	0.132184	0.469606
GenitalDisplayC	galactonic acid	-0.219911	0.133128	0.469606
interaction	Glyceraldehyde	-0.220188	0.132627	0.469606
PiloerectionC	HYDROXYPROLINE	0.220042	0.132891	0.469606
locomotion	IDITOL	-0.220429	0.132194	0.469606
ScentMarkingC	ISOLEUCINE	0.220644	0.131807	0.469606
PiloerectionC	LYSINE	0.220185	0.132634	0.469606
CageManipulationC	MANNOSE	-0.219917	0.133118	0.469606
GenitalDisplayC	Methionine sulfoxide	0.21968	0.133547	0.469606
PiloerectionC	Oleic acid	0.219618	0.133659	0.469606
interaction	p-tolyl glucuronide	0.220034	0.132905	0.469606
interaction	Sinapinic acid	0.22071	0.131689	0.469606
GenitalDisplayC	GCDCA	0.218932	0.134908	0.471783
GenitalDisplayC	Xanthine	0.218854	0.135051	0.471783
PiloerectionC	Arabinose-5-phosphate	0.218215	0.136222	0.47509
PiloerectionC	4-Hydroxypyridine	0.217293	0.137926	0.475237
FocalLeaveC	5-Aminovaleric acid	0.218066	0.136496	0.475237
locomotion	CAFFEIC ACID	0.216815	0.138816	0.475237
interaction	galactinol	0.217722	0.137131	0.475237
FocalLeaveC	Melibiose	0.21787	0.136858	0.475237
GenitalDisplayC	Methylmalonic acid	-0.217172	0.138152	0.475237
interaction	Oleic acid	-0.217359	0.137804	0.475237
ScratchingC	Pyroglutamic acid	0.216734	0.138967	0.475237
GenitalDisplayC	RHAMNOSE	-0.217419	0.137692	0.475237
CageManipulationC	RHAMNOSE	0.216752	0.138935	0.475237
FocalLeaveC	TRYPTOPHAN	-0.216941	0.138581	0.475237
ProximityD	Xylonic acid	0.216919	0.138623	0.475237
interaction	METHIONINE	-0.216455	0.139489	0.475687
locomotion	Tyrosine	-0.216423	0.13955	0.475687
FocalApproachC	GLUCOSE-1-PHOSPHATE	0.21568	0.140946	0.479672
ScentMarkingC	O-Phosphoethanolamine	-0.21551	0.141267	0.47999
ScratchingC	CYSTEINE	0.214798	0.142618	0.480071
GenitalDisplayC	CYTOSINE	0.214794	0.142626	0.480071
interaction	IDITOL	0.21525	0.14176	0.480071
GenitalDisplayC	ISOCITRIC ACID	0.214816	0.142585	0.480071
ProximityD	phenylacetic acid	-0.214829	0.142559	0.480071
FocalApproachC	Tagatose	0.214772	0.142667	0.480071
interaction	Tyramine	-0.214659	0.142884	0.480071
ScentMarkingC	GLUCOSE	0.214497	0.143193	0.480345
FocalApproachC	b-Cyano alanine	0.214277	0.143613	0.48065
CageManipulationC	fructose-1,6-bisphosphate	0.214193	0.143773	0.48065
PiloerectionC	Icosanoic acid(20:0)	0.214092	0.143967	0.48065
CageManipulationC	GLUCOSE	0.213763	0.144598	0.481366
ScentMarkingC	SPERMIDINE	-0.213743	0.144638	0.481366
FocalApproachC	DL-alpha-Hydroxybutyric acid	0.213463	0.145177	0.481642
locomotion	SPERMIDINE	-0.213545	0.145019	0.481642
FocalApproachC	alphaMA	0.212683	0.146687	0.482393
ProximityD	1,5-Anhydeo glucitol	-0.212168	0.14769	0.482393
locomotion	2-Oxoglutaric acid	-0.21262	0.14681	0.482393
CageManipulationC	4-Hydroxybenzoic acid	-0.212386	0.147265	0.482393
interaction	Cysteine sulfinic acid	0.2123	0.147434	0.482393
PiloerectionC	GALACTOSE	0.21289	0.146285	0.482393
ScentMarkingC	Icosanoic acid(20:0)	-0.212729	0.146597	0.482393
CageManipulationC	Picolinic acid	-0.212549	0.146948	0.482393
GenitalDisplayC	Plamitic acid(16:0)	0.212281	0.14747	0.482393
ScratchingC	URACIL	-0.21238	0.147278	0.482393
PiloerectionC	1,6-Anhydroglucose	-0.211477	0.149045	0.482819
ScratchingC	CYSTINE	-0.21136	0.149276	0.482819
PiloerectionC	inulotriose	-0.211288	0.149417	0.482819
locomotion	Lyxose	-0.21155	0.148901	0.482819
PiloerectionC	MANNITOL	-0.211286	0.149422	0.482819
GenitalDisplayC	N-alpha-Acetyl-L-ornithine	0.211831	0.148351	0.482819
ScentMarkingC	PROTOCATECHUIC ACID	0.211878	0.148259	0.482819
ScratchingC	N-Acetyl aspartic acid	0.210813	0.150356	0.485094
FocalLeaveC	inulotriose	-0.210503	0.15097	0.486331
FocalLeaveC	Elaidic acid(18:1n-9)	-0.210358	0.151258	0.486516
ProximityD	SYRINGIC ACID	-0.210214	0.151545	0.486698
ScratchingC	UDP-glucuronic acid	0.210025	0.151922	0.487166
CageManipulationC	Glucuronate	0.209635	0.152701	0.488181
GenitalDisplayC	Melibiose	0.209706	0.152559	0.488181
ScentMarkingC	Inosine	-0.209067	0.153841	0.488862
GenitalDisplayC	lactobionic acid	-0.209316	0.15334	0.488862
ScratchingC	sophorose	-0.209226	0.153523	0.488862
ScratchingC	SPERMIDINE	-0.209094	0.153788	0.488862
interaction	2-hydroxyglutaric acid	-0.208773	0.154434	0.489089
FocalApproachC	inulotriose	-0.208757	0.154466	0.489089
ScentMarkingC	TRYPTOPHAN	-0.208687	0.154608	0.489089
PiloerectionC	SPERMIDINE	0.208236	0.155522	0.491244
GenitalDisplayC	Valeric	0.206763	0.158532	0.492288
ScratchingC	Valeric	0.206897	0.158257	0.492288
FocalLeaveC	CDCA	0.207111	0.157818	0.492288
GenitalDisplayC	CDCA	0.207261	0.157511	0.492288
ProximityD	CITRATE	0.207504	0.157012	0.492288
interaction	Glucono-1,5-lactone	0.207316	0.157396	0.492288
CageManipulationC	MANNITOL	0.207266	0.1575	0.492288
locomotion	phenylacetic acid	0.206863	0.158326	0.492288
ProximityD	Phenylpyruvic acid	0.207137	0.157763	0.492288
ProximityD	RHAMNOSE	0.20721	0.157614	0.492288
ScentMarkingC	Ribose 5-phosphate	-0.207896	0.156213	0.492288
GenitalDisplayC	sophorose	-0.206705	0.158652	0.492288
ProximityD	Nicotinic acid	-0.206566	0.158939	0.492454
CageManipulationC	Icosanoic acid(20:0)	-0.206423	0.159232	0.49264
interaction	fructose-1,6-bisphosphate	0.206079	0.159946	0.494122
interaction	FERULIC ACID	0.205757	0.160613	0.494321
CageManipulationC	Nonanoric acid(9:0)	0.205709	0.160713	0.494321
FocalApproachC	p-tolyl glucuronide	-0.205777	0.160571	0.494321
CageManipulationC	CYSTEINE	-0.205193	0.161788	0.49497
CageManipulationC	GABA	-0.205054	0.162079	0.49497
ScratchingC	Lactitol	-0.205448	0.161256	0.49497
ScratchingC	MALIC ACID	0.205045	0.162097	0.49497
FocalLeaveC	Oleic acid	-0.205116	0.161948	0.49497
locomotion	Cystamine	0.204876	0.162451	0.495334
ScentMarkingC	SUCROSE	0.204463	0.163318	0.497259
ScentMarkingC	Serotonin	-0.204346	0.163564	0.497291
PiloerectionC	Plamitic acid(16:0)	0.204172	0.163932	0.497693
ScentMarkingC	3,4-Dihydroxybenzoate	0.204004	0.164286	0.49805
locomotion	Dopamine	0.20349	0.165374	0.499198
ScratchingC	KETO-GLUTARIC ACID	-0.203501	0.16535	0.499198
PiloerectionC	URACIL	0.203531	0.165287	0.499198
PiloerectionC	TCA	-0.20298	0.166459	0.501755
locomotion	FUMARATE	0.202727	0.166999	0.502665
interaction	Methionine sulfoxide	-0.202584	0.167307	0.502873
ScentMarkingC	phenylethylamine	0.202399	0.167701	0.503342
locomotion	Creatinine	-0.202113	0.168315	0.504468
CageManipulationC	Valeric	-0.201887	0.168803	0.505211
GenitalDisplayC	4-Hydroxybenzoic acid	0.201621	0.169377	0.505231
ScentMarkingC	Benzoic acid	0.201701	0.169204	0.505231
FocalLeaveC	Histidine	-0.201478	0.169686	0.505231
ScentMarkingC	Pyrogallol	0.20144	0.169767	0.505231
ProximityD	Glyceraldehyde	-0.201272	0.170131	0.505514
ProximityD	N-alpha-Acetyl-L-Lysine	-0.200954	0.170821	0.505514
ProximityD	p-tolyl glucuronide	0.200971	0.170784	0.505514
FocalApproachC	Valine	0.201074	0.170562	0.505514
PiloerectionC	SUCROSE	0.20079	0.171178	0.505861
ProximityD	N-Acetylputrescine	-0.200549	0.171703	0.506704
CageManipulationC	N-Acetylputrescine	-0.200406	0.172015	0.506915
ScratchingC	Stearic acid(17:0)	0.200084	0.17272	0.508285
FocalLeaveC	1-Amino-2-propanol	0.199337	0.174363	0.512403
interaction	Erythrose	-0.199066	0.17496	0.513442
ScratchingC	3-Phenylpropionic acid	0.198847	0.175445	0.514151
ProximityD	Catechol	-0.198704	0.175763	0.514368
FocalLeaveC	N-Methyl-DL-Alanine	0.19857	0.17606	0.514523
PiloerectionC	2-Aminoadipic acid	0.19678	0.180068	0.514529
GenitalDisplayC	6-Hydroxynicotinic acid	0.196777	0.180075	0.514529
FocalApproachC	asparagine	0.1969	0.179797	0.514529
PiloerectionC	benzylalcohol	0.197254	0.179	0.514529
CageManipulationC	Citramalic acid	-0.197494	0.178461	0.514529
ProximityD	DL-alpha-Hydroxybutyric acid	0.197134	0.17927	0.514529
FocalApproachC	Dopamine	0.198255	0.176761	0.514529
PiloerectionC	GLUTAMINE	0.197709	0.177981	0.514529
FocalApproachC	Guanine	-0.197728	0.177936	0.514529
ScratchingC	MANNITOL	-0.197441	0.178579	0.514529
PiloerectionC	Methylmalonic acid	-0.197196	0.17913	0.514529
GenitalDisplayC	N-Acetyl galactosamine	0.197427	0.178612	0.514529
FocalApproachC	Nonanoric acid(9:0)	-0.197862	0.177636	0.514529
FocalApproachC	Picolinic acid	0.196763	0.180107	0.514529
ScentMarkingC	p-tolyl glucuronide	-0.197305	0.178886	0.514529
PiloerectionC	Quinic acid	-0.196719	0.180207	0.514529
locomotion	Sarcosine	0.197039	0.179484	0.514529
CageManipulationC	ACONITATE	0.195952	0.181944	0.515998
ScratchingC	dehydroascorbic acid	-0.19601	0.181813	0.515998
PiloerectionC	DEOXYRIBOSE TRIPHOSPHATE	0.196142	0.181512	0.515998
interaction	Elaidic acid(18:1n-9)	-0.196194	0.181395	0.515998
locomotion	Lanthionine	-0.196193	0.181396	0.515998
locomotion	2-Aminoethanol	0.195728	0.182455	0.516752
ScentMarkingC	4-Hydroxyphenylacetic acid	-0.194658	0.184905	0.520894
GenitalDisplayC	Arabinose-5-phosphate	0.194882	0.184389	0.520894
ScratchingC	Niacinamide	0.194729	0.184741	0.520894
CageManipulationC	Sinapinic acid	-0.194865	0.184429	0.520894
ScentMarkingC	Lyxose	0.194297	0.185736	0.522537
locomotion	ERYTHROSE-4-PHOSPHATE	0.194039	0.186333	0.523518
FocalLeaveC	N-Acetyl glucosamine 6-phosphate	0.193578	0.187401	0.524424
FocalApproachC	O-Phosphoethanolamine	-0.193669	0.18719	0.524424
ScratchingC	Xanthine	-0.193605	0.18734	0.524424
interaction	4-Hydroxybenzoic acid	-0.193327	0.187985	0.525363
locomotion	TCDCA	0.192853	0.189091	0.526044
PiloerectionC	Adenine	0.191253	0.192858	0.526044
FocalLeaveC	DL-beta-Hydroxybutyric acid	0.192138	0.190769	0.526044
interaction	DL-beta-Hydroxybutyric acid	-0.19174	0.191706	0.526044
PiloerectionC	Elaidic acid(18:1n-9)	0.192187	0.190653	0.526044
CageManipulationC	Glucono-1,5-lactone	-0.191267	0.192824	0.526044
interaction	GLUTAMATE	-0.192393	0.190169	0.526044
CageManipulationC	Glyceric acid	0.192707	0.189433	0.526044
interaction	Histidine	0.191929	0.19126	0.526044
ScratchingC	Lanthionine	-0.191271	0.192815	0.526044
ScratchingC	MYO-INOSITOL	-0.191792	0.191583	0.526044
CageManipulationC	N-alpha-Acetyl-L-ornithine	-0.19146	0.192369	0.526044
locomotion	N-alpha-Acetyl-L-ornithine	0.191334	0.192666	0.526044
FocalLeaveC	ORNITHINE	-0.19222	0.190574	0.526044
ProximityD	Picolinic acid	0.19154	0.192178	0.526044
PiloerectionC	Pyrogallol	0.192336	0.190302	0.526044
PiloerectionC	Sarcosine	0.191831	0.19149	0.526044
PiloerectionC	Succinic acid	-0.191208	0.192966	0.526044
ProximityD	THYMINE	0.192898	0.188987	0.526044
interaction	ISOLEUCINE	0.190817	0.193895	0.527894
ProximityD	3,4-Dihydroxybenzoate	-0.190492	0.194668	0.527956
FocalLeaveC	DL-alpha-Hydroxybutyric acid	0.190535	0.194565	0.527956
GenitalDisplayC	Guanine	0.19052	0.194602	0.527956
CageManipulationC	1-Amino-2-propanol	-0.190022	0.195792	0.528896
ScratchingC	Glutaric acid	0.189928	0.196018	0.528896
CageManipulationC	Sarcosine	-0.190202	0.195362	0.528896
GenitalDisplayC	Serotonin	0.190122	0.195554	0.528896
locomotion	MALIC ACID	0.1897	0.196566	0.529698
ProximityD	Alanylalanine	0.189079	0.198062	0.530344
ScratchingC	Glucuronate	-0.189234	0.197686	0.530344
CageManipulationC	Methionine sulfoxide	-0.189231	0.197694	0.530344
GenitalDisplayC	Quinic acid	-0.189173	0.197836	0.530344
GenitalDisplayC	Stearic acid(17:0)	0.189098	0.198016	0.530344
GenitalDisplayC	Methyl succinic acid	-0.188754	0.198849	0.531103
PiloerectionC	N-Methyl-DL-Alanine	0.188788	0.198765	0.531103
locomotion	ALANINE	0.188521	0.199414	0.531939
CageManipulationC	Propionic	-0.188307	0.199933	0.531978
locomotion	XYLOSE	-0.188409	0.199685	0.531978
ScratchingC	Xylonic acid	-0.187974	0.200745	0.533465
ScratchingC	3-Aminopropionitrile	0.187818	0.201124	0.533802
FocalLeaveC	Acetic	0.186695	0.203882	0.534971
ProximityD	GCDCA	0.186603	0.204109	0.534971
ScentMarkingC	3-(3-hydroxyphenyl)propionic acid	0.187298	0.202397	0.534971
CageManipulationC	3-aminoisobutyric acid	-0.186178	0.205159	0.534971
FocalLeaveC	3-Phenyllactic acid	0.186387	0.204642	0.534971
FocalLeaveC	5-Aminopentanoic acid	0.18594	0.205749	0.534971
FocalApproachC	benzylalcohol	0.186826	0.203559	0.534971
ScentMarkingC	benzylalcohol	0.187183	0.202681	0.534971
FocalLeaveC	CYTOSINE	-0.185603	0.206586	0.534971
PiloerectionC	FUMARATE	0.185583	0.206636	0.534971
CageManipulationC	galactonic acid	0.18735	0.202272	0.534971
locomotion	GALACTOSE	0.187254	0.202507	0.534971
locomotion	Galacturonic acid	0.185764	0.206185	0.534971
GenitalDisplayC	Gluconic acid	-0.186291	0.20488	0.534971
CageManipulationC	Glyceraldehyde	-0.18584	0.205998	0.534971
GenitalDisplayC	LEUCINE	-0.186613	0.204083	0.534971
FocalLeaveC	Methylmalonic acid	0.186071	0.205424	0.534971
interaction	N-Acetyl aspartic acid	-0.186655	0.203981	0.534971
locomotion	Nonanoric acid(9:0)	0.185943	0.205741	0.534971
FocalLeaveC	Tagatose	0.186573	0.204182	0.534971
CageManipulationC	2-Aminoadipic acid	-0.185466	0.206929	0.535073
ProximityD	Erythrose	-0.185217	0.207549	0.536021
FocalLeaveC	lactobionic acid	-0.184631	0.209015	0.539105
locomotion	PROTOCATECHUIC ACID	0.184536	0.209254	0.539105
CageManipulationC	Pantothenate	-0.184359	0.2097	0.539595
GenitalDisplayC	CELLOBIOSE	-0.184144	0.210241	0.539722
PiloerectionC	Tryptamine	0.184136	0.210261	0.539722
ScentMarkingC	N-alpha-Acetyl-L-ornithine	0.183768	0.211189	0.541445
locomotion	beta-Lactose	-0.183431	0.212042	0.542314
FocalApproachC	Methionine sulfoxide	-0.183522	0.211811	0.542314
PiloerectionC	BETA-ALANINE	0.183123	0.212824	0.542342
GenitalDisplayC	Linoleic acid	0.183157	0.212738	0.542342
PiloerectionC	N-Acetylputrescine	0.183277	0.212433	0.542342
ProximityD	3-Phenyllactic acid	0.182092	0.215456	0.544482
interaction	ASPARTATE	-0.181986	0.215729	0.544482
CageManipulationC	b-Cyano alanine	0.182471	0.214484	0.544482
interaction	Kojic acid	-0.182358	0.214774	0.544482
ScratchingC	Melibiose	0.182058	0.215542	0.544482
FocalApproachC	Plamitic acid(16:0)	-0.182511	0.214382	0.544482
ScentMarkingC	SYRINGIC ACID	0.182264	0.215015	0.544482
ScratchingC	tranexamic acid	0.182647	0.214035	0.544482
CageManipulationC	HYDROXYPROLINE	-0.181847	0.216084	0.544728
ScratchingC	N-alpha-Acetyl-L-Lysine	0.181499	0.21698	0.546168
FocalLeaveC	Phenylpyruvic acid	0.181424	0.217173	0.546168
PiloerectionC	ARABITOL	-0.181239	0.21765	0.546715
FocalApproachC	TRYPTOPHAN	-0.180963	0.218363	0.547856
ScratchingC	Arabinose-5-phosphate	0.180825	0.218721	0.548101
interaction	dehydroascorbic acid	0.180654	0.219162	0.548556
CageManipulationC	Cysteine sulfinic acid	-0.18052	0.219512	0.548779
ProximityD	4-Hydroxybenzoic acid	-0.179979	0.22092	0.549524
PiloerectionC	Arabinose	0.179919	0.221076	0.549524
FocalLeaveC	Cysteine sulfinic acid	0.18027	0.220161	0.549524
ScratchingC	Sarcosine	0.180104	0.220592	0.549524
GenitalDisplayC	Uridine	0.179905	0.221112	0.549524
ScratchingC	Pantothenate	0.17976	0.22149	0.549818
PiloerectionC	CYSTINE	0.179609	0.221886	0.550152
locomotion	XYLULOSE	-0.1795	0.22217	0.55021
ScentMarkingC	TLCA	0.178931	0.223665	0.551323
locomotion	3-(3-hydroxyphenyl)propionic acid	0.179174	0.223026	0.551323
FocalApproachC	Glyceric acid	-0.178987	0.223516	0.551323
locomotion	MYO-INOSITOL	-0.179038	0.223383	0.551323
CageManipulationC	MALIC ACID	-0.17872	0.224221	0.552049
FocalApproachC	1-Amino-2-propanol	0.178375	0.225131	0.552087
ProximityD	2-Aminoadipic acid	-0.178486	0.224836	0.552087
ProximityD	CAFFEIC ACID	0.178554	0.224657	0.552087
CageManipulationC	LYSINE	-0.178317	0.225283	0.552087
ScratchingC	2-Oxoglutaric acid	-0.177814	0.226616	0.552786
ProximityD	Citramalic acid	0.177844	0.226536	0.552786
interaction	PROTOCATECHUIC ACID	-0.178003	0.226116	0.552786
FocalLeaveC	SHIKIMIC ACID	-0.1781	0.225858	0.552786
GenitalDisplayC	IDITOL	-0.177715	0.22688	0.55279
interaction	galactonic acid	0.177521	0.227396	0.553408
PiloerectionC	CYSTEINE	0.177404	0.227707	0.553528
locomotion	CYSTINE	-0.177088	0.228549	0.553739
GenitalDisplayC	Oleic acid	0.177056	0.228633	0.553739
PiloerectionC	Ribose	0.177046	0.228661	0.553739
locomotion	RUTIN	0.176978	0.228844	0.553739
ScratchingC	DL-alpha-Hydroxybutyric acid	0.1767	0.229585	0.554897
locomotion	Phenylpyruvic acid	-0.176557	0.22997	0.555192
PiloerectionC	ALANINE	0.176367	0.230481	0.555784
interaction	asparagine	0.175905	0.231722	0.555784
interaction	Catechol	-0.176249	0.230797	0.555784
locomotion	phytosphingosine	-0.175878	0.231796	0.555784
interaction	phytosphingosine	-0.176102	0.231192	0.555784
PiloerectionC	THREITOL	-0.176069	0.23128	0.555784
GenitalDisplayC	Nicotinic acid	0.175642	0.232433	0.556678
CageManipulationC	beta-Lactose	-0.175487	0.23285	0.557045
FocalLeaveC	N-Acetylputrescine	-0.175194	0.233644	0.558312
ProximityD	N-Acetyl glucosamine	-0.175067	0.233988	0.558501
FocalApproachC	CYSTEINE	0.174694	0.235002	0.560287
locomotion	3-Aminopropionitrile	0.174183	0.236396	0.560445
interaction	benzylalcohol	-0.174195	0.236364	0.560445
FocalApproachC	KETO-GLUTARIC ACID	-0.174356	0.235923	0.560445
GenitalDisplayC	Threonic acid	-0.17427	0.236159	0.560445
FocalApproachC	THYMINE	-0.174516	0.235488	0.560445
CageManipulationC	Arabinose	-0.17386	0.23728	0.561054
CageManipulationC	Histidine	-0.173798	0.237451	0.561054
GenitalDisplayC	XYLITOL	-0.173884	0.237216	0.561054
ScratchingC	beta-mannosylglycerate	0.173404	0.23853	0.561873
ScratchingC	Glycerol-2-phosphate	-0.17338	0.238596	0.561873
ScratchingC	RHAMNOSE	-0.173393	0.238562	0.561873
PiloerectionC	Citrulline	0.173219	0.239041	0.562293
GenitalDisplayC	Elaidic acid(18:1n-9)	0.172642	0.240634	0.565409
CageManipulationC	Arabinose-5-phosphate	-0.172531	0.240939	0.565497
ProximityD	Butyric	0.172423	0.241239	0.565571
PiloerectionC	Ribose 5-phosphate	0.171861	0.242799	0.568165
FocalApproachC	Tyramine	0.171831	0.242884	0.568165
interaction	GABA	-0.171625	0.243457	0.568876
ScratchingC	5-Aminovaleric acid	0.171374	0.244158	0.56942
PiloerectionC	Hypoxanthine	0.171348	0.24423	0.56942
CageManipulationC	N-Acetyl glutamate	-0.171125	0.244854	0.570245
interaction	ACONITATE	-0.171023	0.245139	0.57028
FocalApproachC	5-Aminovaleric acid	0.170806	0.245749	0.57044
PiloerectionC	XYLULOSE	-0.170887	0.245522	0.57044
CageManipulationC	Isovaleric	-0.170563	0.246432	0.571397
ScratchingC	SERINE	0.170347	0.247039	0.572176
locomotion	Erythrose	0.170049	0.247878	0.572234
GenitalDisplayC	GLUTAMINE	0.170139	0.247624	0.572234
ProximityD	Uridine	-0.17012	0.247678	0.572234
FocalApproachC	Isovaleric	0.169088	0.250599	0.575629
ProximityD	CDCA	0.168897	0.251143	0.575629
ScratchingC	Icosanoic acid(20:0)	0.168904	0.251123	0.575629
CageManipulationC	N-Acetyl aspartic acid	-0.169182	0.250333	0.575629
ScratchingC	N-Acetyl glucosamine	0.169329	0.249917	0.575629
CageManipulationC	PROLINE	-0.168857	0.251258	0.575629
FocalApproachC	Pyrogallol	0.168961	0.250962	0.575629
GenitalDisplayC	Glycerol-2-phosphate	-0.168538	0.252167	0.575854
locomotion	Icosanoic acid(20:0)	-0.16844	0.252448	0.575854
interaction	Serotonin	-0.168486	0.252315	0.575854
interaction	Valine	0.168638	0.251881	0.575854
ProximityD	TRYPTOPHAN	-0.168296	0.252859	0.576169
ProximityD	Valeric	-0.168113	0.253383	0.576741
locomotion	CA	0.167733	0.254474	0.577978
CageManipulationC	Tyramine	-0.167796	0.254291	0.577978
GenitalDisplayC	GLYCINE	-0.167498	0.255148	0.578263
locomotion	Uric acid	-0.1675	0.255142	0.578263
ScratchingC	Ribose	0.167174	0.256083	0.579758
ScentMarkingC	Galacturonic acid	0.167068	0.256388	0.579827
FocalApproachC	Acetic	0.16659	0.257772	0.58072
interaction	3-Aminopropionitrile	-0.166236	0.258798	0.58072
ScratchingC	4-Hydroxyphenylacetic acid	0.166491	0.258057	0.58072
locomotion	Benzoic acid	0.165788	0.260102	0.58072
GenitalDisplayC	Creatinine	-0.165314	0.261486	0.58072
locomotion	Cysteine sulfinic acid	0.165436	0.26113	0.58072
FocalApproachC	FRUCTOSE	0.165251	0.261671	0.58072
FocalLeaveC	Hypoxanthine	-0.165169	0.26191	0.58072
ScentMarkingC	phenylacetic acid	0.166797	0.257172	0.58072
FocalApproachC	Phosphoenolpyruvic acid	0.166362	0.258433	0.58072
ScratchingC	piperidone	0.16517	0.261909	0.58072
ScentMarkingC	Ribose	0.165536	0.260837	0.58072
FocalApproachC	Serotonin	-0.166334	0.258515	0.58072
CageManipulationC	Serotonin	-0.166147	0.259058	0.58072
ProximityD	SHIKIMIC ACID	0.165112	0.262079	0.58072
FocalApproachC	SHIKIMIC ACID	-0.165915	0.259732	0.58072
ScentMarkingC	Sinapinic acid	-0.165875	0.259848	0.58072
ScratchingC	Tyrosine	-0.166376	0.258391	0.58072
locomotion	URACIL	-0.16504	0.262287	0.58072
CageManipulationC	Uridine	-0.165976	0.259556	0.58072
ScentMarkingC	ARABITOL	-0.164784	0.263041	0.580856
FocalApproachC	Glucono-1,5-lactone	0.164647	0.263441	0.580856
locomotion	Glyceric acid	-0.164457	0.264	0.580856
interaction	N-Acetylputrescine	-0.164572	0.263663	0.580856
locomotion	piperidone	0.164509	0.263849	0.580856
PiloerectionC	Valine	0.164536	0.26377	0.580856
FocalLeaveC	Picolinic acid	0.164231	0.264668	0.581718
ScratchingC	FUMARATE	0.163784	0.265988	0.582799
FocalApproachC	Histidine	-0.163857	0.265772	0.582799
FocalApproachC	Tyrosine	-0.163892	0.265667	0.582799
CageManipulationC	1,3-diaminopropane	-0.163374	0.267202	0.584852
ScentMarkingC	DEOXYRIBOSE TRIPHOSPHATE	0.16313	0.267928	0.585832
FocalLeaveC	SUCROSE	0.162906	0.268593	0.586679
FocalApproachC	3-aminoisobutyric acid	0.162673	0.26929	0.5868
GenitalDisplayC	CAFFEIC ACID	-0.162608	0.269483	0.5868
locomotion	Glyceraldehyde	0.16274	0.269089	0.5868
locomotion	KETO-GLUTARIC ACID	-0.162343	0.270275	0.587918
interaction	FRUCTOSE-6-PHOSPHATE	-0.162153	0.270844	0.58855
ScentMarkingC	CITRATE	-0.161833	0.271802	0.589079
ScratchingC	Dopamine	0.161699	0.272205	0.589079
ProximityD	Serotonin	-0.161851	0.271749	0.589079
GenitalDisplayC	SYRINGIC ACID	0.16174	0.272082	0.589079
ScratchingC	6-Hydroxynicotinic acid	0.161349	0.273257	0.589542
PiloerectionC	Alanylalanine	0.161462	0.272917	0.589542
ScratchingC	Benzoic acid	0.161423	0.273034	0.589542
interaction	Valeric	-0.161032	0.274216	0.590725
GenitalDisplayC	dehydroascorbic acid	-0.160889	0.274645	0.590725
GenitalDisplayC	N-Acetyl aspartic acid	0.160924	0.274542	0.590725
CageManipulationC	5-Aminopentanoic acid	-0.160599	0.275523	0.591407
CageManipulationC	ARGININE	-0.160609	0.275495	0.591407
ProximityD	GALACTOSE	0.15994	0.277526	0.591992
ProximityD	Guanine	-0.160175	0.276811	0.591992
FocalLeaveC	HYDROXYPROLINE	-0.160372	0.276213	0.591992
GenitalDisplayC	Meso erythritol	-0.159898	0.277653	0.591992
FocalLeaveC	Methionine sulfoxide	-0.160224	0.276662	0.591992
CageManipulationC	MYO-INOSITOL	0.160126	0.27696	0.591992
CageManipulationC	PUTRESCINE	-0.159863	0.277759	0.591992
FocalLeaveC	Arabinose-5-phosphate	0.159474	0.278944	0.592148
locomotion	ASPARTATE	0.159554	0.2787	0.592148
PiloerectionC	LEUCINE	-0.159287	0.279516	0.592148
ScentMarkingC	phytosphingosine	-0.159512	0.278829	0.592148
ScratchingC	SHIKIMIC ACID	-0.159386	0.279213	0.592148
PiloerectionC	Uridine	0.159307	0.279456	0.592148
ScratchingC	hydroquinone	0.159147	0.279944	0.592458
locomotion	Gluconic acid	-0.158807	0.280986	0.594068
CageManipulationC	Methylmalonic acid	0.158613	0.281583	0.594734
FocalApproachC	DCA	0.157471	0.285107	0.600975
PiloerectionC	GCA	0.157478	0.285086	0.600975
locomotion	Pyroglutamic acid	0.157152	0.286094	0.602453
locomotion	Xylonic acid	-0.157031	0.286471	0.602646
CageManipulationC	3-Aminopropionitrile	-0.156722	0.287432	0.604065
locomotion	3-aminoisobutyric acid	0.15621	0.28903	0.606353
FocalApproachC	Icosanoic acid(20:0)	-0.156189	0.289096	0.606353
FocalApproachC	CARBAMOYL ASPARTATE	-0.156041	0.289559	0.606723
locomotion	asparagine	-0.155937	0.289883	0.606799
CageManipulationC	4-Hydroxyphenylacetic acid	-0.15439	0.294755	0.608552
interaction	b-Cyano alanine	0.154372	0.294813	0.608552
GenitalDisplayC	beta-Lactose	-0.15523	0.292104	0.608552
PiloerectionC	beta-mannosylglycerate	0.154411	0.294688	0.608552
ScentMarkingC	Citrulline	-0.154637	0.293974	0.608552
ScentMarkingC	FRUCTOSE-6-PHOSPHATE	-0.154116	0.295624	0.608552
ScratchingC	Hydroxylysine	-0.154269	0.295139	0.608552
ScentMarkingC	lactulose	-0.15527	0.291977	0.608552
CageManipulationC	lactulose	0.154202	0.295352	0.608552
GenitalDisplayC	Maleic acid	-0.154536	0.294292	0.608552
ScentMarkingC	Nicotinic acid	0.154803	0.293449	0.608552
ScratchingC	PHENYLALANINE	-0.154252	0.295191	0.608552
PiloerectionC	phenylethylamine	0.155047	0.29268	0.608552
ProximityD	RUTIN	0.154883	0.293197	0.608552
FocalApproachC	Sarcosine	0.155162	0.292319	0.608552
PiloerectionC	Tagatose	0.15417	0.295451	0.608552
CageManipulationC	UDP-glucuronic acid	-0.155173	0.292284	0.608552
FocalLeaveC	GLUCOSE-1-PHOSPHATE	0.153904	0.296295	0.609339
interaction	Hydroxylysine	-0.153734	0.296835	0.609856
ScentMarkingC	THREONINE	0.153591	0.297292	0.610201
PiloerectionC	6-Hydroxynicotinic acid	0.152979	0.299243	0.613608
PiloerectionC	Linoleic acid	0.152497	0.300787	0.616174
ProximityD	N-Acetyl galactosamine	-0.152399	0.301102	0.616223
locomotion	MANNITOL	-0.151957	0.302523	0.617333
ScratchingC	phenylacetic acid	0.152007	0.302362	0.617333
FocalLeaveC	Sarcosine	0.152007	0.30236	0.617333
ScentMarkingC	Elaidic acid(18:1n-9)	-0.151617	0.303619	0.617881
CageManipulationC	METHIONINE	-0.151601	0.303669	0.617881
FocalApproachC	N-Acetyl galactosamine	0.15176	0.303156	0.617881
FocalApproachC	5-Aminopentanoic acid	0.151255	0.304787	0.619169
GenitalDisplayC	p-tolyl glucuronide	-0.151223	0.304889	0.619169
GenitalDisplayC	Gulcono-1,4-lactone	0.150916	0.305886	0.619999
ScentMarkingC	ISOCITRIC ACID	0.150946	0.305788	0.619999
locomotion	5-Aminovaleric acid	0.150204	0.308199	0.621073
CageManipulationC	ALANINE	-0.150584	0.306963	0.621073
FocalApproachC	CAFFEIC ACID	-0.150029	0.30877	0.621073
FocalLeaveC	CAFFEIC ACID	-0.150126	0.308454	0.621073
ProximityD	Hydroxylysine	-0.150082	0.308596	0.621073
interaction	LEUCINE	0.150287	0.30793	0.621073
ScratchingC	LYSINE	-0.150093	0.308561	0.621073
ScentMarkingC	N-Acetylputrescine	-0.150182	0.30827	0.621073
locomotion	3-Hydroxy-3-methylglutarate	0.149599	0.310172	0.622114
CageManipulationC	LEUCINE	0.149688	0.309883	0.622114
CageManipulationC	Tagatose	-0.149665	0.309957	0.622114
PiloerectionC	3-aminoisobutyric acid	0.149168	0.311586	0.623764
GenitalDisplayC	galactinol	-0.149247	0.311326	0.623764
FocalApproachC	XYLOSE	0.149056	0.311952	0.623905
ScentMarkingC	3-Hydroxy-3-methylglutarate	-0.148275	0.314523	0.624858
ProximityD	Cysteine sulfinic acid	0.14832	0.314377	0.624858
CageManipulationC	DL-alpha-Hydroxybutyric acid	0.148532	0.313676	0.624858
FocalLeaveC	ERYTHROSE-4-PHOSPHATE	0.148673	0.313211	0.624858
interaction	HYDROXYPROLINE	-0.148818	0.312736	0.624858
CageManipulationC	IDITOL	0.148608	0.313426	0.624858
FocalApproachC	LEUCINE	0.148283	0.314497	0.624858
PiloerectionC	THREONINE	0.148192	0.314798	0.624858
PiloerectionC	SYRINGIC ACID	0.147908	0.315736	0.626131
locomotion	CELLOBIOSE	-0.147685	0.316477	0.626169
CageManipulationC	CITRATE	-0.147632	0.31665	0.626169
ProximityD	Homoserine	0.147514	0.317043	0.626169
FocalLeaveC	Plamitic acid(16:0)	-0.147787	0.316136	0.626169
FocalLeaveC	RIBULOSE-5-PHOSPHATE	0.147455	0.317239	0.626169
ScratchingC	ARGININE	-0.147181	0.318149	0.627378
ScratchingC	DL-beta-Hydroxybutyric acid	0.146925	0.319001	0.62778
FocalLeaveC	GLUCOSE	0.146905	0.319066	0.62778
PiloerectionC	phenylacetic acid	0.146851	0.319245	0.62778
CageManipulationC	Cadaverine	-0.146449	0.320589	0.629248
PiloerectionC	Creatinine	-0.146487	0.320462	0.629248
ScentMarkingC	Butyric	0.145961	0.322221	0.629278
GenitalDisplayC	2-Aminoadipic acid	0.145909	0.322393	0.629278
interaction	Melibiose	-0.146054	0.32191	0.629278
ScentMarkingC	Oleic acid	-0.145931	0.32232	0.629278
GenitalDisplayC	Pantothenate	0.146297	0.321094	0.629278
ScentMarkingC	Urocanate	0.146063	0.32188	0.629278
FocalApproachC	PUTRESCINE	0.145804	0.322746	0.629385
ScentMarkingC	Adenosine	-0.145453	0.323925	0.630781
PiloerectionC	Histidine	0.145324	0.324359	0.630781
ScentMarkingC	Succinic acid	0.145325	0.324354	0.630781
GenitalDisplayC	N-Acetyl glucosamine	0.145086	0.325161	0.631758
GenitalDisplayC	inulotriose	-0.144884	0.325843	0.6325
ScentMarkingC	Dopamine	0.144333	0.327704	0.634362
interaction	LYSINE	-0.144346	0.32766	0.634362
PiloerectionC	Maleic acid	-0.14444	0.327343	0.634362
GenitalDisplayC	3-Hydroxy-3-methylglutarate	0.144147	0.328337	0.634423
FocalApproachC	galactinol	0.14417	0.328256	0.634423
ProximityD	4-Hydroxyphenylacetic acid	-0.143845	0.329361	0.63582
FocalLeaveC	Xanthine	-0.143468	0.330645	0.637715
ProximityD	GCA	0.143226	0.331469	0.638721
ScratchingC	MANNOSE	-0.143048	0.332076	0.639307
GenitalDisplayC	Adenosine	0.142763	0.333051	0.6406
PiloerectionC	2-Aminoethanol	0.14262	0.333538	0.640649
FocalLeaveC	Cystamine	-0.142578	0.333684	0.640649
locomotion	DL-alpha-Hydroxybutyric acid	0.142469	0.334058	0.640785
ScentMarkingC	ACONITATE	-0.142345	0.334483	0.641016
ScratchingC	4-Hydroxypyridine	0.141957	0.335816	0.641298
FocalLeaveC	CYSTEINE	0.142034	0.335549	0.641298
FocalApproachC	ISOLEUCINE	-0.14207	0.335426	0.641298
ScentMarkingC	Linoleic acid	-0.141948	0.335846	0.641298
ScratchingC	Tyramine	0.141847	0.336194	0.641383
FocalApproachC	Galacturonic acid	0.141547	0.337225	0.642769
FocalApproachC	Uridine	-0.141431	0.337626	0.642952
ScentMarkingC	Isovaleric	0.141185	0.338475	0.643669
PiloerectionC	2-Deoxyuridine	0.141146	0.338613	0.643669
locomotion	Meso erythritol	-0.140288	0.341585	0.648734
FocalApproachC	Arabinose	0.140096	0.342252	0.649416
ScratchingC	Gluconic acid	-0.139887	0.34298	0.649821
FocalApproachC	Hydroxylysine	-0.139858	0.343081	0.649821
FocalApproachC	Ribose 5-phosphate	-0.138639	0.347345	0.655545
CageManipulationC	SYRINGIC ACID	-0.138786	0.346831	0.655545
FocalApproachC	Urocanate	-0.138894	0.34645	0.655545
CageManipulationC	Xanthine	0.138698	0.34714	0.655545
ScentMarkingC	GLUTAMINE	-0.138244	0.348734	0.656436
ScentMarkingC	Homoserine	-0.138181	0.348957	0.656436
FocalApproachC	N-Methyl-DL-Alanine	0.138063	0.349373	0.656436
interaction	N-Methyl-DL-Alanine	0.138072	0.349341	0.656436
interaction	Phenylpyruvic acid	0.138156	0.349045	0.656436
FocalApproachC	Hypoxanthine	-0.137827	0.350206	0.657415
locomotion	GCDCA	0.135049	0.360095	0.660393
interaction	4-Hydroxyphenylacetic acid	-0.136336	0.35549	0.660393
GenitalDisplayC	Alanylalanine	0.135993	0.356715	0.660393
ProximityD	CARBAMOYL ASPARTATE	-0.136719	0.354131	0.660393
ScentMarkingC	CARBAMOYL ASPARTATE	-0.136985	0.353185	0.660393
GenitalDisplayC	CITRATE	-0.136012	0.356648	0.660393
FocalLeaveC	Creatinine	0.135251	0.359369	0.660393
ProximityD	CYSTEINE	0.137025	0.353041	0.660393
GenitalDisplayC	DL-alpha-Hydroxybutyric acid	-0.135166	0.359675	0.660393
FocalApproachC	Gluconic acid	0.136743	0.354044	0.660393
ProximityD	Glucuronate	0.135369	0.358947	0.660393
ProximityD	Glyceric acid	-0.137097	0.352787	0.660393
CageManipulationC	Gly-Gly	-0.135303	0.359183	0.660393
CageManipulationC	Guanine	0.135301	0.359191	0.660393
GenitalDisplayC	ISOLEUCINE	-0.135008	0.360243	0.660393
ScentMarkingC	N-Acetyl galactosamine	-0.136034	0.356568	0.660393
ProximityD	N-Acetyl glucosamine 6-phosphate	-0.136657	0.35435	0.660393
PiloerectionC	N-alpha-Acetyl-L-ornithine	0.136265	0.355745	0.660393
GenitalDisplayC	Niacinamide	-0.135156	0.359711	0.660393
interaction	Niacinamide	-0.137099	0.352782	0.660393
FocalApproachC	Pantothenate	-0.13653	0.3548	0.660393
interaction	phenylethylamine	-0.13543	0.358726	0.660393
GenitalDisplayC	Ribose	0.135842	0.357253	0.660393
FocalLeaveC	SERINE	-0.135497	0.358489	0.660393
GenitalDisplayC	Sinapinic acid	-0.135559	0.358265	0.660393
GenitalDisplayC	Xylonic acid	-0.136439	0.355125	0.660393
interaction	Xylonic acid	0.135395	0.358853	0.660393
ProximityD	Ribitol	0.13464	0.361564	0.662239
FocalApproachC	Cystamine	-0.134435	0.362304	0.662444
PiloerectionC	O-Phosphoethanolamine	0.134503	0.362057	0.662444
PiloerectionC	3-Phenyllactic acid	0.134124	0.363425	0.662813
GenitalDisplayC	N-Acetylputrescine	0.134118	0.363448	0.662813
interaction	Tryptamine	-0.134201	0.363145	0.662813
ProximityD	Phosphoenolpyruvic acid	0.133829	0.364489	0.664139
locomotion	Oleic acid	-0.133406	0.366022	0.666357
ProximityD	Tyrosine	-0.133297	0.366416	0.666499
CageManipulationC	Lanthionine	0.133059	0.36728	0.667259
CageManipulationC	RIBULOSE-5-PHOSPHATE	-0.133008	0.367467	0.667259
ScentMarkingC	2-Aminoadipic acid	-0.132363	0.369815	0.670946
CageManipulationC	Benzoic acid	0.132035	0.371012	0.671131
ScentMarkingC	tranexamic acid	0.131987	0.37119	0.671131
CageManipulationC	tranexamic acid	-0.132095	0.370794	0.671131
ScentMarkingC	XYLOSE	0.132078	0.370857	0.671131
GenitalDisplayC	Butyric	0.131572	0.372706	0.672372
FocalLeaveC	DCA	0.131085	0.374495	0.672372
PiloerectionC	TDCA	0.130972	0.374912	0.672372
interaction	4-Hydroxypyridine	-0.131177	0.374156	0.672372
ProximityD	beta-mannosylglycerate	0.130931	0.375063	0.672372
FocalLeaveC	Cadaverine	0.130376	0.377107	0.672372
CageManipulationC	CYTOSINE	-0.130914	0.375125	0.672372
ProximityD	DL-beta-Hydroxybutyric acid	-0.131315	0.37365	0.672372
locomotion	GLUTAMATE	0.130553	0.376453	0.672372
ScentMarkingC	Glyceric acid	0.130518	0.376582	0.672372
PiloerectionC	lactobionic acid	-0.130875	0.375268	0.672372
locomotion	lactobionic acid	-0.131338	0.373566	0.672372
ScentMarkingC	LEUCINE	0.130325	0.377293	0.672372
PiloerectionC	Meso erythritol	-0.13078	0.375616	0.672372
FocalLeaveC	RHAMNOSE	-0.130616	0.376221	0.672372
CageManipulationC	sophorose	-0.131211	0.374032	0.672372
CageManipulationC	SPERMIDINE	-0.130423	0.376933	0.672372
FocalApproachC	dehydroascorbic acid	0.130107	0.3781	0.673065
FocalApproachC	FERULIC ACID	0.129717	0.379542	0.673065
FocalLeaveC	Glyceric acid	-0.129712	0.379564	0.673065
interaction	Lyxose	0.129898	0.378873	0.673065
FocalApproachC	tranexamic acid	0.129703	0.379596	0.673065
GenitalDisplayC	Uric acid	0.129912	0.378823	0.673065
FocalLeaveC	THYMINE	-0.129466	0.380475	0.674058
locomotion	Hydroxylysine	-0.129293	0.381117	0.674629
locomotion	1,5-Anhydeo glucitol	0.129189	0.381504	0.674748
GenitalDisplayC	GALACTOSE	0.128576	0.383787	0.678042
PiloerectionC	Nonanoric acid(9:0)	0.128516	0.384009	0.678042
interaction	Arabinose-5-phosphate	-0.128268	0.384937	0.678255
GenitalDisplayC	Inosine	-0.128225	0.385095	0.678255
FocalApproachC	Sinapinic acid	0.128375	0.384534	0.678255
PiloerectionC	dehydroascorbic acid	-0.128093	0.385591	0.678563
PiloerectionC	galactonic acid	-0.127978	0.386019	0.678751
FocalApproachC	Creatinine	0.127812	0.386643	0.679282
PiloerectionC	Phosphoenolpyruvic acid	0.127415	0.388132	0.68133
GenitalDisplayC	Arabinose	0.126883	0.390132	0.682588
FocalLeaveC	Galacturonic acid	0.12688	0.390143	0.682588
FocalApproachC	Gulcono-1,4-lactone	0.12707	0.389428	0.682588
FocalApproachC	isohexonic acid	0.12696	0.389841	0.682588
GenitalDisplayC	Citrulline	0.126748	0.390641	0.682894
PiloerectionC	3-Aminopropionitrile	0.126227	0.392607	0.683834
FocalApproachC	CYTOSINE	-0.126415	0.391895	0.683834
interaction	GALACTOSE	0.126176	0.392799	0.683834
interaction	Glucuronate	0.1263	0.39233	0.683834
FocalApproachC	N-Acetylputrescine	-0.126272	0.392435	0.683834
ProximityD	3-Hydroxyisovaleric acid	0.125976	0.393555	0.684584
locomotion	3,4-Dihydroxybenzoate	0.124624	0.398691	0.68954
CageManipulationC	6-Hydroxynicotinic acid	-0.124755	0.398193	0.68954
CageManipulationC	Adenine	-0.124696	0.398417	0.68954
ScentMarkingC	Niacinamide	-0.12465	0.398594	0.68954
CageManipulationC	piperidone	-0.124798	0.39803	0.68954
FocalLeaveC	Pyrogallol	0.124926	0.397543	0.68954
ProximityD	URACIL	-0.125129	0.396771	0.68954
FocalLeaveC	CARBAMOYL ASPARTATE	0.12407	0.40081	0.690939
FocalLeaveC	Glucono-1,5-lactone	0.124236	0.400174	0.690939
ScentMarkingC	Nonanoric acid(9:0)	0.124097	0.400706	0.690939
PiloerectionC	THYMINE	0.124195	0.400331	0.690939
ScratchingC	N-Acetylputrescine	0.123949	0.401272	0.691171
FocalApproachC	fructose-1,6-bisphosphate	-0.1238	0.401843	0.691195
locomotion	inulotriose	-0.123689	0.402269	0.691195
CageManipulationC	Tyrosine	-0.123749	0.402038	0.691195
ProximityD	SUCROSE	-0.123599	0.402612	0.691221
locomotion	Isovaleric	0.122958	0.405078	0.693189
locomotion	Alanylalanine	0.122806	0.405661	0.693189
FocalApproachC	CITRATE	-0.122806	0.405661	0.693189
FocalLeaveC	DEOXYRIBOSE TRIPHOSPHATE	0.122789	0.405729	0.693189
CageManipulationC	Glycerol-2-phosphate	-0.122855	0.405475	0.693189
ScratchingC	GLYCINE	-0.123127	0.404427	0.693189
FocalLeaveC	Niacinamide	0.122679	0.40615	0.693346
CageManipulationC	XYLOSE	-0.122019	0.408699	0.697135
PiloerectionC	Adenosine	0.121932	0.409036	0.697146
locomotion	N-Methyl-DL-Alanine	0.12173	0.409821	0.697356
GenitalDisplayC	TRYPTOPHAN	0.121814	0.409494	0.697356
FocalLeaveC	3-Hydroxyisovaleric acid	0.121585	0.410384	0.697751
locomotion	Homoserine	0.121175	0.411976	0.699894
interaction	beta-mannosylglycerate	0.120916	0.412981	0.700712
FocalApproachC	piperidone	0.12088	0.413121	0.700712
CageManipulationC	Erythrose	-0.12061	0.414174	0.701371
PiloerectionC	Melibiose	0.120675	0.413918	0.701371
ScratchingC	Butyric	0.120134	0.416031	0.701781
PiloerectionC	beta-Lactose	0.120283	0.41545	0.701781
PiloerectionC	Glyceric acid	-0.120122	0.41608	0.701781
locomotion	N-Acetyl galactosamine	0.120416	0.414932	0.701781
ProximityD	Tryptamine	-0.120149	0.415973	0.701781
FocalLeaveC	GLUTAMATE	-0.119947	0.416765	0.702375
locomotion	DL-beta-Hydroxybutyric acid	0.119845	0.417164	0.702486
GenitalDisplayC	asparagine	-0.119653	0.417913	0.703187
FocalApproachC	GDCA	0.119366	0.419039	0.704061
CageManipulationC	DL-beta-Hydroxybutyric acid	-0.119181	0.419767	0.704061
PiloerectionC	Hydroxylysine	0.119265	0.419435	0.704061
CageManipulationC	Uric acid	0.119224	0.419597	0.704061
PiloerectionC	Guanine	0.118791	0.421299	0.705509
GenitalDisplayC	O-Phosphoethanolamine	0.118838	0.421115	0.705509
ScentMarkingC	TCDCA	0.118279	0.423319	0.707768
ScratchingC	5-Aminopentanoic acid	0.1183	0.423235	0.707768
ProximityD	1-Amino-2-propanol	-0.118096	0.424044	0.708317
GenitalDisplayC	2-Oxoglutaric acid	-0.117941	0.424654	0.708317
ScratchingC	GABA	0.118022	0.424335	0.708317
FocalLeaveC	GCA	0.117612	0.425957	0.708809
locomotion	galactinol	-0.117766	0.425349	0.708809
ScratchingC	Picolinic acid	0.11767	0.425728	0.708809
locomotion	3-(4-hydroxyphenyl)propionic acid	0.117334	0.42706	0.710085
locomotion	alphaMA	0.116901	0.428779	0.710787
ScratchingC	Alanylalanine	0.116888	0.42883	0.710787
ProximityD	Methyl succinic acid	0.117125	0.427888	0.710787
PiloerectionC	Phenylpyruvic acid	0.116993	0.428413	0.710787
interaction	1-Amino-2-propanol	-0.116771	0.429297	0.711001
ScratchingC	LEUCINE	-0.116683	0.429646	0.711022
ScentMarkingC	2-Deoxyuridine	-0.11627	0.431292	0.711276
GenitalDisplayC	Histidine	-0.116222	0.431485	0.711276
PiloerectionC	ISOCITRIC ACID	0.116445	0.430596	0.711276
FocalApproachC	ORNITHINE	-0.116505	0.430354	0.711276
interaction	SUCROSE	-0.116308	0.43114	0.711276
ScentMarkingC	4-Hydroxybenzoic acid	-0.116084	0.432033	0.711458
PiloerectionC	Gulcono-1,4-lactone	0.115946	0.432587	0.711458
CageManipulationC	N-Methyl-DL-Alanine	-0.115941	0.432607	0.711458
ScentMarkingC	dehydroascorbic acid	0.11567	0.43369	0.712465
ScentMarkingC	Kojic acid	0.115567	0.434104	0.712465
FocalApproachC	THREITOL	-0.115534	0.434232	0.712465
ScentMarkingC	GALACTOSE	0.115307	0.435143	0.713404
ScentMarkingC	3-Hydroxyisovaleric acid	0.115165	0.435713	0.713785
ScratchingC	galactinol	-0.114883	0.436847	0.713979
GenitalDisplayC	Sarcosine	0.114898	0.436787	0.713979
FocalLeaveC	XYLULOSE	-0.114915	0.436715	0.713979
FocalLeaveC	Gluconic acid	0.114694	0.437603	0.714661
FocalApproachC	Glycerol-2-phosphate	0.114107	0.43997	0.717972
FocalLeaveC	Isovaleric	0.113459	0.442586	0.718465
interaction	1,5-Anhydeo glucitol	-0.11391	0.440766	0.718465
FocalApproachC	3-(4-hydroxyphenyl)propionic acid	0.113471	0.44254	0.718465
ScratchingC	Hypoxanthine	0.113442	0.442656	0.718465
GenitalDisplayC	Lyxose	0.113621	0.441931	0.718465
PiloerectionC	MANNOSE	0.11381	0.441169	0.718465
interaction	N-Acetyl glucosamine 6-phosphate	-0.113766	0.441348	0.718465
FocalLeaveC	TLCA	0.112858	0.445022	0.719538
interaction	Citramalic acid	0.112927	0.444743	0.719538
FocalApproachC	Lyxose	0.113139	0.443885	0.719538
ScratchingC	Phenylpyruvic acid	0.113063	0.444191	0.719538
FocalApproachC	Ribitol	0.112927	0.444744	0.719538
interaction	CYSTEINE	0.112411	0.446842	0.721927
locomotion	benzylalcohol	0.112277	0.447387	0.722255
interaction	CDCA	0.112109	0.448069	0.722803
ScentMarkingC	Acetic	0.111597	0.450161	0.725622
GenitalDisplayC	CYSTEINE	0.111281	0.451451	0.727147
ScentMarkingC	1-Amino-2-propanol	0.111177	0.451878	0.727278
CageManipulationC	3,4-Dihydroxybenzoate	-0.111043	0.452425	0.727365
locomotion	Tagatose	0.110995	0.452621	0.727365
locomotion	Histidine	-0.110697	0.453845	0.728776
FocalLeaveC	UDP-glucuronic acid	-0.110532	0.454523	0.729311
ScratchingC	Methyl succinic acid	-0.110242	0.455713	0.730665
PiloerectionC	Lactitol	-0.110147	0.456104	0.730737
ScentMarkingC	KETO-GLUTARIC ACID	-0.109957	0.456887	0.730881
GenitalDisplayC	URACIL	0.109964	0.456856	0.730881
FocalLeaveC	FRUCTOSE-6-PHOSPHATE	0.109728	0.457829	0.731834
FocalApproachC	lactulose	-0.109402	0.459175	0.732492
ScratchingC	Plamitic acid(16:0)	0.109292	0.45963	0.732492
ScratchingC	Sinapinic acid	-0.109525	0.458668	0.732492
interaction	TRYPTOPHAN	-0.109346	0.459405	0.732492
ProximityD	Melibiose	-0.109164	0.460157	0.732549
FocalLeaveC	Urocanate	-0.109115	0.46036	0.732549
CageManipulationC	inulotriose	0.108941	0.461081	0.733143
interaction	2-Deoxyuridine	0.108825	0.461559	0.733351
locomotion	beta-mannosylglycerate	0.10872	0.461998	0.733496
PiloerectionC	N-Acetyl aspartic acid	0.108462	0.463064	0.734635
PiloerectionC	KETO-GLUTARIC ACID	0.108371	0.463444	0.734686
FocalLeaveC	PUTRESCINE	0.108122	0.464477	0.735771
ScentMarkingC	Hypoxanthine	0.107807	0.465787	0.73674
FocalLeaveC	N-alpha-Acetyl-L-ornithine	0.107878	0.465493	0.73674
locomotion	GLUTAMINE	0.107549	0.466863	0.737599
PiloerectionC	SERINE	0.107509	0.46703	0.737599
PiloerectionC	Gluconic acid	-0.10701	0.469111	0.738675
locomotion	Glutaric acid	0.107056	0.468919	0.738675
ProximityD	O-Phosphoethanolamine	-0.107135	0.468591	0.738675
CageManipulationC	ORNITHINE	-0.107048	0.468952	0.738675
locomotion	Hypoxanthine	0.106916	0.469505	0.738702
FocalLeaveC	tranexamic acid	0.106838	0.469828	0.738702
FocalLeaveC	Citrulline	-0.106717	0.470337	0.738951
ScratchingC	Kojic acid	0.106492	0.471278	0.739878
PiloerectionC	N-Acetyl glutamate	0.106234	0.472357	0.741021
interaction	FUMARATE	-0.105948	0.47356	0.74188
interaction	ORNITHINE	0.105936	0.473608	0.74188
FocalLeaveC	THREONINE	-0.105686	0.47466	0.742977
locomotion	ACONITATE	0.105535	0.475293	0.743417
ScentMarkingC	Cysteine sulfinic acid	-0.105077	0.477223	0.744878
interaction	Guanine	-0.105062	0.477287	0.744878
ProximityD	Ribose	0.105148	0.476924	0.744878
FocalLeaveC	Glycerol-2-phosphate	0.104731	0.478683	0.746505
ProximityD	DEOXYRIBOSE TRIPHOSPHATE	-0.104527	0.479543	0.747294
ScentMarkingC	b-Cyano alanine	0.104333	0.480366	0.748025
CageManipulationC	phytosphingosine	0.104168	0.481063	0.748556
FocalLeaveC	Gulcono-1,4-lactone	0.103951	0.48198	0.749431
FocalLeaveC	4-Hydroxyphenylacetic acid	-0.103601	0.483465	0.750255
ScratchingC	Catechol	-0.103725	0.48294	0.750255
ScratchingC	DEOXYRIBOSE TRIPHOSPHATE	0.103575	0.483577	0.750255
FocalLeaveC	FERULIC ACID	0.103117	0.485524	0.751618
ScentMarkingC	MALIC ACID	0.103178	0.485266	0.751618
ScratchingC	METHIONINE	0.10318	0.485254	0.751618
FocalApproachC	1,5-Anhydeo glucitol	0.102406	0.488554	0.752529
PiloerectionC	2-hydroxyvaleric acid	-0.102782	0.486949	0.752529
CageManipulationC	5-Aminovaleric acid	0.102429	0.488456	0.752529
interaction	GLUCOSE	0.102393	0.488609	0.752529
locomotion	GLUCOSE-1-PHOSPHATE	0.102605	0.487704	0.752529
ScratchingC	Homoserine	0.102539	0.487988	0.752529
ScentMarkingC	lactobionic acid	-0.102573	0.48784	0.752529
FocalLeaveC	ALANINE	0.102196	0.48945	0.753222
ScratchingC	GLUCOSE	0.101931	0.490582	0.753222
CageManipulationC	GLUCOSE-1-PHOSPHATE	0.101787	0.491201	0.753222
locomotion	Guanine	0.101909	0.490679	0.753222
ProximityD	ISOLEUCINE	0.101884	0.490783	0.753222
CageManipulationC	KETO-GLUTARIC ACID	-0.101844	0.490953	0.753222
GenitalDisplayC	TCA	-0.101391	0.492894	0.753813
ScentMarkingC	3-(4-hydroxyphenyl)propionic acid	0.100701	0.49586	0.753813
FocalApproachC	Erythrose	0.100748	0.495656	0.753813
ScentMarkingC	FERULIC ACID	-0.100698	0.495873	0.753813
ScentMarkingC	FRUCTOSE	-0.100777	0.495532	0.753813
CageManipulationC	Gluconic acid	0.101478	0.49252	0.753813
FocalLeaveC	Guanine	-0.100963	0.494734	0.753813
CageManipulationC	Lactitol	0.101296	0.493303	0.753813
FocalLeaveC	Linoleic acid	-0.101086	0.494206	0.753813
FocalLeaveC	Nonanoric acid(9:0)	-0.101553	0.492199	0.753813
interaction	Ribitol	0.101277	0.493383	0.753813
locomotion	Stearic acid(17:0)	-0.10077	0.495561	0.753813
GenitalDisplayC	2-hydroxyvaleric acid	0.100355	0.497349	0.754746
locomotion	Arabinose	-0.100223	0.497918	0.754746
ScratchingC	Guanine	-0.100368	0.497291	0.754746
FocalApproachC	Threonic acid	0.100272	0.497703	0.754746
FocalLeaveC	XYLOSE	0.0996123	0.500552	0.758195
locomotion	2-hydroxyvaleric acid	-0.0994558	0.501229	0.758675
ScratchingC	Glucono-1,5-lactone	0.0982741	0.506353	0.765882
FocalApproachC	Uric acid	-0.0980914	0.507148	0.766534
PiloerectionC	GCDCA	0.0978937	0.508008	0.766736
ScratchingC	ORNITHINE	-0.0979094	0.50794	0.766736
PiloerectionC	lactulose	0.0973865	0.510219	0.769523
ScentMarkingC	GLUTAMATE	-0.0969014	0.512339	0.770195
ScratchingC	GLUTAMATE	0.0969948	0.51193	0.770195
FocalApproachC	Glyceraldehyde	0.0971333	0.511325	0.770195
interaction	Glyceric acid	-0.0967833	0.512855	0.770195
ProximityD	ORNITHINE	0.0968734	0.512461	0.770195
CageManipulationC	Phenylpyruvic acid	-0.0968303	0.51265	0.770195
ScratchingC	TCA	-0.0963883	0.514585	0.771147
PiloerectionC	MALTOSE	0.0963913	0.514572	0.771147
CageManipulationC	Tryptamine	-0.09644	0.514359	0.771147
locomotion	GABA	0.0957849	0.517233	0.774565
FocalApproachC	3-(3-hydroxyphenyl)propionic acid	0.0956957	0.517625	0.774603
GenitalDisplayC	ORNITHINE	-0.09534	0.51919	0.776394
ProximityD	Succinic acid	-0.0951864	0.519866	0.776854
FocalApproachC	GLUTAMATE	-0.0949605	0.520862	0.777792
CageManipulationC	benzylalcohol	-0.0947195	0.521925	0.777853
CageManipulationC	Elaidic acid(18:1n-9)	-0.094617	0.522378	0.777853
GenitalDisplayC	N-Acetyl glutamate	0.0948097	0.521528	0.777853
GenitalDisplayC	PHENYLALANINE	-0.0946712	0.522139	0.777853
FocalApproachC	DL-beta-Hydroxybutyric acid	0.0944161	0.523266	0.778626
PiloerectionC	CAFFEIC ACID	-0.0942721	0.523902	0.779023
PiloerectionC	Glucuronate	0.0939	0.525549	0.780921
GenitalDisplayC	isohexonic acid	-0.0938161	0.525921	0.780924
FocalApproachC	ARABITOL	-0.0932507	0.528429	0.781435
ScratchingC	b-Cyano alanine	0.0930907	0.52914	0.781435
FocalLeaveC	Glyceraldehyde	0.0929876	0.529598	0.781435
locomotion	Methionine sulfoxide	0.0931306	0.528963	0.781435
ScentMarkingC	Methyl succinic acid	0.0935485	0.527107	0.781435
locomotion	N-Acetyl glutamate	-0.0930113	0.529493	0.781435
FocalLeaveC	O-Phosphoethanolamine	-0.093136	0.528938	0.781435
interaction	PROLINE	0.0931547	0.528856	0.781435
ScentMarkingC	Valine	0.0933301	0.528076	0.781435
ProximityD	Kojic acid	-0.0926958	0.530896	0.78171
locomotion	lactulose	-0.0927666	0.530581	0.78171
ScentMarkingC	Meso erythritol	0.0927375	0.530711	0.78171
FocalApproachC	3-Hydroxyisovaleric acid	0.0924586	0.531953	0.78272
locomotion	4-Hydroxypyridine	-0.0922461	0.5329	0.783253
CageManipulationC	phenylethylamine	-0.0922108	0.533057	0.783253
CageManipulationC	ERYTHROSE-4-PHOSPHATE	-0.0920769	0.533655	0.783585
GenitalDisplayC	CA	0.0914384	0.536508	0.78379
locomotion	CDCA	0.0917601	0.53507	0.78379
interaction	2-Aminoethanol	-0.0912682	0.53727	0.78379
FocalApproachC	4-Hydroxybenzoic acid	0.0912781	0.537226	0.78379
FocalLeaveC	4-Hydroxypyridine	0.0918499	0.534669	0.78379
CageManipulationC	GLYCINE	0.0911411	0.537839	0.78379
ProximityD	Inosine	-0.0909855	0.538537	0.78379
FocalLeaveC	MYO-INOSITOL	-0.0911266	0.537904	0.78379
FocalApproachC	N-Acetyl glucosamine	0.0909661	0.538624	0.78379
interaction	RHAMNOSE	0.0911811	0.53766	0.78379
FocalApproachC	sophorose	-0.0909918	0.538508	0.78379
FocalApproachC	Stearic acid(17:0)	-0.0912573	0.537319	0.78379
GenitalDisplayC	THREITOL	-0.0918044	0.534872	0.78379
ScratchingC	GALACTOSE	0.090706	0.53979	0.78457
locomotion	Gulcono-1,4-lactone	0.0906809	0.539903	0.78457
FocalLeaveC	1,5-Anhydeo glucitol	0.0905131	0.540656	0.785124
locomotion	Adenine	0.0903803	0.541253	0.785449
FocalLeaveC	SYRINGIC ACID	0.0900211	0.542868	0.787252
CageManipulationC	Pyrogallol	-0.0899352	0.543255	0.787271
CageManipulationC	Citrulline	-0.0898455	0.543659	0.787316
FocalLeaveC	p-tolyl glucuronide	-0.0896159	0.544693	0.788273
ScentMarkingC	4-Hydroxypyridine	0.0889841	0.547544	0.791314
locomotion	LEUCINE	-0.0890402	0.547291	0.791314
FocalLeaveC	Methyl succinic acid	0.0887205	0.548736	0.792493
ScentMarkingC	Glucono-1,5-lactone	0.0885338	0.549581	0.792656
ProximityD	Niacinamide	0.0885295	0.5496	0.792656
FocalApproachC	SERINE	-0.0884031	0.550172	0.79294
GenitalDisplayC	LYSINE	0.0880521	0.551763	0.79469
ScentMarkingC	TCA	0.0878387	0.552732	0.795541
FocalLeaveC	ASPARTATE	0.0875331	0.554119	0.796452
locomotion	Quinic acid	-0.0876056	0.55379	0.796452
FocalLeaveC	3-aminoisobutyric acid	0.0874043	0.554705	0.796663
ProximityD	Pyroglutamic acid	-0.0873348	0.555021	0.796663
FocalApproachC	Valeric	0.0863014	0.55973	0.799402
ScentMarkingC	Arabinose-5-phosphate	-0.0862637	0.559902	0.799402
PiloerectionC	ARGININE	0.0864638	0.558989	0.799402
ScentMarkingC	CYSTEINE	-0.0867682	0.5576	0.799402
locomotion	FRUCTOSE	-0.0864594	0.559009	0.799402
locomotion	Glucono-1,5-lactone	0.0864211	0.559184	0.799402
ScentMarkingC	N-Acetyl glucosamine	0.086251	0.55996	0.799402
CageManipulationC	THREITOL	0.086616	0.558294	0.799402
FocalApproachC	MANNOSE	0.0860772	0.560754	0.799994
FocalApproachC	2-Deoxyuridine	0.0858771	0.561669	0.800758
PiloerectionC	Ribitol	-0.0857024	0.562468	0.801356
locomotion	N-Acetyl glucosamine	0.0853982	0.563861	0.802798
PiloerectionC	CITRATE	-0.0850453	0.565479	0.804017
FocalApproachC	phytosphingosine	-0.0851213	0.56513	0.804017
PiloerectionC	Cysteine sulfinic acid	0.0845366	0.567815	0.806251
FocalLeaveC	MALIC ACID	0.0846105	0.567475	0.806251
ScentMarkingC	GLUCOSE-1-PHOSPHATE	0.0840773	0.569928	0.808708
locomotion	Uridine	-0.0838756	0.570857	0.809482
interaction	Inosine	0.0837666	0.571359	0.80965
CageManipulationC	galactinol	0.0833876	0.573108	0.809983
PiloerectionC	phytosphingosine	0.0833828	0.57313	0.809983
ScentMarkingC	Taurine	-0.0835232	0.572482	0.809983
locomotion	THYMINE	0.0834475	0.572831	0.809983
ScratchingC	3-Phenyllactic acid	0.0832771	0.573618	0.81013
locomotion	Elaidic acid(18:1n-9)	-0.0830482	0.574675	0.81108
FocalLeaveC	2-Deoxyuridine	0.082768	0.575971	0.811823
ScratchingC	Nonanoric acid(9:0)	0.0828222	0.57572	0.811823
ScentMarkingC	5-Aminovaleric acid	0.0826252	0.576632	0.812212
locomotion	Plamitic acid(16:0)	-0.0825088	0.577171	0.812429
FocalLeaveC	N-Acetyl glucosamine	0.0824196	0.577584	0.812468
ScentMarkingC	GLYCINE	0.082319	0.57805	0.812582
FocalApproachC	Nicotinic acid	-0.0821158	0.578992	0.813365
FocalApproachC	GALACTOSE	0.0818147	0.58039	0.814785
ScratchingC	ALANINE	0.081478	0.581954	0.815895
FocalApproachC	SYRINGIC ACID	0.081479	0.581949	0.815895
interaction	Butyric	0.08119	0.583293	0.816862
CageManipulationC	Meso erythritol	0.0810802	0.583805	0.816862
GenitalDisplayC	Phosphoenolpyruvic acid	-0.081119	0.583624	0.816862
PiloerectionC	Valeric	0.0809217	0.584543	0.817105
ScratchingC	Citramalic acid	-0.0808765	0.584753	0.817105
FocalApproachC	Succinic acid	-0.0805299	0.586369	0.818821
GenitalDisplayC	Glucono-1,5-lactone	0.0803037	0.587424	0.819752
PiloerectionC	Butyric	0.0800433	0.588641	0.820906
ScratchingC	Serotonin	0.079861	0.589493	0.821552
ScratchingC	Gulcono-1,4-lactone	0.0797068	0.590214	0.82177
ScratchingC	RIBULOSE-5-PHOSPHATE	0.079661	0.590428	0.82177
CageManipulationC	Catechol	-0.0793526	0.591872	0.822694
ScratchingC	Nicotinic acid	0.0793551	0.59186	0.822694
ScentMarkingC	inulotriose	-0.079155	0.592798	0.823438
ScentMarkingC	RHAMNOSE	0.0789811	0.593613	0.824028
FocalLeaveC	N-Acetyl glutamate	-0.0788127	0.594403	0.824582
PiloerectionC	2-Oxoglutaric acid	-0.0785998	0.595402	0.825426
ScratchingC	N-Methyl-DL-Alanine	0.0783865	0.596404	0.826273
PiloerectionC	FERULIC ACID	0.0780317	0.598073	0.828041
locomotion	4-Hydroxybenzoic acid	0.0775936	0.600136	0.829397
ScentMarkingC	Cystamine	-0.0774898	0.600625	0.829397
FocalApproachC	N-Acetyl glutamate	-0.0775293	0.600439	0.829397
ScratchingC	phenylethylamine	0.0776815	0.599722	0.829397
FocalLeaveC	3-(3-hydroxyphenyl)propionic acid	0.0772365	0.60182	0.829418
FocalApproachC	Lactitol	0.077265	0.601686	0.829418
locomotion	SERINE	0.0774017	0.60104	0.829418
ScentMarkingC	Creatinine	0.0770313	0.602788	0.829991
CageManipulationC	Valine	0.0769819	0.603022	0.829991
CageManipulationC	TLCA	-0.0765151	0.605228	0.830548
ScratchingC	beta-Lactose	-0.0767197	0.60426	0.830548
FocalLeaveC	Lanthionine	-0.0766062	0.604797	0.830548
locomotion	Phosphoenolpyruvic acid	-0.076418	0.605687	0.830548
ScentMarkingC	Plamitic acid(16:0)	-0.0764512	0.60553	0.830548
ScentMarkingC	Uric acid	-0.0763966	0.605789	0.830548
GenitalDisplayC	Glucuronate	-0.0761704	0.606859	0.831193
ScentMarkingC	N-Methyl-DL-Alanine	-0.0761308	0.607047	0.831193
ScentMarkingC	Stearic acid(17:0)	-0.0759434	0.607935	0.831869
ScratchingC	Maleic acid	-0.0757818	0.6087	0.832294
locomotion	Urocanate	0.0757115	0.609034	0.832294
ScratchingC	2-Aminoadipic acid	0.0750213	0.612311	0.83337
interaction	beta-Lactose	-0.0754612	0.610221	0.83337
GenitalDisplayC	CARBAMOYL ASPARTATE	-0.0751069	0.611904	0.83337
GenitalDisplayC	Glyceric acid	0.0752308	0.611316	0.83337
FocalApproachC	N-Acetyl glucosamine 6-phosphate	0.0749635	0.612586	0.83337
PiloerectionC	PHENYLALANINE	0.0751458	0.611719	0.83337
GenitalDisplayC	THYMINE	-0.075029	0.612275	0.83337
interaction	CYTOSINE	-0.0748695	0.613033	0.833441
locomotion	GCA	0.0745632	0.61449	0.834347
interaction	Gulcono-1,4-lactone	-0.0746006	0.614313	0.834347
CageManipulationC	TDCA	0.0743173	0.615662	0.834389
ScentMarkingC	Sarcosine	-0.0743573	0.615471	0.834389
GenitalDisplayC	SPERMIDINE	0.0743076	0.615708	0.834389
CageManipulationC	Ribose 5-phosphate	-0.074181	0.616312	0.834671
GenitalDisplayC	FERULIC ACID	-0.0738856	0.61772	0.835506
locomotion	hydroquinone	0.073967	0.617332	0.835506
PiloerectionC	CA	0.0736567	0.618813	0.836448
CageManipulationC	3-Phenyllactic acid	-0.0734681	0.619713	0.836656
locomotion	Citramalic acid	-0.0733756	0.620156	0.836656
CageManipulationC	Nicotinic acid	0.0733755	0.620156	0.836656
ScratchingC	Quinic acid	-0.0730451	0.621736	0.838251
ScentMarkingC	asparagine	-0.0725076	0.62431	0.83829
ScentMarkingC	Catechol	-0.0725194	0.624253	0.83829
PiloerectionC	Glycerol-2-phosphate	-0.07278	0.623005	0.83829
FocalApproachC	Methyl succinic acid	0.0724307	0.624679	0.83829
ScentMarkingC	N-alpha-Acetyl-L-Lysine	-0.0725689	0.624016	0.83829
ScentMarkingC	Pantothenate	-0.0723754	0.624944	0.83829
FocalApproachC	RUTIN	0.0727315	0.623237	0.83829
CageManipulationC	SHIKIMIC ACID	-0.072888	0.622488	0.83829
FocalLeaveC	2-hydroxyglutaric acid	-0.0721858	0.625853	0.838445
FocalApproachC	PROLINE	0.0722068	0.625753	0.838445
FocalLeaveC	Meso erythritol	0.072058	0.626467	0.838734
FocalLeaveC	LEUCINE	0.0719463	0.627003	0.838919
FocalApproachC	Cysteine sulfinic acid	0.0717414	0.627987	0.839703
ScratchingC	Methionine sulfoxide	-0.07116	0.630783	0.842908
FocalLeaveC	GALACTOSE	-0.070883	0.632117	0.844156
FocalLeaveC	3-Hydroxy-3-methylglutarate	-0.0706199	0.633385	0.845314
ScratchingC	3-Hydroxyisovaleric acid	0.070249	0.635174	0.845961
GenitalDisplayC	beta-mannosylglycerate	0.070187	0.635473	0.845961
locomotion	N-Acetylputrescine	0.0701959	0.63543	0.845961
CageManipulationC	SUCROSE	0.0702061	0.635381	0.845961
PiloerectionC	b-Cyano alanine	-0.0699587	0.636576	0.846895
PiloerectionC	Taurine	0.0696829	0.637909	0.848134
FocalLeaveC	isohexonic acid	0.0691916	0.640287	0.850223
locomotion	PROLINE	0.0692565	0.639972	0.850223
ScratchingC	CA	0.0690538	0.640954	0.850574
ScentMarkingC	XYLITOL	-0.0689324	0.641542	0.85082
FocalLeaveC	Valeric	0.068707	0.642635	0.851734
locomotion	TCA	0.0685193	0.643546	0.85206
FocalApproachC	PHENYLALANINE	0.0684897	0.643689	0.85206
locomotion	Valeric	0.0670297	0.650791	0.857767
FocalApproachC	3-Aminopropionitrile	-0.0668517	0.651659	0.857767
ProximityD	3-Hydroxy-3-methylglutarate	-0.0668793	0.651524	0.857767
FocalLeaveC	benzylalcohol	0.0670778	0.650556	0.857767
locomotion	Linoleic acid	-0.0672318	0.649806	0.857767
FocalApproachC	Maleic acid	0.0669031	0.651408	0.857767
CageManipulationC	Niacinamide	-0.0671399	0.650254	0.857767
ScratchingC	Ribitol	-0.0670114	0.65088	0.857767
ScentMarkingC	SERINE	0.0672532	0.649702	0.857767
FocalLeaveC	Xylonic acid	-0.0665727	0.65302	0.859023
FocalApproachC	Pyroglutamic acid	0.066159	0.655041	0.861144
FocalLeaveC	GCDCA	0.0658435	0.656583	0.861561
FocalApproachC	1,3-diaminopropane	0.0658504	0.656549	0.861561
PiloerectionC	fructose-1,6-bisphosphate	-0.0658569	0.656518	0.861561
GenitalDisplayC	4-Hydroxypyridine	0.0654122	0.658694	0.861581
FocalLeaveC	Catechol	0.0654438	0.65854	0.861581
CageManipulationC	Galacturonic acid	-0.0653949	0.658779	0.861581
ScratchingC	Lyxose	-0.0653399	0.659049	0.861581
ScentMarkingC	N-Acetyl glutamate	-0.0653858	0.658823	0.861581
locomotion	Picolinic acid	0.0654128	0.658691	0.861581
FocalLeaveC	PHENYLALANINE	0.0651506	0.659976	0.86226
ScentMarkingC	BETA-ALANINE	0.0648324	0.661536	0.863763
ScentMarkingC	2-Oxoglutaric acid	0.0646158	0.662599	0.864082
FocalApproachC	Citrulline	-0.0646698	0.662334	0.864082
ScratchingC	Glyceric acid	-0.0642566	0.664363	0.86536
FocalLeaveC	Serotonin	-0.0642493	0.664399	0.86536
CageManipulationC	Kojic acid	-0.0641037	0.665115	0.865549
CageManipulationC	Stearic acid(17:0)	-0.0640528	0.665365	0.865549
interaction	ALANINE	-0.0637667	0.666773	0.865818
ScentMarkingC	CYTOSINE	-0.0636744	0.667226	0.865818
PiloerectionC	Lyxose	0.0639022	0.666106	0.865818
ScentMarkingC	Tagatose	0.0636345	0.667423	0.865818
GenitalDisplayC	Tryptamine	0.0635938	0.667623	0.865818
GenitalDisplayC	ACONITATE	0.063405	0.668553	0.866144
GenitalDisplayC	Succinic acid	-0.063376	0.668696	0.866144
FocalLeaveC	GDCA	0.0631973	0.669577	0.866752
FocalApproachC	4-Hydroxyphenylacetic acid	-0.062885	0.671116	0.867872
ProximityD	ARGININE	-0.0628551	0.671264	0.867872
interaction	GCA	-0.0600881	0.684966	0.868598
PiloerectionC	TCDCA	-0.0600816	0.684998	0.868598
ScratchingC	2-hydroxyglutaric acid	-0.0621178	0.674905	0.868598
CageManipulationC	2-Oxoglutaric acid	0.0607765	0.681547	0.868598
FocalLeaveC	3-Aminopropionitrile	-0.0615281	0.677822	0.868598
FocalApproachC	6-Hydroxynicotinic acid	-0.0608206	0.681329	0.868598
ScentMarkingC	ASPARTATE	-0.0622052	0.674473	0.868598
ScratchingC	CAFFEIC ACID	0.0609614	0.68063	0.868598
CageManipulationC	FERULIC ACID	-0.0600959	0.684927	0.868598
FocalLeaveC	GABA	-0.0609732	0.680572	0.868598
FocalApproachC	galactonic acid	0.0615185	0.67787	0.868598
PiloerectionC	GLUCOSE-1-PHOSPHATE	-0.0606398	0.682226	0.868598
FocalApproachC	Glutaric acid	-0.0602751	0.684037	0.868598
CageManipulationC	Glutaric acid	-0.0601283	0.684766	0.868598
FocalApproachC	Gly-Gly	0.0610706	0.680089	0.868598
locomotion	HYDROXYPROLINE	0.0613887	0.678513	0.868598
CageManipulationC	Hypoxanthine	0.0603401	0.683714	0.868598
ProximityD	ISOCITRIC ACID	-0.0623228	0.673892	0.868598
interaction	N-Acetyl galactosamine	-0.0619483	0.675743	0.868598
ScratchingC	N-Acetyl glutamate	0.0605526	0.682659	0.868598
locomotion	O-Phosphoethanolamine	0.0611653	0.679619	0.868598
PiloerectionC	ORNITHINE	0.0616887	0.677027	0.868598
ScentMarkingC	Quinic acid	0.0615642	0.677643	0.868598
interaction	Ribose	0.0611764	0.679565	0.868598
GenitalDisplayC	Ribose 5-phosphate	0.0614624	0.678148	0.868598
FocalApproachC	RIBULOSE-5-PHOSPHATE	0.0605332	0.682755	0.868598
ScentMarkingC	RUTIN	0.0602	0.68441	0.868598
ProximityD	Sarcosine	-0.0616215	0.67736	0.868598
interaction	Tagatose	-0.0621318	0.674836	0.868598
locomotion	UDP-glucuronic acid	0.0614688	0.678116	0.868598
FocalLeaveC	Uridine	-0.0612847	0.679028	0.868598
ScratchingC	Uridine	0.0620554	0.675213	0.868598
FocalApproachC	3-Phenyllactic acid	0.0598832	0.685985	0.868753
locomotion	Valine	0.0598085	0.686356	0.868753
FocalApproachC	XYLITOL	-0.0598808	0.685997	0.868753
ScratchingC	lactulose	-0.0596679	0.687056	0.869117
ScentMarkingC	isohexonic acid	0.05948	0.687991	0.869779
locomotion	SYRINGIC ACID	0.0592674	0.68905	0.870596
ScentMarkingC	CELLOBIOSE	-0.0586431	0.692162	0.872642
PiloerectionC	GLUCOSE	0.0588199	0.69128	0.872642
FocalLeaveC	Lyxose	0.05862	0.692278	0.872642
FocalApproachC	phenylacetic acid	0.0585278	0.692737	0.872642
ScratchingC	Ribose 5-phosphate	-0.0585821	0.692467	0.872642
PiloerectionC	FRUCTOSE	0.0583846	0.693452	0.872944
FocalApproachC	N-alpha-Acetyl-L-Lysine	0.0583141	0.693804	0.872944
CageManipulationC	ARABITOL	-0.0582256	0.694246	0.872969
ScentMarkingC	Phenylpyruvic acid	0.0581445	0.694651	0.872969
ScentMarkingC	Valeric	0.0570879	0.699937	0.873292
GenitalDisplayC	2-hydroxyglutaric acid	0.0577855	0.696446	0.873292
FocalLeaveC	3-(4-hydroxyphenyl)propionic acid	0.0578633	0.696057	0.873292
interaction	3-Hydroxy-3-methylglutarate	-0.0570175	0.70029	0.873292
GenitalDisplayC	b-Cyano alanine	-0.0571022	0.699865	0.873292
CageManipulationC	CARBAMOYL ASPARTATE	0.0570432	0.700161	0.873292
locomotion	CARBAMOYL ASPARTATE	-0.0571483	0.699634	0.873292
FocalApproachC	IDITOL	0.057508	0.697834	0.873292
CageManipulationC	Methyl succinic acid	0.0575612	0.697567	0.873292
FocalApproachC	N-Acetyl aspartic acid	-0.0568333	0.701213	0.873292
FocalApproachC	phenylethylamine	0.0576125	0.697311	0.873292
ScratchingC	p-tolyl glucuronide	-0.0567699	0.701531	0.873292
locomotion	Ribose	0.057924	0.695753	0.873292
CageManipulationC	THREONINE	0.0568081	0.701339	0.873292
interaction	Tyrosine	-0.0577462	0.696642	0.873292
ScratchingC	XYLITOL	-0.056842	0.701169	0.873292
ProximityD	PROTOCATECHUIC ACID	-0.056604	0.702363	0.873812
FocalApproachC	Homoserine	0.0555485	0.707663	0.878208
FocalLeaveC	Hydroxylysine	-0.0554262	0.708278	0.878208
CageManipulationC	lactobionic acid	0.0554032	0.708394	0.878208
GenitalDisplayC	MANNOSE	0.0554424	0.708197	0.878208
ScratchingC	N-alpha-Acetyl-L-ornithine	0.0554633	0.708091	0.878208
locomotion	RIBULOSE-5-PHOSPHATE	-0.0556315	0.707246	0.878208
CageManipulationC	TCA	0.0551446	0.709695	0.879305
ScentMarkingC	hydroquinone	-0.0550468	0.710187	0.879399
FocalLeaveC	KETO-GLUTARIC ACID	-0.0546927	0.711971	0.880574
FocalLeaveC	Stearic acid(17:0)	-0.0547253	0.711806	0.880574
FocalLeaveC	MANNITOL	0.0545031	0.712926	0.880723
GenitalDisplayC	RUTIN	0.0545167	0.712858	0.880723
FocalLeaveC	Pantothenate	-0.0544126	0.713383	0.880771
CageManipulationC	Maleic acid	0.0543153	0.713874	0.880861
GenitalDisplayC	PROLINE	-0.0538831	0.716054	0.883036
ScratchingC	Meso erythritol	-0.0535738	0.717617	0.884329
interaction	N-Acetyl glutamate	0.0535096	0.717941	0.884329
CageManipulationC	Adenosine	-0.0533368	0.718814	0.884888
locomotion	CITRATE	0.0530939	0.720042	0.884968
GenitalDisplayC	MALTOSE	-0.0531871	0.719571	0.884968
FocalLeaveC	PROLINE	-0.0530752	0.720137	0.884968
CageManipulationC	Inosine	0.0528621	0.721216	0.885262
FocalApproachC	RHAMNOSE	0.0528985	0.721031	0.885262
locomotion	Threonic acid	-0.0526811	0.722132	0.885356
ScentMarkingC	URACIL	-0.0527163	0.721953	0.885356
ScratchingC	Elaidic acid(18:1n-9)	0.052329	0.723915	0.887027
ScentMarkingC	Glucuronate	0.0519747	0.725711	0.888196
interaction	ISOCITRIC ACID	-0.0520089	0.725537	0.888196
CageManipulationC	TRYPTOPHAN	-0.0517097	0.727055	0.889326
FocalApproachC	GLYCINE	0.0515187	0.728025	0.889619
locomotion	GLYCINE	-0.0514963	0.728139	0.889619
PiloerectionC	Glucono-1,5-lactone	0.0511882	0.729703	0.8905
FocalLeaveC	lactulose	-0.0511959	0.729664	0.8905
FocalApproachC	Adenine	-0.0505405	0.732996	0.894001
GenitalDisplayC	GLUCOSE	0.0503117	0.73416	0.894903
FocalApproachC	ALANINE	0.0502064	0.734696	0.895025
FocalLeaveC	b-Cyano alanine	0.0499846	0.735826	0.895025
ScentMarkingC	N-Acetyl glucosamine 6-phosphate	-0.0501086	0.735194	0.895025
FocalApproachC	Xylonic acid	-0.0499589	0.735957	0.895025
FocalLeaveC	Alanylalanine	0.0496959	0.737297	0.896139
ScentMarkingC	N-Acetyl aspartic acid	-0.0495063	0.738264	0.896797
CageManipulationC	Succinic acid	0.0494052	0.738779	0.896907
interaction	O-Phosphoethanolamine	0.0493218	0.739205	0.896907
ScentMarkingC	galactonic acid	0.0491897	0.739879	0.897209
ScratchingC	SYRINGIC ACID	0.0490264	0.740712	0.897704
locomotion	1,3-diaminopropane	0.0486639	0.742563	0.898088
FocalApproachC	GABA	-0.0488591	0.741566	0.898088
ScentMarkingC	Maleic acid	0.048759	0.742077	0.898088
FocalLeaveC	Succinic acid	-0.048631	0.742731	0.898088
interaction	CARBAMOYL ASPARTATE	0.0485237	0.743279	0.898236
FocalLeaveC	ISOCITRIC ACID	0.048398	0.743922	0.898498
ScratchingC	Phosphoenolpyruvic acid	0.0483102	0.744371	0.898525
FocalApproachC	ISOCITRIC ACID	0.0481253	0.745317	0.898639
PiloerectionC	RIBULOSE-5-PHOSPHATE	0.0481514	0.745183	0.898639
CageManipulationC	CA	0.0478552	0.746698	0.898821
GenitalDisplayC	FRUCTOSE	-0.0478472	0.746739	0.898821
CageManipulationC	Lyxose	0.0478459	0.746746	0.898821
FocalApproachC	Alanylalanine	0.0473351	0.749361	0.899299
FocalApproachC	N-alpha-Acetyl-L-ornithine	0.0471858	0.750126	0.899299
CageManipulationC	Oleic acid	-0.0474569	0.748737	0.899299
FocalApproachC	Phenylpyruvic acid	0.0476443	0.747778	0.899299
interaction	Sarcosine	-0.0474238	0.748907	0.899299
FocalLeaveC	THREITOL	-0.0474065	0.748995	0.899299
GenitalDisplayC	Tyrosine	-0.0471893	0.750108	0.899299
locomotion	RHAMNOSE	-0.0470566	0.750789	0.899582
ScratchingC	ISOCITRIC ACID	-0.0468712	0.751739	0.900209
FocalApproachC	Propionic	0.0457287	0.757605	0.900658
FocalApproachC	2-hydroxyglutaric acid	-0.0456387	0.758067	0.900658
FocalLeaveC	2-hydroxyvaleric acid	0.0459776	0.756326	0.900658
GenitalDisplayC	3-aminoisobutyric acid	0.0458321	0.757073	0.900658
FocalApproachC	Cadaverine	0.0461682	0.755347	0.900658
interaction	GLUTAMINE	-0.0456344	0.758089	0.900658
CageManipulationC	hydroquinone	-0.0458269	0.7571	0.900658
GenitalDisplayC	Phenylpyruvic acid	-0.0456486	0.758016	0.900658
FocalLeaveC	Ribose 5-phosphate	-0.0464127	0.754091	0.900658
ScentMarkingC	sophorose	-0.0466076	0.753091	0.900658
locomotion	tranexamic acid	0.0456568	0.757974	0.900658
CageManipulationC	URACIL	-0.0466258	0.752998	0.900658
ScratchingC	Urocanate	0.0465113	0.753585	0.900658
locomotion	Xanthine	-0.0456431	0.758045	0.900658
locomotion	Gly-Gly	0.0449244	0.761742	0.902328
FocalApproachC	METHIONINE	-0.0449129	0.761801	0.902328
ScratchingC	Oleic acid	-0.0452576	0.760027	0.902328
FocalLeaveC	Sinapinic acid	0.0450517	0.761087	0.902328
PiloerectionC	Threonic acid	-0.0448624	0.762061	0.902328
ScentMarkingC	Xylonic acid	0.0449995	0.761355	0.902328
interaction	Methyl succinic acid	0.0446621	0.763093	0.903043
PiloerectionC	4-Hydroxyphenylacetic acid	0.0444434	0.76422	0.903363
ScratchingC	Citrulline	-0.0444555	0.764157	0.903363
ScentMarkingC	PHENYLALANINE	0.0442984	0.764966	0.90374
CageManipulationC	PROTOCATECHUIC ACID	0.0439281	0.766876	0.904982
PiloerectionC	XYLOSE	0.0440078	0.766465	0.904982
ScentMarkingC	Alanylalanine	-0.0437766	0.767658	0.905399
FocalApproachC	hydroquinone	-0.0436599	0.76826	0.905432
ProximityD	Tagatose	-0.0435216	0.768974	0.905432
FocalApproachC	XYLULOSE	-0.0435473	0.768841	0.905432
PiloerectionC	asparagine	0.0430924	0.77119	0.90703
ScratchingC	THYMINE	-0.0431079	0.77111	0.90703
FocalLeaveC	Glucuronate	0.0426224	0.773619	0.90938
CageManipulationC	GALACTOSE	-0.042469	0.774413	0.909681
locomotion	isohexonic acid	-0.0424062	0.774738	0.909681
locomotion	THREITOL	0.042193	0.775841	0.91047
GenitalDisplayC	RIBULOSE-5-PHOSPHATE	0.0418507	0.777613	0.912042
GenitalDisplayC	phytosphingosine	-0.0416539	0.778632	0.912115
GenitalDisplayC	SHIKIMIC ACID	-0.0416264	0.778775	0.912115
ScratchingC	Uric acid	-0.0415883	0.778972	0.912115
ScratchingC	3-aminoisobutyric acid	0.0413193	0.780366	0.913241
ScentMarkingC	2-hydroxyglutaric acid	-0.0411248	0.781375	0.913466
FocalLeaveC	Benzoic acid	-0.0411152	0.781425	0.913466
ScentMarkingC	2-hydroxyvaleric acid	-0.0403724	0.785279	0.914949
FocalLeaveC	4-Hydroxybenzoic acid	0.0402721	0.7858	0.914949
PiloerectionC	CARBAMOYL ASPARTATE	-0.0402752	0.785784	0.914949
CageManipulationC	Cystamine	-0.0400354	0.787029	0.914949
ScentMarkingC	Glyceraldehyde	0.040195	0.7862	0.914949
ScentMarkingC	Glycerol-2-phosphate	-0.0403517	0.785386	0.914949
interaction	MALTOSE	-0.0400357	0.787028	0.914949
locomotion	Nicotinic acid	-0.0400577	0.786913	0.914949
GenitalDisplayC	Picolinic acid	-0.0403874	0.785201	0.914949
ProximityD	RIBULOSE-5-PHOSPHATE	0.0402997	0.785656	0.914949
locomotion	N-alpha-Acetyl-L-Lysine	0.039914	0.78766	0.915178
ScentMarkingC	RIBULOSE-5-PHOSPHATE	-0.0396881	0.788834	0.916037
locomotion	BETA-ALANINE	0.0393497	0.790594	0.916568
PiloerectionC	DL-alpha-Hydroxybutyric acid	-0.0394657	0.789991	0.916568
CageManipulationC	N-Acetyl glucosamine	-0.0393932	0.790368	0.916568
CageManipulationC	CDCA	-0.0384464	0.795296	0.917603
CageManipulationC	1,5-Anhydeo glucitol	0.0383591	0.795751	0.917603
ScentMarkingC	2-Aminoethanol	-0.0389551	0.792647	0.917603
FocalApproachC	ERYTHROSE-4-PHOSPHATE	-0.0383429	0.795836	0.917603
PiloerectionC	IDITOL	-0.0384197	0.795436	0.917603
ProximityD	KETO-GLUTARIC ACID	-0.0386317	0.794331	0.917603
FocalApproachC	Lanthionine	-0.0386224	0.79438	0.917603
FocalApproachC	Niacinamide	0.0389843	0.792496	0.917603
GenitalDisplayC	Pyroglutamic acid	0.0386428	0.794273	0.917603
ScentMarkingC	Xanthine	-0.038881	0.793033	0.917603
ScentMarkingC	Gluconic acid	0.0380349	0.797441	0.91845
GenitalDisplayC	XYLULOSE	0.038067	0.797274	0.91845
ScratchingC	asparagine	-0.037715	0.799109	0.919509
locomotion	PHENYLALANINE	0.0376079	0.799668	0.919509
ScentMarkingC	piperidone	0.0376247	0.79958	0.919509
ScentMarkingC	3-Aminopropionitrile	0.0371447	0.802086	0.91984
ScentMarkingC	3-Phenylpropionic acid	0.0370994	0.802322	0.91984
FocalLeaveC	Adenine	-0.0373946	0.800781	0.91984
interaction	ARGININE	0.03685	0.803625	0.91984
PiloerectionC	Inosine	-0.0368012	0.803879	0.91984
FocalApproachC	MANNITOL	0.0372733	0.801414	0.91984
FocalLeaveC	Ribitol	0.0368625	0.80356	0.91984
interaction	RIBULOSE-5-PHOSPHATE	-0.0372414	0.801581	0.91984
CageManipulationC	Threonic acid	0.0369535	0.803084	0.91984
ProximityD	Dopamine	0.0366891	0.804465	0.920011
locomotion	Maleic acid	-0.0363148	0.806422	0.921749
ScentMarkingC	Pyroglutamic acid	-0.0361708	0.807174	0.92211
ScratchingC	Creatinine	-0.0359015	0.808583	0.92264
FocalApproachC	FRUCTOSE-6-PHOSPHATE	0.0358314	0.80895	0.92264
FocalLeaveC	Nicotinic acid	0.0359832	0.808156	0.92264
CageManipulationC	Acetic	-0.035556	0.810391	0.923484
interaction	XYLULOSE	0.0355228	0.810565	0.923484
interaction	2-hydroxyvaleric acid	0.0351611	0.812459	0.923646
GenitalDisplayC	Homoserine	0.0352975	0.811744	0.923646
FocalLeaveC	METHIONINE	0.0351691	0.812417	0.923646
ProximityD	N-Acetyl glutamate	-0.0353119	0.811669	0.923646
locomotion	2-Aminoadipic acid	0.0347797	0.814457	0.924922
CageManipulationC	PHENYLALANINE	-0.0348402	0.81414	0.924922
CageManipulationC	1,6-Anhydroglucose	0.0340163	0.81846	0.924987
GenitalDisplayC	2-Deoxyuridine	0.034356	0.816678	0.924987
CageManipulationC	2-hydroxyglutaric acid	-0.0342117	0.817435	0.924987
GenitalDisplayC	4-Hydroxyphenylacetic acid	0.0340706	0.818175	0.924987
FocalLeaveC	CITRATE	-0.0344332	0.816273	0.924987
FocalLeaveC	IDITOL	0.0344972	0.815938	0.924987
FocalLeaveC	N-alpha-Acetyl-L-Lysine	0.0340406	0.818333	0.924987
FocalLeaveC	phenylacetic acid	-0.0341146	0.817945	0.924987
PiloerectionC	RUTIN	0.0342626	0.817168	0.924987
FocalApproachC	FUMARATE	0.0334637	0.821361	0.927272
ScentMarkingC	Lactitol	-0.0334981	0.82118	0.927272
locomotion	Arabinose-5-phosphate	-0.0333144	0.822145	0.92766
ScentMarkingC	3-aminoisobutyric acid	-0.0331695	0.822906	0.928023
FocalApproachC	Glucuronate	0.0327726	0.824992	0.929879
FocalApproachC	HYDROXYPROLINE	-0.0322267	0.827862	0.932009
PiloerectionC	isohexonic acid	-0.0321612	0.828207	0.932009
GenitalDisplayC	lactulose	0.0322297	0.827847	0.932009
CageManipulationC	GCDCA	-0.0309418	0.834628	0.932273
FocalLeaveC	1,6-Anhydroglucose	0.0318079	0.830066	0.932273
CageManipulationC	BETA-ALANINE	-0.031555	0.831397	0.932273
locomotion	Catechol	0.0310158	0.834237	0.932273
ScratchingC	GLUCOSE-1-PHOSPHATE	0.0314304	0.832053	0.932273
ProximityD	GLUTAMINE	-0.0309495	0.834587	0.932273
FocalLeaveC	Gly-Gly	0.0309633	0.834515	0.932273
ScentMarkingC	METHIONINE	-0.0316229	0.83104	0.932273
ScentMarkingC	Phosphoenolpyruvic acid	-0.0311356	0.833606	0.932273
ScentMarkingC	PROLINE	0.0315032	0.83167	0.932273
FocalLeaveC	Quinic acid	-0.0319298	0.829424	0.932273
FocalLeaveC	sophorose	0.0317844	0.83019	0.932273
PiloerectionC	sophorose	-0.0310426	0.834096	0.932273
FocalApproachC	UDP-glucuronic acid	-0.0316902	0.830686	0.932273
ScentMarkingC	ALANINE	0.0305243	0.836828	0.932841
locomotion	ARGININE	0.0306607	0.836109	0.932841
ScentMarkingC	DL-beta-Hydroxybutyric acid	-0.0305334	0.83678	0.932841
CageManipulationC	Hydroxylysine	-0.0303422	0.837789	0.932841
locomotion	LYSINE	0.0303819	0.837579	0.932841
ScentMarkingC	MYO-INOSITOL	0.0303786	0.837597	0.932841
CageManipulationC	3-(4-hydroxyphenyl)propionic acid	0.0301935	0.838573	0.933222
ScentMarkingC	FUMARATE	0.0299782	0.839709	0.933994
locomotion	Pantothenate	-0.0296505	0.841439	0.935424
ScentMarkingC	GABA	-0.0292017	0.843809	0.937565
FocalApproachC	Benzoic acid	-0.0291136	0.844274	0.937589
FocalLeaveC	2-Aminoadipic acid	0.0287035	0.846441	0.938951
locomotion	3-Hydroxyisovaleric acid	-0.0286287	0.846836	0.938951
FocalLeaveC	N-Acetyl aspartic acid	0.0286564	0.84669	0.938951
locomotion	TRYPTOPHAN	-0.0284093	0.847996	0.939744
CageManipulationC	DCA	0.028219	0.849003	0.939872
CageManipulationC	Creatinine	-0.0282564	0.848805	0.939872
PiloerectionC	Nicotinic acid	0.0280618	0.849834	0.940299
FocalLeaveC	Propionic	-0.0268689	0.856149	0.940872
GenitalDisplayC	TCDCA	0.0275296	0.85265	0.940872
ProximityD	2-Aminoethanol	0.0273796	0.853444	0.940872
ProximityD	2-hydroxyvaleric acid	0.0273585	0.853556	0.940872
FocalApproachC	2-Oxoglutaric acid	-0.027535	0.852621	0.940872
FocalApproachC	Citramalic acid	-0.0269234	0.85586	0.940872
ScentMarkingC	Citramalic acid	-0.0268779	0.856101	0.940872
GenitalDisplayC	Cysteine sulfinic acid	-0.0276185	0.852179	0.940872
ScentMarkingC	DL-alpha-Hydroxybutyric acid	-0.027872	0.850838	0.940872
ScratchingC	FRUCTOSE	-0.0271789	0.854507	0.940872
FocalApproachC	Meso erythritol	0.0270115	0.855394	0.940872
ProximityD	PROLINE	-0.0268991	0.855989	0.940872
ScratchingC	Valine	0.0277019	0.851738	0.940872
PiloerectionC	Citramalic acid	-0.0266574	0.857269	0.94136
ScentMarkingC	HYDROXYPROLINE	-0.0266166	0.857485	0.94136
interaction	Alanylalanine	0.0262079	0.859651	0.943247
interaction	Arabinose	0.0261016	0.860215	0.9433
FocalApproachC	MYO-INOSITOL	-0.0260302	0.860594	0.9433
ProximityD	lactulose	-0.0257829	0.861905	0.944247
GenitalDisplayC	Ribitol	-0.0256266	0.862734	0.944665
CageManipulationC	alphaMA	0.0252749	0.864601	0.945378
FocalLeaveC	1,3-diaminopropane	0.0251662	0.865178	0.945378
ScentMarkingC	1,3-diaminopropane	-0.0251976	0.865011	0.945378
CageManipulationC	SERINE	-0.0253669	0.864112	0.945378
FocalLeaveC	GLYCINE	-0.0249769	0.866182	0.945497
ScentMarkingC	Gulcono-1,4-lactone	-0.0250061	0.866027	0.945497
FocalLeaveC	GLUTAMINE	-0.0247444	0.867417	0.946354
PiloerectionC	CELLOBIOSE	0.0244457	0.869003	0.947172
CageManipulationC	DEOXYRIBOSE TRIPHOSPHATE	-0.0244343	0.869064	0.947172
ScratchingC	3-Hydroxy-3-methylglutarate	-0.0241406	0.870624	0.948065
FocalApproachC	3-Phenylpropionic acid	-0.0240263	0.871231	0.948065
CageManipulationC	phenylacetic acid	0.02404	0.871159	0.948065
ScentMarkingC	Guanine	0.0238295	0.872277	0.948225
ScratchingC	O-Phosphoethanolamine	-0.0239054	0.871874	0.948225
FocalApproachC	2-hydroxyvaleric acid	0.0236453	0.873257	0.948801
ScratchingC	4-Hydroxybenzoic acid	0.0235286	0.873877	0.948986
PiloerectionC	galactinol	-0.023317	0.875002	0.949719
FocalLeaveC	2-Oxoglutaric acid	-0.0231564	0.875856	0.949903
FocalApproachC	ASPARTATE	-0.0231158	0.876072	0.949903
ScratchingC	2-hydroxyvaleric acid	-0.0226428	0.878589	0.951695
CageManipulationC	3-(3-hydroxyphenyl)propionic acid	0.0226357	0.878627	0.951695
FocalLeaveC	alphaMA	0.0223718	0.880031	0.952239
FocalLeaveC	ARABITOL	0.0224507	0.879611	0.952239
ProximityD	beta-Lactose	-0.0221075	0.881439	0.952276
GenitalDisplayC	GLUCOSE-1-PHOSPHATE	-0.0219416	0.882322	0.952276
locomotion	MANNOSE	0.0221203	0.881371	0.952276
interaction	URACIL	0.022102	0.881467	0.952276
FocalLeaveC	XYLITOL	-0.0219832	0.8821	0.952276
ScratchingC	CARBAMOYL ASPARTATE	-0.0217634	0.883271	0.952513
interaction	Dopamine	0.0217307	0.883445	0.952513
CageManipulationC	RUTIN	0.0211864	0.886345	0.955152
interaction	DEOXYRIBOSE TRIPHOSPHATE	-0.0210948	0.886833	0.95519
ScratchingC	Adenosine	-0.0209279	0.887723	0.955661
locomotion	Kojic acid	-0.0207727	0.88855	0.956064
GenitalDisplayC	KETO-GLUTARIC ACID	0.0204217	0.890422	0.957589
CageManipulationC	2-Aminoethanol	0.0196252	0.894671	0.958252
interaction	3-Hydroxyisovaleric acid	0.0196612	0.894479	0.958252
ScratchingC	Cadaverine	0.0196847	0.894354	0.958252
FocalLeaveC	CELLOBIOSE	-0.0198167	0.893649	0.958252
interaction	Homoserine	0.0201025	0.892125	0.958252
FocalLeaveC	Lactitol	-0.0199765	0.892797	0.958252
FocalApproachC	MALIC ACID	-0.0196475	0.894552	0.958252
CageManipulationC	Ribose	0.019829	0.893584	0.958252
CageManipulationC	Plamitic acid(16:0)	0.0189464	0.898295	0.961645
PiloerectionC	Niacinamide	-0.0187078	0.899569	0.96252
GenitalDisplayC	ARGININE	0.0186073	0.900106	0.962607
ScentMarkingC	Propionic	-0.0182485	0.902023	0.964168
ScratchingC	CYTOSINE	0.0181624	0.902483	0.964171
FocalApproachC	BETA-ALANINE	0.0179701	0.90351	0.964214
GenitalDisplayC	CYSTINE	0.0178535	0.904133	0.964214
GenitalDisplayC	Icosanoic acid(20:0)	0.0178129	0.90435	0.964214
locomotion	XYLITOL	0.0178916	0.903929	0.964214
FocalLeaveC	galactonic acid	0.0177244	0.904823	0.964231
interaction	Picolinic acid	0.0174746	0.906158	0.965166
FocalApproachC	lactobionic acid	-0.017345	0.906852	0.965417
locomotion	Citrulline	-0.0172104	0.907571	0.965696
locomotion	3-Phenyllactic acid	-0.0168327	0.909591	0.96687
FocalLeaveC	fructose-1,6-bisphosphate	-0.0168596	0.909447	0.96687
locomotion	Butyric	0.015821	0.915004	0.97033
ScratchingC	2-Deoxyuridine	-0.0149865	0.919473	0.97033
locomotion	Adenosine	-0.0160934	0.913547	0.97033
ScentMarkingC	beta-mannosylglycerate	-0.0150154	0.919318	0.97033
FocalApproachC	Catechol	0.0157044	0.915628	0.97033
FocalLeaveC	Citramalic acid	0.0152334	0.91815	0.97033
FocalLeaveC	Glutaric acid	0.0152748	0.917929	0.97033
ScentMarkingC	IDITOL	0.0149649	0.919588	0.97033
locomotion	ISOLEUCINE	-0.015919	0.91448	0.97033
CageManipulationC	MALTOSE	-0.0156136	0.916115	0.97033
ScratchingC	Succinic acid	-0.0150681	0.919035	0.97033
ScentMarkingC	THREITOL	0.0151914	0.918375	0.97033
interaction	Uridine	0.0157243	0.915522	0.97033
CageManipulationC	Urocanate	0.0152465	0.91808	0.97033
[truncated: 111 more rows]

## Sheet: correlation_16s_metabolite
Genera	Metabolite	correlation	pvalues	fdr
Oribacterium	DCA	0.876613	4.44089e-16	3.2796e-12
Fusobacterium	3-Phenylpropionic acid	-0.842219	6.26166e-14	2.31212e-10
Prevotellaceae Family	DCA	0.828585	3.61045e-13	8.88771e-10
Bacteroidales Order	3-(3-hydroxyphenyl)propionic acid	0.823807	6.43263e-13	1.18762e-09
Bacteroidales Order	DCA	0.820849	9.12159e-13	1.34726e-09
Fusobacterium	1,6-Anhydroglucose	0.816	1.59428e-12	1.96229e-09
Oribacterium	GDCA	0.800774	8.32312e-12	8.78089e-09
Fusobacterium	3-(3-hydroxyphenyl)propionic acid	-0.796535	1.2859e-11	1.18705e-08
Lachnospiraceae Family	DCA	0.78953	2.58171e-11	1.92381e-08
Bacteroidales Order	GDCA	0.789437	2.60503e-11	1.92381e-08
Fusobacterium	hydroquinone	-0.78605	3.61462e-11	2.42672e-08
Prevotellaceae Family	3-(3-hydroxyphenyl)propionic acid	0.78309	4.78919e-11	2.5263e-08
Oribacterium	3-(3-hydroxyphenyl)propionic acid	0.784163	4.32687e-11	2.5263e-08
Fusobacterium	Glutaric acid	-0.783486	4.61344e-11	2.5263e-08
Fusobacterium	GDCA	-0.774633	1.04527e-10	5.14624e-08
Prevotellaceae Family	GDCA	0.766859	2.08077e-10	9.1773e-08
Bacteroidales Order	GLYCINE	-0.766684	2.11258e-10	9.1773e-08
Fusobacterium	Gluconic acid	0.764948	2.45453e-10	1.00704e-07
Prevotellaceae Family	3-Phenylpropionic acid	0.763485	2.78247e-10	1.0815e-07
Fusobacterium	1,3-diaminopropane	-0.759968	3.74815e-10	1.35819e-07
Flavonifractor	N-alpha-Acetyl-L-ornithine	-0.759611	3.86215e-10	1.35819e-07
Bacteroidales Order	3-Phenylpropionic acid	0.758305	4.30733e-10	1.44589e-07
Fusobacterium	METHIONINE	-0.755296	5.52476e-10	1.77393e-07
Fusobacterium	Galacturonic acid	-0.749854	8.58878e-10	2.53713e-07
Bacteroidales Order	Gluconic acid	-0.75019	8.36034e-10	2.53713e-07
Fusobacterium	DCA	-0.746257	1.14271e-09	3.12553e-07
Fusobacterium	galactonic acid	0.746389	1.1309e-09	3.12553e-07
Oribacterium	3-Phenylpropionic acid	0.744341	1.32779e-09	3.48448e-07
Fusobacterium	Lanthionine	0.743956	1.36831e-09	3.48448e-07
Fusobacterium	3-(4-hydroxyphenyl)propionic acid	-0.742232	1.56412e-09	3.85034e-07
Fusobacterium	piperidone	-0.74072	1.75726e-09	4.18625e-07
Prevotellaceae Family	1,6-Anhydroglucose	-0.740025	1.85344e-09	4.2774e-07
Lachnospiraceae Family	GDCA	0.735497	2.61159e-09	5.84441e-07
Fusobacterium	MYO-INOSITOL	0.734305	2.85493e-09	6.20107e-07
Bacteroidales Order	isohexonic acid	-0.731726	3.45659e-09	7.2934e-07
Fusobacterium	MANNITOL	0.730216	3.8621e-09	7.90877e-07
Fusobacterium	N-Acetylputrescine	-0.729866	3.96242e-09	7.90877e-07
Enterobacteriaceae Family	DCA	-0.729276	4.1369e-09	8.03974e-07
Fusobacterium	Quinic acid	0.72791	4.56863e-09	8.65112e-07
Lachnospiraceae Family	3-(3-hydroxyphenyl)propionic acid	0.726462	5.07286e-09	9.17576e-07
Fusobacterium	ASPARTATE	-0.725741	5.34269e-09	9.17576e-07
Incertae_Sedis	Glutaric acid	-0.72582	5.31236e-09	9.17576e-07
Lachnospiraceae Family	Glycerol-2-phosphate	-0.725802	5.31938e-09	9.17576e-07
Oribacterium	1,6-Anhydroglucose	-0.724757	5.73305e-09	9.6224e-07
Bacteroidales Order	Plamitic acid(16:0)	0.722246	6.85397e-09	1.12481e-06
Flavonifractor	5-Aminopentanoic acid	-0.716074	1.05456e-08	1.68364e-06
Bacteroidales Order	Stearic acid(17:0)	0.715842	1.07151e-08	1.68364e-06
Bacteroidales Order	hydroquinone	0.714087	1.20858e-08	1.85945e-06
Fusobacterium	Gly-Gly	-0.712889	1.31137e-08	1.97643e-06
Bacteroidales Order	Lanthionine	-0.712189	1.37523e-08	2.03121e-06
Oribacterium	Glycerol-2-phosphate	-0.708577	1.75346e-08	2.53908e-06
Fusobacterium	dehydroascorbic acid	0.706588	2.00132e-08	2.84226e-06
Bacteroidales Order	Galacturonic acid	0.70545	2.15756e-08	3.00634e-06
Pseudomonas	3-(4-hydroxyphenyl)propionic acid	-0.702674	2.58816e-08	3.51627e-06
Fusobacterium	Adenine	-0.702493	2.61875e-08	3.51627e-06
Fusobacterium	Cystamine	-0.702011	2.70223e-08	3.56357e-06
Muribaculaceae	DCA	0.699644	3.14925e-08	4.00986e-06
Bacteroidales Order	Nonanoric acid(9:0)	0.699787	3.12039e-08	4.00986e-06
Bacteroidales Order	3-(4-hydroxyphenyl)propionic acid	0.699126	3.25595e-08	4.07546e-06
Fusobacterium	TLCA	-0.698142	3.46775e-08	4.26822e-06
Bacteroidales Order	Urocanate	0.695154	4.19358e-08	5.07699e-06
Lachnospiraceae Family	1,6-Anhydroglucose	-0.692993	4.80425e-08	5.72249e-06
Pseudomonas	3-(3-hydroxyphenyl)propionic acid	-0.691046	5.42519e-08	6.28414e-06
Pseudomonas	Galacturonic acid	-0.690985	5.44597e-08	6.28414e-06
Fusobacterium	Propionic	-0.688146	6.49046e-08	7.37416e-06
Bacteroidales Order	Glutaric acid	0.68649	7.18339e-08	7.91781e-06
Flavonifractor	ISOCITRIC ACID	-0.686492	7.18245e-08	7.91781e-06
Fusobacterium	Acetic	-0.683958	8.37817e-08	9.09894e-06
Oribacterium	Galacturonic acid	0.68216	9.33658e-08	9.99026e-06
Fusobacterium	Lactitol	0.681925	9.46945e-08	9.99026e-06
Bacteroidales Order	MYO-INOSITOL	-0.681112	9.94218e-08	1.03413e-05
Lachnospiraceae Family	3-Phenylpropionic acid	0.67974	1.07896e-07	1.10668e-05
Prevotellaceae Family	Glutaric acid	0.677728	1.21557e-07	1.22972e-05
Prevotellaceae Family	Glycerol-2-phosphate	-0.677231	1.25166e-07	1.24913e-05
Allisonella	5-Aminopentanoic acid	0.67659	1.29979e-07	1.27986e-05
Fusobacterium	Adenosine	-0.675091	1.4191e-07	1.37895e-05
Lachnospiraceae Family	Gluconic acid	-0.674616	1.45901e-07	1.39932e-05
Fusobacterium	BETA-ALANINE	-0.674267	1.48894e-07	1.40972e-05
Bacteroidales Order	Gly-Gly	0.673734	1.53591e-07	1.43578e-05
Prevotellaceae Family	hydroquinone	0.673054	1.59766e-07	1.47484e-05
Flavonifractor	Cadaverine	-0.67241	1.65841e-07	1.51202e-05
Fusobacterium	tranexamic acid	-0.671584	1.73934e-07	1.56647e-05
Enterobacteriaceae Family	3-(3-hydroxyphenyl)propionic acid	-0.670282	1.8746e-07	1.64809e-05
Succinatimonas	ISOCITRIC ACID	-0.670447	1.85691e-07	1.64809e-05
Lachnospiraceae Family	Galacturonic acid	0.669707	1.93736e-07	1.68323e-05
Bacteroidales Order	Benzoic acid	0.668645	2.05849e-07	1.70312e-05
Bacteroidales Order	Glycerol-2-phosphate	-0.668996	2.01777e-07	1.70312e-05
Oribacterium	hydroquinone	0.668812	2.03897e-07	1.70312e-05
Incertae_Sedis	N-Acetylputrescine	-0.668353	2.09308e-07	1.70312e-05
Bacteroides	SERINE	0.668306	2.09864e-07	1.70312e-05
Bacteroidales Order	THREITOL	-0.669012	2.01589e-07	1.70312e-05
Bacteroidales Order	1,6-Anhydroglucose	-0.666879	2.27575e-07	1.82678e-05
Oribacterium	alphaMA	0.666136	2.37336e-07	1.87065e-05
Fusobacterium	N-alpha-Acetyl-L-Lysine	-0.666055	2.38431e-07	1.87065e-05
Allisonella	N-alpha-Acetyl-L-ornithine	0.665891	2.40639e-07	1.87065e-05
Enterobacteriaceae Family	GDCA	-0.664361	2.62267e-07	1.99675e-05
Fusobacterium	Urocanate	-0.66449	2.60376e-07	1.99675e-05
Prevotellaceae Family	Galacturonic acid	0.664051	2.66873e-07	2.01108e-05
Muribaculaceae	Urocanate	0.663777	2.70986e-07	2.02145e-05
Bifidobacterium	Erythrose	0.662269	2.9479e-07	2.17702e-05
Pseudomonas	Gly-Gly	-0.661032	3.15746e-07	2.3087e-05
Muribaculaceae	3-(3-hydroxyphenyl)propionic acid	0.659602	3.41704e-07	2.42642e-05
Pseudomonas	hydroquinone	-0.659602	3.41688e-07	2.42642e-05
Bacteroidales Order	Maleic acid	-0.659943	3.35332e-07	2.42642e-05
Prevotellaceae Family	3-(4-hydroxyphenyl)propionic acid	0.657751	3.78253e-07	2.66038e-05
Bacteroidales Order	Elaidic acid(18:1n-9)	0.656313	4.09131e-07	2.82975e-05
Tannerellaceae Family	Galacturonic acid	0.656274	4.09997e-07	2.82975e-05
Fusobacterium	Glycerol-2-phosphate	0.654444	4.52784e-07	3.09612e-05
Oribacterium	Cadaverine	0.653954	4.64923e-07	3.14996e-05
Fusobacterium	Erythrose	-0.653406	4.7886e-07	3.19491e-05
Enterobacteriaceae Family	hydroquinone	-0.653354	4.8021e-07	3.19491e-05
Pseudomonas	1,3-diaminopropane	-0.65241	5.05201e-07	3.33117e-05
Fusobacterium	Hypoxanthine	-0.649257	5.9771e-07	3.8429e-05
Lachnospiraceae Family	Lanthionine	-0.649479	5.9073e-07	3.8429e-05
Fusobacterium	Tyramine	-0.649235	5.9842e-07	3.8429e-05
Fusobacterium	Benzoic acid	-0.648568	6.19932e-07	3.94672e-05
Lachnospiraceae Family	3-(4-hydroxyphenyl)propionic acid	0.648272	6.29732e-07	3.97485e-05
Allisonella	ORNITHINE	-0.648049	6.37174e-07	3.98774e-05
Oribacterium	3-(4-hydroxyphenyl)propionic acid	0.647561	6.53799e-07	4.0574e-05
Fusobacterium	GLUTAMATE	-0.646318	6.97951e-07	4.29531e-05
Prevotellaceae Family	Gluconic acid	-0.645431	7.31173e-07	4.46257e-05
Bacteroides	6-Hydroxynicotinic acid	0.644398	7.71672e-07	4.67114e-05
Blautia	Gluconic acid	-0.644014	7.87261e-07	4.72676e-05
Fusobacterium	Pyrogallol	-0.643689	8.00689e-07	4.76862e-05
Muribaculaceae	FRUCTOSE	-0.643282	8.17795e-07	4.79319e-05
Muribaculaceae	Glycerol-2-phosphate	-0.643327	8.15889e-07	4.79319e-05
Prevotellaceae Family	Urocanate	0.642433	8.5455e-07	4.96917e-05
Tannerellaceae Family	DCA	0.642277	8.61493e-07	4.97041e-05
Fusobacterium	Methionine sulfoxide	-0.640569	9.40787e-07	5.34439e-05
Bacteroides	N-Acetyl aspartic acid	0.640584	9.40037e-07	5.34439e-05
Fusobacterium	Cadaverine	-0.638027	1.07145e-06	6.04017e-05
Blautia	Lanthionine	-0.635667	1.20764e-06	6.75636e-05
Bacteroidales Order	TLCA	0.633653	1.33641e-06	7.4206e-05
Blautia	isohexonic acid	-0.632888	1.38859e-06	7.65277e-05
Fusobacterium	Pantothenate	-0.632252	1.43347e-06	7.8416e-05
Enterobacteriaceae Family	3-Phenylpropionic acid	-0.631971	1.45367e-06	7.89363e-05
Fusobacterium	LYSINE	-0.630396	1.57202e-06	8.47396e-05
Tannerellaceae Family	GDCA	0.629902	1.61093e-06	8.62079e-05
Bacteroides	Nicotinic acid	0.629507	1.64274e-06	8.7278e-05
Oribacterium	Gluconic acid	-0.629193	1.66838e-06	8.80073e-05
Bifidobacterium	BETA-ALANINE	0.628785	1.70234e-06	8.87326e-05
Flavonifractor	PUTRESCINE	-0.628739	1.70616e-06	8.87326e-05
Enterobacteriaceae Family	Galacturonic acid	-0.628318	1.74192e-06	8.99585e-05
Pseudomonas	Gluconic acid	0.627427	1.81985e-06	9.26869e-05
Flavonifractor	SYRINGIC ACID	-0.627552	1.80874e-06	9.26869e-05
Fusobacterium	Glyceraldehyde	-0.626823	1.87447e-06	9.48149e-05
Prevotellaceae Family	isohexonic acid	-0.626218	1.93079e-06	9.69993e-05
Fusobacterium	5-Aminovaleric acid	-0.625904	1.96058e-06	9.78304e-05
Oribacterium	TCA	-0.62519	2.02997e-06	9.89822e-05
Muribaculaceae	Gluconic acid	-0.625218	2.0272e-06	9.89822e-05
Fusobacterium	isohexonic acid	0.624982	2.05068e-06	9.89822e-05
Blautia	MYO-INOSITOL	-0.625228	2.02629e-06	9.89822e-05
Incertae_Sedis	piperidone	-0.625094	2.03949e-06	9.89822e-05
Blautia	Glycerol-2-phosphate	-0.62424	2.12584e-06	0.000101763
Lachnospiraceae Family	hydroquinone	0.624144	2.13584e-06	0.000101763
Muribaculaceae	TCA	-0.623951	2.15584e-06	0.000102057
Coprobacter	N-Acetylputrescine	-0.62374	2.17804e-06	0.000102451
Pseudomonas	3-Phenylpropionic acid	-0.622424	2.321e-06	0.000108485
Bacteroidales Order	Lactitol	-0.622273	2.33798e-06	0.000108591
Olsenella	GLYCINE	0.619977	2.61016e-06	0.000120475
Fusobacterium	2-Aminoadipic acid	-0.619329	2.69216e-06	0.000123488
Pseudomonas	Glutaric acid	-0.618985	2.73672e-06	0.000124757
Allisonella	Cadaverine	0.618414	2.8121e-06	0.000127407
Pseudomonas	DCA	-0.615242	3.26694e-06	0.00014622
Fusobacterium	1-Amino-2-propanol	-0.615267	3.26309e-06	0.00014622
Muribaculaceae	GDCA	0.614557	3.37374e-06	0.000146559
Prevotellaceae Family	TCA	-0.614851	3.32739e-06	0.000146559
Pseudomonas	1,6-Anhydroglucose	0.614563	3.37269e-06	0.000146559
Prevotellaceae Family	Benzoic acid	0.614703	3.3507e-06	0.000146559
Fusobacterium	Nonanoric acid(9:0)	-0.6149	3.31975e-06	0.000146559
Fusobacterium	ALANINE	-0.612998	3.62885e-06	0.000156234
Bacteroidales Order	FRUCTOSE	-0.61294	3.63876e-06	0.000156234
Prevotellaceae Family	Cadaverine	0.612777	3.66642e-06	0.000156512
Oribacterium	5-Aminopentanoic acid	0.611876	3.82355e-06	0.000162281
Prevotellaceae Family	Nonanoric acid(9:0)	0.611596	3.87348e-06	0.000163461
Fusobacterium	IDITOL	0.611436	3.90241e-06	0.000163746
Bacteroides	BETA-ALANINE	0.610723	4.03342e-06	0.000168287
Prevotellaceae Family	GLYCINE	-0.609166	4.334e-06	0.000179812
Allisonella	ISOCITRIC ACID	0.608652	4.43778e-06	0.00018309
Muribaculaceae	Glutaric acid	0.608288	4.51246e-06	0.000185136
Bacteroidales Order	MALIC ACID	0.607853	4.60356e-06	0.00018761
Lachnospiraceae Family	MYO-INOSITOL	-0.607758	4.62357e-06	0.00018761
Muribaculaceae	isohexonic acid	-0.607576	4.66235e-06	0.00018815
Enterobacteriaceae Family	Benzoic acid	-0.607227	4.73727e-06	0.000190134
Blautia	DCA	0.606708	4.85106e-06	0.000193649
Sutterella	N-Acetyl aspartic acid	-0.606218	4.96071e-06	0.000196962
Lachnospiraceae Family	Glutaric acid	0.605852	5.04397e-06	0.00019911
Oribacterium	PUTRESCINE	0.605745	5.06874e-06	0.00019911
Phascolarctobacterium	Benzoic acid	-0.605141	5.20978e-06	0.000203567
Prevotellaceae Family	alphaMA	0.604102	5.46113e-06	0.000212265
Blautia	hydroquinone	0.603479	5.61688e-06	0.000217176
Olsenella	Sinapinic acid	0.602898	5.76612e-06	0.000221786
Fusobacterium	MALIC ACID	-0.601798	6.05861e-06	0.000231828
Muribaculaceae	THREITOL	-0.601633	6.10372e-06	0.00023235
Tannerellaceae Family	3-Phenylpropionic acid	0.600582	6.39791e-06	0.0002423
Bacteroidales Order	UDP-glucuronic acid	0.599932	6.58642e-06	0.000248167
Prevotellaceae Family	Lanthionine	-0.599363	6.75543e-06	0.000253243
Lachnospiraceae Family	SYRINGIC ACID	0.598649	6.97348e-06	0.000260097
Lachnospiraceae Family	isohexonic acid	-0.596725	7.59354e-06	0.000281801
Enterobacteriaceae Family	3-(4-hydroxyphenyl)propionic acid	-0.596366	7.71475e-06	0.000282047
Olsenella	asparagine	0.596591	7.63859e-06	0.000282047
Muribaculaceae	Plamitic acid(16:0)	0.596391	7.70647e-06	0.000282047
Incertae_Sedis	1,6-Anhydroglucose	0.595741	7.93007e-06	0.000283119
Fusobacterium	3-Aminopropionitrile	-0.595747	7.92791e-06	0.000283119
Oribacterium	Glutaric acid	0.595829	7.89965e-06	0.000283119
Pseudomonas	Quinic acid	0.59582	7.90271e-06	0.000283119
Oribacterium	THREITOL	-0.595725	7.93576e-06	0.000283119
Enterobacteriaceae Family	Gluconic acid	0.59496	8.20706e-06	0.000289157
Lachnospiraceae Family	MANNITOL	-0.595058	8.17176e-06	0.000289157
Oribacterium	Urocanate	0.594917	8.22247e-06	0.000289157
Collinsella	ISOLEUCINE	-0.59474	8.2866e-06	0.000290031
Oribacterium	inulotriose	-0.594017	8.55307e-06	0.000297945
Prevotellaceae Family	Gly-Gly	0.593817	8.62805e-06	0.000299146
Oribacterium	FRUCTOSE	-0.593467	8.76106e-06	0.000301819
Prevotellaceae Family	THREITOL	-0.5934	8.78687e-06	0.000301819
Enterobacteriaceae Family	Lactitol	0.592171	9.2699e-06	0.000314038
Pseudomonas	N-Acetylputrescine	-0.592358	9.19505e-06	0.000314038
Oribacterium	SYRINGIC ACID	0.592171	9.27019e-06	0.000314038
Bacteroidales Order	Linoleic acid	0.590924	9.78546e-06	0.00032998
Enterobacteriaceae Family	Gly-Gly	-0.589847	1.02515e-05	0.000344125
Muribaculaceae	GLYCINE	-0.589439	1.04333e-05	0.000348642
Succinatimonas	5-Aminopentanoic acid	-0.58887	1.06921e-05	0.00035568
Oribacterium	TLCA	0.588499	1.08635e-05	0.00035768
Pseudomonas	BETA-ALANINE	-0.58833	1.09428e-05	0.00035768
Fusobacterium	Elaidic acid(18:1n-9)	-0.588323	1.09459e-05	0.00035768
Bifidobacterium	Glyceraldehyde	0.588633	1.08012e-05	0.00035768
Enterobacteriaceae Family	TLCA	-0.587974	1.11113e-05	0.000361485
Oribacterium	Lanthionine	-0.587746	1.12203e-05	0.000363429
Enterobacteriaceae Family	Nonanoric acid(9:0)	-0.587451	1.13629e-05	0.00036644
Fusobacterium	Isovaleric	-0.587211	1.14801e-05	0.000368611
Blautia	3-(3-hydroxyphenyl)propionic acid	0.586979	1.15945e-05	0.000370672
Pseudomonas	inulotriose	0.586751	1.1708e-05	0.000372687
Pseudomonas	MANNITOL	0.585601	1.22958e-05	0.000389719
Lachnospiraceae Family	Gly-Gly	0.585092	1.25646e-05	0.000396537
Streptococcus	3-(3-hydroxyphenyl)propionic acid	-0.584392	1.29434e-05	0.000406753
Prevotellaceae Family	FRUCTOSE	-0.584272	1.30092e-05	0.000407088
Bacteroidales Order	Uric acid	0.583043	1.37027e-05	0.00042698
Allisonella	PUTRESCINE	0.582084	1.42676e-05	0.000442715
Bacteroidales Order	Quinic acid	-0.581467	1.4642e-05	0.000452433
Tannerellaceae Family	3-(3-hydroxyphenyl)propionic acid	0.581151	1.4837e-05	0.000454651
Olsenella	Maleic acid	0.581213	1.47987e-05	0.000454651
Succinatimonas	N-alpha-Acetyl-L-ornithine	-0.581049	1.49007e-05	0.000454717
Prevotellaceae Family	Stearic acid(17:0)	0.579293	1.60348e-05	0.000487311
Bifidobacterium	benzylalcohol	0.579094	1.61678e-05	0.000487345
Prevotellaceae Family	Plamitic acid(16:0)	0.579101	1.61633e-05	0.000487345
Fusobacterium	GLYCINE	0.578857	1.63285e-05	0.000490187
Fusobacterium	Xylonic acid	0.57872	1.64216e-05	0.000490985
Blautia	Meso erythritol	-0.578133	1.68272e-05	0.000501086
Enterobacteriaceae Family	Quinic acid	0.577848	1.70271e-05	0.000505
Muribaculaceae	Stearic acid(17:0)	0.577494	1.72789e-05	0.000510418
Lachnospiraceae Family	ARABITOL	-0.576868	1.77321e-05	0.000521718
Muribaculaceae	3-aminoisobutyric acid	-0.576758	1.78124e-05	0.000522003
Phascolarctobacterium	GDCA	-0.576092	1.83089e-05	0.000534432
Collinsella	GLUTAMATE	0.575619	1.86688e-05	0.000542792
Fusobacterium	Uric acid	-0.575162	1.9023e-05	0.000550921
Libanicoccus	2-Deoxyuridine	0.574273	1.97296e-05	0.000569154
Prevotellaceae Family	TLCA	0.573998	1.99531e-05	0.000571155
Fusobacterium	N-Acetyl aspartic acid	-0.573992	1.99578e-05	0.000571155
Fusobacterium	Ribitol	0.573903	2.0031e-05	0.000571155
Bacteroidales Order	Oleic acid	0.573326	2.05093e-05	0.000582544
Muribaculaceae	1,6-Anhydroglucose	-0.573145	2.06614e-05	0.000584613
Streptococcus	hydroquinone	-0.572678	2.10585e-05	0.000593578
Enterobacteriaceae Family	isohexonic acid	0.571991	2.16557e-05	0.000608089
Streptococcus	3-Phenylpropionic acid	-0.571815	2.18116e-05	0.000610146
Pseudomonas	GDCA	-0.571393	2.21889e-05	0.000618359
Bacteroidales Order	TCA	-0.570915	2.26225e-05	0.000621067
Muribaculaceae	TCDCA	-0.57093	2.26096e-05	0.000621067
Megamonas	IDITOL	-0.571008	2.25378e-05	0.000621067
Pseudomonas	RHAMNOSE	0.570976	2.25673e-05	0.000621067
Tannerellaceae Family	Cadaverine	0.570397	2.3102e-05	0.000631883
Oribacterium	Acetic	0.569296	2.41525e-05	0.000658178
Coprobacter	N-alpha-Acetyl-L-ornithine	-0.568945	2.44972e-05	0.000665116
Fusobacterium	UDP-glucuronic acid	-0.567632	2.58243e-05	0.00069858
Oribacterium	GLYCINE	-0.567139	2.63391e-05	0.000709906
Lachnospiraceae Family	PUTRESCINE	0.567022	2.64627e-05	0.000710644
Collinsella	N-Acetylputrescine	0.566359	2.71735e-05	0.000727089
Oribacterium	isohexonic acid	-0.565077	2.85974e-05	0.000762425
Bifidobacterium	Acetic	0.564938	2.87564e-05	0.000763907
Muribaculaceae	CA	-0.564823	2.88876e-05	0.000764643
Tannerellaceae Family	5-Aminopentanoic acid	0.56412	2.97052e-05	0.000777919
Incertae_Sedis	Cystamine	-0.564184	2.96294e-05	0.000777919
Oribacterium	Gly-Gly	0.564189	2.96237e-05	0.000777919
Fusobacterium	GABA	-0.563389	3.0577e-05	0.00079511
Enterobacteriaceae Family	sophorose	0.563395	3.05706e-05	0.00079511
Oribacterium	N-alpha-Acetyl-L-ornithine	0.56114	3.34105e-05	0.000865742
Bacteroidales Order	1,3-diaminopropane	0.560585	3.41463e-05	0.000877902
Clostridium_sensu_stricto_1	Lyxose	0.560518	3.42364e-05	0.000877902
Blautia	THREITOL	-0.560687	3.40098e-05	0.000877902
Lachnospiraceae Family	TLCA	0.56033	3.44889e-05	0.000881316
Lachnospiraceae Family	Cadaverine	0.559702	3.53461e-05	0.000900107
Incertae_Sedis	1,3-diaminopropane	-0.559432	3.57212e-05	0.000906532
Muribaculaceae	3-(4-hydroxyphenyl)propionic acid	0.559238	3.59927e-05	0.000910295
Bacteroidales Order	Sinapinic acid	-0.559051	3.62569e-05	0.000913847
Bacteroidales Order	Meso erythritol	-0.558857	3.65314e-05	0.000917633
Enterobacteriaceae Family	alphaMA	-0.558551	3.69697e-05	0.000925496
Collinsella	LYSINE	0.557678	3.82455e-05	0.000954199
Phascolarctobacterium	DCA	-0.556563	3.99346e-05	0.000986345
Muribaculaceae	3-Phenylpropionic acid	0.556597	3.98821e-05	0.000986345
Clostridium_sensu_stricto_1	fructose-1,6-bisphosphate	0.556625	3.98396e-05	0.000986345
Prevotellaceae Family	MALIC ACID	0.555955	4.08841e-05	0.00100643
Bifidobacterium	SERINE	0.555684	4.13153e-05	0.00101367
Fusobacterium	benzylalcohol	-0.5554	4.17692e-05	0.00101469
Prevotellaceae Family	MYO-INOSITOL	-0.555459	4.1674e-05	0.00101469
Lachnospiraceae Family	THREITOL	-0.555446	4.16949e-05	0.00101469
Bacteroides	CELLOBIOSE	-0.555189	4.21098e-05	0.00101961
Incertae_Sedis	tranexamic acid	-0.554626	4.30333e-05	0.00103857
Fusobacterium	Serotonin	-0.554436	4.33491e-05	0.00104278
Succinatimonas	fructose-1,6-bisphosphate	0.55343	4.50536e-05	0.00108026
Streptococcus	Cystamine	-0.553331	4.5225e-05	0.00108086
Lachnospiraceae Family	Sinapinic acid	-0.552919	4.59433e-05	0.00109449
Fusobacterium	5-Aminopentanoic acid	-0.552796	4.61603e-05	0.00109612
Bacteroidales Order	3-aminoisobutyric acid	-0.552375	4.6909e-05	0.00111033
Fusobacterium	Stearic acid(17:0)	-0.551962	4.76535e-05	0.00111721
Incertae_Sedis	SYRINGIC ACID	-0.552047	4.74997e-05	0.00111721
Muribaculaceae	XYLITOL	-0.552002	4.75811e-05	0.00111721
Muribaculaceae	Galacturonic acid	0.551389	4.8704e-05	0.00113463
Blautia	Lactitol	-0.551404	4.86775e-05	0.00113463
Prevotellaceae Family	Acetic	0.550941	4.95419e-05	0.00115053
Prevotellaceae Family	5-Aminopentanoic acid	0.550843	4.97264e-05	0.00115119
Muribaculaceae	Elaidic acid(18:1n-9)	0.55069	5.00164e-05	0.00115429
Oribacterium	TCDCA	-0.550474	5.04286e-05	0.00116017
Bacteroidales Order	CA	-0.550029	5.12867e-05	0.00117261
Lachnospiraceae Family	TCA	-0.550093	5.11618e-05	0.00117261
Pseudomonas	N-alpha-Acetyl-L-Lysine	-0.549406	5.25103e-05	0.00119688
Incertae_Sedis	METHIONINE	-0.548861	5.36026e-05	0.00121802
Fusobacterium	LEUCINE	0.548715	5.38983e-05	0.00122098
Bacteroidales Order	alphaMA	0.54842	5.45008e-05	0.0012271
Prevotellaceae Family	Quinic acid	-0.548466	5.44068e-05	0.0012271
Muribaculaceae	MALIC ACID	0.548308	5.47322e-05	0.00122856
Fusobacterium	ISOLEUCINE	0.547255	5.69431e-05	0.00127432
Streptococcus	DCA	-0.547109	5.72572e-05	0.00127748
Lachnospiraceae Family	Urocanate	0.546718	5.81016e-05	0.00129241
Oribacterium	Quinic acid	-0.546346	5.89185e-05	0.00130665
Streptococcus	GDCA	-0.546078	5.95128e-05	0.00131587
Incertae_Sedis	N-alpha-Acetyl-L-ornithine	-0.5454	6.10385e-05	0.00134558
Bacteroidales Order	FERULIC ACID	-0.544757	6.25214e-05	0.00137417
Pseudomonas	Urocanate	-0.544657	6.27538e-05	0.00137518
Oribacterium	MYO-INOSITOL	-0.543991	6.43282e-05	0.00140551
Blautia	GDCA	0.54369	6.50507e-05	0.00141028
Prevotellaceae Family	SYRINGIC ACID	0.543807	6.47693e-05	0.00141028
Oribacterium	Tyramine	0.543662	6.51193e-05	0.00141028
Olsenella	Alanylalanine	0.543158	6.63493e-05	0.00143272
Tannerellaceae Family	Pyrogallol	0.542434	6.81502e-05	0.00146731
Lachnospiraceae Family	alphaMA	0.542235	6.86543e-05	0.0014696
Bacteroides	PHENYLALANINE	-0.542261	6.8589e-05	0.0014696
Bacteroidales Order	Acetic	0.542032	6.91708e-05	0.00147638
Fusobacterium	CELLOBIOSE	0.541936	6.9418e-05	0.00147738
Pseudomonas	Lanthionine	0.541598	7.0289e-05	0.00149162
Fusobacterium	b-Cyano alanine	0.540973	7.19253e-05	0.00151398
Prevotellaceae Family	Elaidic acid(18:1n-9)	0.540971	7.193e-05	0.00151398
Streptococcus	GLYCINE	0.540956	7.19719e-05	0.00151398
Fusobacterium	N-alpha-Acetyl-L-ornithine	-0.540884	7.21628e-05	0.00151398
Bacteroidales Order	Hypoxanthine	0.540321	7.36701e-05	0.00154123
Oribacterium	Benzoic acid	0.540128	7.41945e-05	0.00154345
Blautia	Galacturonic acid	0.540135	7.41764e-05	0.00154345
Libanicoccus	asparagine	0.538898	7.7615e-05	0.00160557
Bifidobacterium	N-Acetyl aspartic acid	0.538939	7.74989e-05	0.00160557
Fusobacterium	CYTOSINE	-0.538475	7.88239e-05	0.00162346
Pseudomonas	MYO-INOSITOL	0.538442	7.89199e-05	0.00162346
Blautia	3-Phenylpropionic acid	0.537869	8.05863e-05	0.00164856
Flavonifractor	Tyramine	-0.53792	8.04368e-05	0.00164856
Incertae_Sedis	3-(3-hydroxyphenyl)propionic acid	-0.537143	8.27465e-05	0.0016788
Incertae_Sedis	ASPARTATE	-0.537187	8.2615e-05	0.0016788
Pseudomonas	MALIC ACID	-0.537218	8.25212e-05	0.0016788
Pseudomonas	Acetic	-0.535983	8.63051e-05	0.0017462
Enterobacteriaceae Family	inulotriose	0.535708	8.71698e-05	0.00175888
Muribaculaceae	Lanthionine	-0.53513	8.90106e-05	0.00179113
Fusobacterium	Citrulline	-0.5349	8.9754e-05	0.00180118
Lachnospiraceae Family	5-Aminopentanoic acid	0.53438	9.14532e-05	0.0018303
Prevotellaceae Family	Sinapinic acid	-0.533688	9.37604e-05	0.00187141
Succinatimonas	PUTRESCINE	-0.533452	9.45619e-05	0.00187726
Lachnospiraceae Family	Tyramine	0.533469	9.4504e-05	0.00187726
Incertae_Sedis	3-(4-hydroxyphenyl)propionic acid	-0.533197	9.54304e-05	0.00188942
Blautia	Quinic acid	-0.532226	9.88134e-05	0.00195117
Bifidobacterium	Alanylalanine	0.531738	0.000100556	0.00198029
Lachnospiraceae Family	1,3-diaminopropane	0.531592	0.000101081	0.00198534
Blautia	MANNITOL	-0.531355	0.000101939	0.00199687
Enterobacteriaceae Family	GLYCINE	0.530976	0.00010333	0.00201877
Libanicoccus	Sinapinic acid	0.530849	0.000103799	0.00202257
Collinsella	dehydroascorbic acid	-0.530603	0.000104714	0.00202969
Fusobacterium	fructose-1,6-bisphosphate	0.530634	0.000104596	0.00202969
Collinsella	galactonic acid	-0.53014	0.000106453	0.002058
Escherichia-Shigella	sophorose	0.529869	0.000107483	0.00207249
Tannerellaceae Family	1-Amino-2-propanol	0.529505	0.000108884	0.00208896
Phascolarctobacterium	Nonanoric acid(9:0)	-0.5295	0.000108903	0.00208896
Fusobacterium	lactobionic acid	0.529292	0.000109708	0.00209895
Incertae_Sedis	benzylalcohol	-0.528795	0.000111661	0.00212756
Prevotellaceae Family	piperidone	0.528765	0.00011178	0.00212756
Oribacterium	Sinapinic acid	-0.528602	0.000112426	0.00213437
Flavonifractor	fructose-1,6-bisphosphate	0.528448	0.000113041	0.00214054
Fusobacterium	Plamitic acid(16:0)	-0.527529	0.000116771	0.0022055
Bacteroides	galactinol	-0.527108	0.000118518	0.0022328
Tannerellaceae Family	Cystamine	0.526883	0.000119463	0.00223918
Muribaculaceae	Lactitol	-0.52694	0.000119221	0.00223918
Phascolarctobacterium	3-(3-hydroxyphenyl)propionic acid	-0.52673	0.000120107	0.00224554
Pseudomonas	ERYTHROSE-4-PHOSPHATE	-0.52631	0.000121893	0.00227317
Coprobacter	5-Aminopentanoic acid	-0.525815	0.000124032	0.00230144
Collinsella	N-alpha-Acetyl-L-Lysine	0.525878	0.00012376	0.00230144
Incertae_Sedis	3-Phenylpropionic acid	-0.525268	0.000126435	0.00234015
Enterobacteriaceae Family	Lanthionine	0.525103	0.000127168	0.00234784
Muribaculaceae	Maleic acid	-0.524326	0.000130671	0.00240649
Prevotellaceae Family	PUTRESCINE	0.524183	0.000131327	0.00241257
Phascolarctobacterium	Sinapinic acid	0.523999	0.000132173	0.00242207
Bacteroides	dehydroascorbic acid	-0.523614	0.000133958	0.00244433
Lachnospiraceae Family	inulotriose	-0.523595	0.000134049	0.00244433
Enterobacteriaceae Family	Pyrogallol	-0.523138	0.000136199	0.00247741
Bifidobacterium	CYTOSINE	0.522668	0.000138445	0.00251208
Muribaculaceae	SYRINGIC ACID	0.522338	0.000140042	0.00253483
Streptococcus	1,6-Anhydroglucose	0.522227	0.000140582	0.00253838
Enterobacteriaceae Family	TDCA	-0.521873	0.000142317	0.00256344
Tannerellaceae Family	1,6-Anhydroglucose	-0.521532	0.00014401	0.00258106
Prevotellaceae Family	Pyrogallol	0.521504	0.00014415	0.00258106
Succinatimonas	SYRINGIC ACID	-0.521465	0.000144344	0.00258106
Bacteroides	Gly-Gly	0.520818	0.000147611	0.00263311
Oribacterium	Pyrogallol	0.519914	0.000152288	0.00271
Streptococcus	Glutaric acid	-0.519404	0.000154986	0.00275138
Prevotellaceae Family	TCDCA	-0.519129	0.00015646	0.00275991
Streptococcus	Gluconic acid	0.518967	0.000157335	0.00275991
Enterobacteriaceae Family	MYO-INOSITOL	0.519136	0.000156422	0.00275991
Collinsella	Ribitol	-0.519007	0.000157114	0.00275991
Peptococcus	Taurine	0.519025	0.000157021	0.00275991
Enterobacteriaceae Family	Glycerol-2-phosphate	0.518252	0.000161243	0.00281509
Oribacterium	MANNITOL	-0.518255	0.000161225	0.00281509
Enterobacteriaceae Family	THREITOL	0.518084	0.000162172	0.00282463
Coprobacter	Cadaverine	-0.517967	0.000162823	0.00282929
Bifidobacterium	ASPARTATE	0.517782	0.000163858	0.00283393
Incertae_Sedis	Quinic acid	0.517815	0.000163673	0.00283393
Pseudomonas	Plamitic acid(16:0)	-0.517711	0.000164256	0.00283418
Streptococcus	1,3-diaminopropane	-0.517048	0.000168026	0.00289247
Coriobacteriaceae Family	BETA-ALANINE	0.516959	0.000168532	0.00289344
Prevotellaceae Family	Lactitol	-0.516834	0.000169257	0.00289344
Muribaculaceae	XYLOSE	-0.516881	0.000168987	0.00289344
Incertae_Sedis	Tyramine	-0.516351	0.000172067	0.00293467
Lachnospiraceae Family	Xylonic acid	-0.515419	0.00017761	0.00302223
Pseudomonas	Stearic acid(17:0)	-0.515018	0.000180049	0.0030567
Bacteroidales Order	Creatinine	-0.514884	0.00018087	0.00306359
Lachnospiraceae Family	GLYCINE	-0.514798	0.0001814	0.00306553
Incertae_Sedis	3-Aminopropionitrile	-0.514466	0.000183453	0.00309315
Bacteroidales Order	lactobionic acid	-0.51407	0.000185925	0.00312769
Tannerellaceae Family	hydroquinone	0.513767	0.000187839	0.00313845
Bifidobacterium	phenylacetic acid	0.5138	0.000187635	0.00313845
Fusobacterium	sophorose	0.513799	0.000187636	0.00313845
Fusobacterium	THREONINE	-0.51351	0.000189479	0.0031587
Sutterella	Nicotinic acid	-0.51296	0.00019303	0.00321065
Pseudomonas	2-Aminoadipic acid	-0.512742	0.000194453	0.00322704
Bacteroides	MALIC ACID	0.512607	0.000195339	0.00323448
Lachnospiraceae Family	Quinic acid	-0.51245	0.000196379	0.00324443
Prevotellaceae Family	FERULIC ACID	-0.511923	0.00019989	0.00329506
Incertae_Sedis	Cadaverine	-0.511856	0.00020034	0.00329512
Megasphaera	GLUCOSE-1-PHOSPHATE	0.511407	0.000203383	0.00333774
Prevotellaceae Family	1,3-diaminopropane	0.511332	0.0002039	0.0033388
Incertae_Sedis	BETA-ALANINE	-0.510819	0.000207435	0.00338918
Megamonas	Valeric	0.510588	0.000209047	0.00339847
Oribacterium	1,3-diaminopropane	0.510542	0.000209366	0.00339847
Incertae_Sedis	Erythrose	-0.510429	0.000210162	0.00339847
Fusobacterium	inulotriose	0.510409	0.000210305	0.00339847
Bacteroides	Threonic acid	-0.510473	0.00020985	0.00339847
Fusobacterium	Methyl succinic acid	0.51033	0.00021086	0.0034
Pseudomonas	Benzoic acid	-0.509966	0.000213438	0.00343408
Blautia	Sinapinic acid	-0.509768	0.000214855	0.00344936
Allisonella	SYRINGIC ACID	0.509476	0.000216961	0.00347561
Coriobacteriaceae Family	SERINE	0.509371	0.000217723	0.00348027
Tannerellaceae Family	Gluconic acid	-0.509283	0.000218361	0.00348293
Streptococcus	3-(4-hydroxyphenyl)propionic acid	-0.509114	0.000219598	0.00349511
Streptococcus	Methionine sulfoxide	-0.508769	0.000222135	0.00352788
Collinsella	ASPARTATE	0.508211	0.000226295	0.00357888
Incertae_Sedis	Urocanate	-0.508208	0.000226315	0.00357888
Collinsella	ARGININE	0.507885	0.000228757	0.00360976
Prevotellaceae Family	Uric acid	0.50782	0.000229253	0.00360988
Muribaculaceae	GLUCOSE	-0.507489	0.000231783	0.00363421
Blautia	Glutaric acid	0.507506	0.000231656	0.00363421
Bacteroidales Order	Icosanoic acid(20:0)	0.506852	0.000236729	0.0037039
Prevotellaceae Family	Tyramine	0.506721	0.000237756	0.00371211
Tannerellaceae Family	3-Aminopropionitrile	0.506453	0.00023987	0.00373722
Enterobacteriaceae Family	lactobionic acid	0.506387	0.000240396	0.00373753
Coprobacter	ISOCITRIC ACID	-0.506242	0.000241555	0.00374765
Incertae_Sedis	Gluconic acid	0.505964	0.000243777	0.00376455
Muribaculaceae	hydroquinone	0.505852	0.000244683	0.00376455
Pseudomonas	Lactitol	0.505991	0.000243559	0.00376455
Prevotellaceae Family	N-alpha-Acetyl-L-ornithine	0.505898	0.000244309	0.00376455
Fusobacterium	Linoleic acid	-0.505781	0.000245254	0.00376549
Incertae_Sedis	Methionine sulfoxide	-0.505507	0.000247482	0.00379181
Blautia	1,3-diaminopropane	0.505189	0.000250085	0.00382376
Incertae_Sedis	MANNITOL	0.504754	0.000253693	0.00387091
Muribaculaceae	SHIKIMIC ACID	-0.504366	0.000256945	0.00391245
Succinatimonas	Tyramine	-0.504151	0.000258768	0.00393211
Muribaculaceae	MYO-INOSITOL	-0.503759	0.000262113	0.00397476
Muribaculaceae	Nonanoric acid(9:0)	0.503545	0.000263965	0.00398646
Pseudomonas	tranexamic acid	-0.503593	0.000263547	0.00398646
Incertae_Sedis	MALIC ACID	-0.503416	0.000265077	0.00399509
Megamonas	Glucuronate	-0.50321	0.000266869	0.00400567
Collinsella	METHIONINE	0.503233	0.000266671	0.00400567
Fusobacterium	SERINE	-0.503149	0.000267406	0.00400567
Collinsella	Serotonin	0.503013	0.0002686	0.0040154
Lachnospiraceae Family	sophorose	-0.502529	0.000272883	0.00407119
Parabacteroides	N-alpha-Acetyl-L-ornithine	-0.502127	0.000276488	0.00411666
Lachnospiraceae Family	2-Oxoglutaric acid	-0.501665	0.000280681	0.00417068
Parabacteroides	5-Aminopentanoic acid	-0.501539	0.000281829	0.00417933
Bacteroidales Order	sophorose	-0.501387	0.000283228	0.00419167
Collinsella	GABA	0.501223	0.000284743	0.00420566
Incertae_Sedis	5-Aminopentanoic acid	-0.500473	0.000291773	0.00430088
Muribaculaceae	Quinic acid	-0.500298	0.00029343	0.0043167
Bifidobacterium	THREONINE	0.499991	0.00029637	0.00435127
Streptococcus	Hypoxanthine	-0.498776	0.00030824	0.00451657
Collinsella	GLUTAMINE	0.498566	0.000310337	0.0045383
Pseudomonas	sophorose	0.498296	0.000313059	0.00456906
Incertae_Sedis	galactonic acid	0.498222	0.0003138	0.00457084
Bifidobacterium	Glucuronate	-0.497648	0.000319656	0.00463784
Incertae_Sedis	PUTRESCINE	-0.497661	0.000319527	0.00463784
Bacteroidales Order	ARABITOL	-0.497369	0.000322542	0.004668
Muribaculaceae	Gly-Gly	0.497324	0.000322999	0.004668
Incertae_Sedis	Isovaleric	-0.497059	0.00032577	0.00469885
Bacteroidales Order	tranexamic acid	0.496919	0.000327233	0.00470158
Enterobacteriaceae Family	Urocanate	-0.496933	0.00032708	0.00470158
Incertae_Sedis	isohexonic acid	0.496725	0.00032928	0.00472182
Oribacterium	ARABITOL	-0.49658	0.000330809	0.00473455
Pseudomonas	Erythrose	-0.496394	0.000332786	0.00475363
Lachnospiraceae Family	Benzoic acid	0.496331	0.000333467	0.00475415
Bifidobacterium	3-Aminopropionitrile	0.496258	0.000334248	0.00475611
Fusobacterium	SPERMIDINE	-0.495005	0.000347901	0.00494086
Blautia	ARABITOL	-0.494541	0.000353089	0.00499534
Megamonas	galactonic acid	-0.49455	0.000352989	0.00499534
Tannerellaceae Family	Acetic	0.494315	0.000355638	0.00502178
Blautia	sophorose	-0.494011	0.0003591	0.00506098
Lachnospiraceae Family	Glyceraldehyde	0.493613	0.000363674	0.00511568
Blautia	GLYCINE	-0.493534	0.000364585	0.00511874
Muribaculaceae	PUTRESCINE	0.493389	0.000366272	0.00513268
Muribaculaceae	N-alpha-Acetyl-L-ornithine	0.493325	0.00036701	0.00513327
Muribaculaceae	FERULIC ACID	-0.493174	0.000368783	0.00513861
Streptococcus	Quinic acid	0.493232	0.000368103	0.00513861
Oribacterium	Lactitol	-0.492689	0.000374497	0.00519861
Fusobacterium	PROTOCATECHUIC ACID	-0.492712	0.00037422	0.00519861
Bacteroidales Order	ASPARTATE	0.492398	0.000377961	0.00523685
Incertae_Sedis	hydroquinone	-0.492239	0.000379864	0.00525336
Tannerellaceae Family	TLCA	0.491975	0.00038306	0.00528766
Fusobacterium	Threonic acid	0.491574	0.000387938	0.00533735
Streptococcus	Urocanate	-0.49156	0.000388105	0.00533735
Pseudomonas	5-Aminovaleric acid	-0.491478	0.000389111	0.00534124
Allisonella	3-Hydroxyisovaleric acid	0.491346	0.000390742	0.00535368
Bifidobacterium	3-(4-hydroxyphenyl)propionic acid	0.490994	0.000395099	0.00540305
Fusobacterium	Lyxose	0.490937	0.000395809	0.00540305
Pseudomonas	Elaidic acid(18:1n-9)	-0.490855	0.000396843	0.00540717
Blautia	1,6-Anhydroglucose	-0.490536	0.000400843	0.00542384
Tannerellaceae Family	3-(4-hydroxyphenyl)propionic acid	0.490532	0.000400892	0.00542384
Libanicoccus	ARABITOL	0.490523	0.000401004	0.00542384
Muribaculaceae	Linoleic acid	0.490602	0.000400014	0.00542384
Enterobacteriaceae Family	1,6-Anhydroglucose	0.490298	0.000403859	0.0054326
Bacteroidales Order	Cystamine	0.490319	0.000403586	0.0054326
Incertae_Sedis	Galacturonic acid	-0.490337	0.000403357	0.0054326
Blautia	3-(4-hydroxyphenyl)propionic acid	0.490085	0.000406574	0.00545919
Muribaculaceae	Cadaverine	0.489896	0.000408989	0.00547854
Libanicoccus	Glycerol-2-phosphate	0.489857	0.0004095	0.00547854
Succinatimonas	Cadaverine	-0.489608	0.000412711	0.00551151
Bacteroides	MANNOSE	-0.489509	0.000413995	0.00551868
Megasphaera	Glycerol-2-phosphate	0.489424	0.000415097	0.0055234
Pseudomonas	Glyceraldehyde	-0.489179	0.000418296	0.00555596
Fusobacterium	4-Hydroxybenzoic acid	-0.48888	0.000422234	0.00559821
Allisonella	SHIKIMIC ACID	-0.488752	0.000423938	0.00561072
Lachnospiraceae Family	TCDCA	-0.488611	0.00042581	0.00561537
Pseudomonas	Ribose 5-phosphate	-0.488624	0.000425637	0.00561537
Blautia	CA	-0.488258	0.000430532	0.00564386
Bifidobacterium	1,6-Anhydroglucose	-0.488238	0.0004308	0.00564386
Streptococcus	Galacturonic acid	-0.488201	0.000431304	0.00564386
Bacteroidales Order	MANNITOL	-0.488364	0.000429116	0.00564386
Bacteroidales Order	piperidone	0.488165	0.000431792	0.00564386
Fusobacterium	FUMARATE	-0.488069	0.000433086	0.00565078
Olsenella	THREITOL	0.487783	0.000436975	0.00569146
Fusobacterium	Valeric	-0.487637	0.000438963	0.00570729
Prevotellaceae Family	Creatinine	-0.487509	0.000440724	0.00572011
Fusobacterium	Oleic acid	-0.487374	0.000442589	0.00573424
Bifidobacterium	6-Hydroxynicotinic acid	0.487133	0.000445914	0.00576721
Prevotellaceae Family	inulotriose	-0.486842	0.000449983	0.00580283
Muribaculaceae	Sinapinic acid	-0.486787	0.000450756	0.00580283
Pseudomonas	THREITOL	0.486767	0.000451026	0.00580283
Prevotella	ARGININE	0.486489	0.000454943	0.00584155
Allisonella	Tyramine	0.486442	0.000455617	0.00584155
Incertae_Sedis	sophorose	0.486284	0.00045786	0.00586014
Megamonas	Lactitol	-0.486126	0.000460115	0.0058788
Fusobacterium	phenylacetic acid	-0.486064	0.000460997	0.0058799
Streptococcus	Stearic acid(17:0)	-0.485939	0.000462783	0.00589251
Prevotellaceae Family	Cystamine	0.485705	0.000466159	0.00592528
Fusobacterium	THREITOL	0.485555	0.000468331	0.00594265
Tannerellaceae Family	N-alpha-Acetyl-L-ornithine	0.485061	0.000475557	0.006024
Fusobacterium	6-Hydroxynicotinic acid	-0.484971	0.000476882	0.00603044
Streptococcus	TLCA	-0.484893	0.000478037	0.0060347
Collinsella	Propionic	0.484735	0.000480372	0.00605383
Prevotellaceae Family	N-Acetylputrescine	0.484582	0.000482662	0.00607233
Fusobacterium	CA	0.484471	0.000484308	0.00608268
Bacteroides	THREONINE	0.484261	0.000487469	0.00611198
Olsenella	Arabinose	0.484142	0.000489268	0.00612414
Pseudomonas	isohexonic acid	0.483913	0.000492737	0.00615713
Enterobacteriaceae Family	Acetic	-0.483739	0.000495383	0.00617974
Fusobacterium	3,4-Dihydroxybenzoate	-0.483343	0.000501471	0.00624513
Bacteroides	FUMARATE	0.482948	0.000507592	0.00631072
Blautia	TLCA	0.482812	0.000509729	0.00632663
Clostridium_sensu_stricto_1	Gluconic acid	0.482483	0.000514899	0.00638008
Sutterella	ASPARTATE	-0.482412	0.000516033	0.00638342
Coprobacter	1-Amino-2-propanol	-0.482344	0.000517108	0.00638602
Tannerellaceae Family	GLYCINE	-0.482268	0.00051832	0.0063903
Lachnospiraceae Family	N-alpha-Acetyl-L-ornithine	0.481716	0.000527163	0.0064885
Streptococcus	Lanthionine	0.481598	0.000529071	0.00650115
Pseudomonas	ASPARTATE	-0.481456	0.000531376	0.00650955
Coprobacter	Glutaric acid	-0.481415	0.000532041	0.00650955
Megamonas	Sarcosine	0.481393	0.000532399	0.00650955
Olsenella	DCA	-0.481298	0.000533953	0.00651776
Bacteroides	ASPARTATE	0.481091	0.000537344	0.00653754
Incertae_Sedis	Lanthionine	0.481102	0.000537172	0.00653754
Prevotellaceae Family	ARABITOL	-0.480715	0.000543566	0.00655014
Bacteroidales Order	BETA-ALANINE	0.480797	0.000542196	0.00655014
Coprobacter	Cystamine	-0.480639	0.000544819	0.00655014
Bacteroidales Order	ERYTHROSE-4-PHOSPHATE	0.48092	0.000540169	0.00655014
Oribacterium	FERULIC ACID	-0.480557	0.000546183	0.00655014
Incertae_Sedis	Glycerol-2-phosphate	0.480629	0.000544985	0.00655014
Streptococcus	Pantothenate	-0.480606	0.000545366	0.00655014
Oribacterium	piperidone	0.480802	0.000542122	0.00655014
Pseudomonas	UDP-glucuronic acid	-0.480547	0.000546362	0.00655014
Lachnospiraceae Family	GLUCOSE-1-PHOSPHATE	-0.480022	0.00055517	0.00663736
Prevotellaceae Family	MANNITOL	-0.480007	0.000555435	0.00663736
Lachnospiraceae Family	5-Aminovaleric acid	0.47972	0.000560317	0.0066741
Coprobacter	piperidone	-0.479734	0.000560075	0.0066741
Libanicoccus	Arabinose	0.479553	0.000563171	0.0066973
Coprobacter	SYRINGIC ACID	-0.479471	0.000564565	0.00670308
Sutterella	SERINE	-0.47929	0.000567694	0.00672941
Bacteroidales Order	TCDCA	-0.478391	0.000583406	0.00690117
Escherichia-Shigella	3-(3-hydroxyphenyl)propionic acid	-0.478355	0.000584053	0.00690117
Collinsella	ALANINE	0.478185	0.000587069	0.00691468
Fusobacterium	FRUCTOSE-6-PHOSPHATE	-0.478208	0.000586647	0.00691468
Phascolarctobacterium	Galacturonic acid	-0.478112	0.000588364	0.0069189
Enterobacteriaceae Family	CELLOBIOSE	0.477652	0.000596612	0.00699362
Pseudomonas	Nonanoric acid(9:0)	-0.477654	0.00059659	0.00699362
Fusobacterium	ERYTHROSE-4-PHOSPHATE	-0.477434	0.000600576	0.00702893
Clostridium_sensu_stricto_1	isohexonic acid	0.476935	0.000609696	0.00712438
Lachnospiraceae Family	MALIC ACID	0.476797	0.000612247	0.00714288
Muribaculaceae	alphaMA	0.476462	0.000618467	0.0071589
Phascolarctobacterium	3-Phenylpropionic acid	-0.47647	0.000618318	0.0071589
Megamonas	Citrulline	0.476519	0.000617395	0.0071589
Streptococcus	Linoleic acid	-0.476599	0.000615907	0.0071589
Fusobacterium	RHAMNOSE	0.476634	0.000615263	0.0071589
Lachnospiraceae Family	BETA-ALANINE	0.476287	0.000621727	0.00718537
Paraprevotella	3-aminoisobutyric acid	-0.475867	0.000629655	0.00726563
Coriobacteriaceae Family	N-Acetyl aspartic acid	0.475719	0.000632464	0.00728666
Enterobacteriaceae Family	MANNITOL	0.475335	0.000639798	0.00735967
Oribacterium	N-Acetylputrescine	0.475047	0.000645368	0.0074122
Megamonas	CELLOBIOSE	-0.47486	0.000649002	0.00743083
Phascolarctobacterium	lactobionic acid	0.474905	0.000648129	0.00743083
Blautia	lactobionic acid	-0.474735	0.000651437	0.00744715
Collinsella	N-Acetyl aspartic acid	0.474368	0.000658646	0.00751793
Incertae_Sedis	fructose-1,6-bisphosphate	0.474244	0.000661091	0.0075342
Lachnospiraceae Family	Lactitol	-0.474152	0.000662919	0.00754338
Coprobacter	3-Aminopropionitrile	-0.473453	0.000676921	0.00769086
Megasphaera	asparagine	0.473299	0.000680041	0.00770261
Incertae_Sedis	Elaidic acid(18:1n-9)	-0.473317	0.000679683	0.00770261
Incertae_Sedis	GLUCOSE	0.47275	0.000691285	0.00781798
Lachnospiraceae Family	Acetic	0.472499	0.000696483	0.00786473
Tannerellaceae Family	Glycerol-2-phosphate	-0.472351	0.000699544	0.00788722
Bifidobacterium	Isovaleric	0.472233	0.00070202	0.00790307
Streptococcus	piperidone	-0.47198	0.000707324	0.00795067
Lachnospiraceae Family	2-Deoxyuridine	-0.471827	0.00071054	0.00796663
Muribaculaceae	Creatinine	-0.47181	0.000710902	0.00796663
Pseudomonas	Uric acid	-0.471467	0.000718185	0.00801178
Bacteroides	Valine	-0.471495	0.000717585	0.00801178
Bacteroidales Order	XYLITOL	-0.471538	0.000716684	0.00801178
Megasphaera	1,6-Anhydroglucose	0.470996	0.00072831	0.00810025
Collinsella	THYMINE	0.470999	0.000728245	0.00810025
Fusobacterium	Meso erythritol	0.470894	0.000730516	0.00811257
Collinsella	1-Amino-2-propanol	0.47062	0.000736455	0.00816351
Collinsella	2-Aminoadipic acid	0.470564	0.000737692	0.00816351
Bifidobacterium	GABA	0.470531	0.000738419	0.00816351
Clostridium_sensu_stricto_1	Glycerol-2-phosphate	0.470268	0.00074417	0.00821479
Clostridium_sensu_stricto_1	XYLOSE	0.470124	0.000747357	0.00823766
Muribaculaceae	MANNITOL	-0.469915	0.000751995	0.00827642
Lachnospiraceae Family	Maleic acid	-0.46978	0.000754988	0.00828468
Streptococcus	Plamitic acid(16:0)	-0.469812	0.000754291	0.00828468
Bacteroides	Erythrose	0.469626	0.000758448	0.0083103
Megamonas	Ribose 5-phosphate	0.469261	0.000766659	0.00838597
Prevotellaceae Family	sophorose	-0.469218	0.000767625	0.00838597
Fusobacterium	TCA	0.469058	0.000771256	0.00840809
Pseudomonas	GLYCINE	0.469029	0.000771927	0.00840809
Blautia	IDITOL	-0.468907	0.000774706	0.00842593
Streptococcus	MYO-INOSITOL	0.468787	0.000777449	0.00844333
Enterobacteriaceae Family	MANNOSE	0.468637	0.000780898	0.00846833
Incertae_Sedis	DCA	-0.468262	0.000789566	0.00854977
Muribaculaceae	Oleic acid	0.467842	0.000799371	0.00864328
Tannerellaceae Family	Lanthionine	-0.467765	0.000801181	0.00865018
Collinsella	3-Hydroxy-3-methylglutarate	0.467508	0.000807243	0.00869022
Oribacterium	Maleic acid	-0.467538	0.000806537	0.00869022
Incertae_Sedis	MYO-INOSITOL	0.467144	0.00081591	0.00877074
Lachnospiraceae Family	FERULIC ACID	-0.466774	0.000824803	0.0088406
Bifidobacterium	Valine	-0.466816	0.000823795	0.0088406
Incertae_Sedis	Nonanoric acid(9:0)	-0.466313	0.000836009	0.00893477
Lachnospiraceae Family	piperidone	0.466336	0.000835447	0.00893477
Collinsella	MYO-INOSITOL	-0.466219	0.000838298	0.00894629
Lachnospiraceae Family	Meso erythritol	-0.465736	0.00085022	0.00906042
Muribaculaceae	Benzoic acid	0.4656	0.000853606	0.0090834
Bifidobacterium	Valeric	0.465312	0.000860806	0.00914684
Fusobacterium	ACONITATE	-0.465067	0.000866987	0.00919928
Blautia	SYRINGIC ACID	0.464655	0.000877435	0.00929679
Phascolarctobacterium	2-Deoxyuridine	0.464577	0.000879425	0.00930452
Coprobacter	fructose-1,6-bisphosphate	0.464128	0.000890977	0.00941325
Phascolarctobacterium	Glycerol-2-phosphate	0.463797	0.000899597	0.00947704
Paraprevotella	Stearic acid(17:0)	0.463748	0.000900865	0.00947704
Fusobacterium	SYRINGIC ACID	-0.463753	0.000900739	0.00947704
Megamonas	O-Phosphoethanolamine	0.463286	0.000913033	0.00959139
Phascolarctobacterium	ARABITOL	0.463185	0.000915699	0.00960574
Incertae_Sedis	5-Aminovaleric acid	-0.463088	0.00091826	0.00960603
Bacteroidales Order	Adenosine	0.463086	0.000918328	0.00960603
Blautia	Gly-Gly	0.462877	0.000923907	0.00965071
Prevotellaceae Family	Xylonic acid	-0.462699	0.000928664	0.0096867
Coprobacter	Erythrose	-0.462534	0.000933116	0.00971813
Oribacterium	Nonanoric acid(9:0)	0.46249	0.000934309	0.00971813
Muribaculaceae	Glucono-1,5-lactone	-0.461919	0.000949831	0.00985693
Clostridium_sensu_stricto_1	Ribose	0.461901	0.000950323	0.00985693
Blautia	GCA	-0.461851	0.0009517	0.00985737
Bacteroidales Order	galactonic acid	-0.461701	0.000955815	0.00988612
Tannerellaceae Family	inulotriose	-0.461525	0.000960703	0.00992279
Prevotella	Cystamine	0.461307	0.000966749	0.00993602
Streptococcus	Elaidic acid(18:1n-9)	-0.461314	0.000966544	0.00993602
Pseudomonas	N-Acetyl galactosamine	-0.461409	0.000963903	0.00993602
Fusobacterium	PUTRESCINE	-0.461285	0.000967366	0.00993602
Pseudomonas	Isovaleric	-0.461039	0.000974244	0.00995131
Bacteroidales Order	Adenine	0.461072	0.000973322	0.00995131
Bacteroidales Order	Pyrogallol	0.461159	0.000970862	0.00995131
Lachnospiraceae Family	Threonic acid	-0.461117	0.000972041	0.00995131
Pseudomonas	N-Acetyl aspartic acid	-0.460316	0.000994706	0.0101463
Bifidobacterium	N-Acetyl glucosamine 6-phosphate	0.459884	0.0010071	0.0102521
Pseudomonas	SPERMIDINE	-0.459858	0.00100785	0.0102521
Pseudomonas	lactulose	-0.459729	0.0010116	0.010276
Bacteroidales Order	Cadaverine	0.459585	0.00101576	0.0103041
Incertae_Sedis	Adenosine	-0.459516	0.0010178	0.0103106
Fusobacterium	Methylmalonic acid	0.459467	0.00101921	0.0103107
Oribacterium	Creatinine	-0.459373	0.00102196	0.0103244
Olsenella	2-Deoxyuridine	0.459265	0.00102512	0.0103422
Paraprevotella	Histidine	-0.45915	0.0010285	0.0103621
Blautia	Urocanate	0.459025	0.00103218	0.0103851
Prevotellaceae Family	Maleic acid	-0.458788	0.00103921	0.0104416
Escherichia-Shigella	Benzoic acid	-0.458613	0.00104443	0.0104514
Pseudomonas	Citrulline	-0.458616	0.00104434	0.0104514
Oribacterium	MALIC ACID	0.458651	0.00104328	0.0104514
Enterorhabdus	XYLOSE	0.458551	0.00104629	0.0104558
Incertae_Sedis	dehydroascorbic acid	0.458479	0.00104842	0.0104629
Pseudomonas	FUMARATE	-0.458315	0.00105336	0.0104981
Blautia	CELLOBIOSE	-0.458189	0.00105713	0.0105054
Coriobacteriaceae Family	dehydroascorbic acid	-0.458227	0.00105601	0.0105054
Megasphaera	FERULIC ACID	0.458149	0.00105836	0.0105054
Collinsella	CYTOSINE	0.458003	0.00106278	0.0105351
Escherichia-Shigella	CELLOBIOSE	0.457883	0.00106642	0.0105569
Oribacterium	TDCA	0.457634	0.00107399	0.0106177
Sutterella	6-Hydroxynicotinic acid	-0.457155	0.00108875	0.0107492
Bifidobacterium	FRUCTOSE-6-PHOSPHATE	0.456956	0.00109491	0.0107957
Lachnospiraceae Family	CA	-0.456851	0.00109821	0.0108045
Escherichia-Shigella	3-(4-hydroxyphenyl)propionic acid	-0.456834	0.00109874	0.0108045
Atopobiaceae Family	N-Acetylputrescine	0.456643	0.00110471	0.0108488
Peptococcus	Nonanoric acid(9:0)	-0.45659	0.00110638	0.0108507
Coprobacter	PUTRESCINE	-0.456495	0.00110937	0.0108657
Phascolarctobacterium	CITRATE	0.456135	0.00112077	0.0109483
Streptococcus	THREITOL	0.456153	0.00112017	0.0109483
Lachnospiraceae Family	Pyrogallol	0.456027	0.00112419	0.0109672
Escherichia-Shigella	Nonanoric acid(9:0)	-0.455703	0.00113454	0.0110536
Peptococcus	Elaidic acid(18:1n-9)	-0.455651	0.00113624	0.0110556
Bacteroides	3-(4-hydroxyphenyl)propionic acid	0.455497	0.00114119	0.011089
Enterobacteriaceae Family	Sinapinic acid	0.455142	0.00115272	0.0111864
Prevotellaceae Family	5-Aminovaleric acid	0.45495	0.00115898	0.0112177
Muribaculaceae	GALACTOSE	-0.454977	0.0011581	0.0112177
Muribaculaceae	5-Aminopentanoic acid	0.454755	0.00116538	0.0112649
Coprobacter	1,6-Anhydroglucose	0.454455	0.00117531	0.0113364
Olsenella	Meso erythritol	0.454438	0.00117586	0.0113364
Incertae_Sedis	ISOCITRIC ACID	-0.454385	0.00117763	0.0113388
Coprobacter	Tryptamine	-0.454148	0.00118551	0.0113997
Collinsella	MANNITOL	-0.45388	0.00119451	0.0114564
Pseudomonas	PHENYLALANINE	0.453908	0.00119357	0.0114564
Escherichia-Shigella	Lactitol	0.453819	0.00119657	0.0114613
Oribacterium	Xylonic acid	-0.453623	0.00120317	0.0115096
Pseudomonas	piperidone	-0.453384	0.0012113	0.0115724
Incertae_Sedis	Lactitol	0.45322	0.00121689	0.0116108
Pseudomonas	Serotonin	-0.452929	0.00122688	0.011691
Megasphaera	ARABITOL	0.452529	0.00124074	0.0118078
Succinatimonas	Gulcono-1,4-lactone	-0.452177	0.00125307	0.0119098
Streptococcus	UDP-glucuronic acid	-0.452025	0.0012584	0.0119451
Fusobacterium	Maleic acid	0.451955	0.00126087	0.0119532
Bacteroidales Order	Pantothenate	0.451908	0.00126252	0.0119535
Tannerellaceae Family	tranexamic acid	0.451797	0.00126646	0.0119754
Coriobacteriaceae Family	6-Hydroxynicotinic acid	0.451706	0.00126968	0.0119906
Streptococcus	Gly-Gly	-0.451482	0.00127765	0.0120504
Bacteroides	phenylacetic acid	0.451434	0.00127937	0.0120512
Phascolarctobacterium	TLCA	-0.451328	0.00128319	0.0120718
Incertae_Sedis	ALANINE	-0.451132	0.00129024	0.0121159
Pseudomonas	Creatinine	0.451106	0.00129116	0.0121159
Prevotellaceae Family	BETA-ALANINE	0.451025	0.00129407	0.0121278
Prevotellaceae Family	CITRATE	-0.450775	0.00130314	0.0121819
Streptococcus	galactonic acid	0.450786	0.00130275	0.0121819
Fusobacterium	Glucuronate	0.450532	0.001312	0.0122492
Bacteroides	Glyceraldehyde	0.450487	0.00131366	0.0122492
Pseudomonas	lactobionic acid	0.450403	0.00131674	0.0122625
Megasphaera	Sinapinic acid	0.45023	0.00132311	0.0123063
Atopobiaceae Family	ISOLEUCINE	-0.449919	0.00133462	0.0123977
Blautia	XYLITOL	-0.449871	0.00133638	0.0123985
Streptococcus	GLUTAMATE	-0.449328	0.00135674	0.0125581
Phascolarctobacterium	Gly-Gly	-0.449321	0.00135699	0.0125581
Streptococcus	METHIONINE	-0.44917	0.00136269	0.012595
Enterobacteriaceae Family	FRUCTOSE	0.448692	0.00138087	0.0127472
Tannerellaceae Family	alphaMA	0.448627	0.0013834	0.0127545
Tannerellaceae Family	Nonanoric acid(9:0)	0.448357	0.00139377	0.0128341
Sutterella	dehydroascorbic acid	0.448034	0.0014063	0.0129334
Enterobacteriaceae Family	Plamitic acid(16:0)	-0.447656	0.00142105	0.0130528
Atopobiaceae Family	SYRINGIC ACID	0.447503	0.00142707	0.0130759
Lachnospiraceae Family	XYLITOL	-0.447503	0.0014271	0.0130759
Coprobacter	Ribitol	0.447227	0.00143802	0.0131596
Oribacterium	5-Aminovaleric acid	0.447136	0.00144162	0.0131762
Collinsella	Pantothenate	0.447063	0.00144453	0.0131865
Fusobacterium	alphaMA	-0.446847	0.00145317	0.013231
Blautia	FERULIC ACID	-0.446817	0.00145437	0.013231
Sutterella	galactinol	0.446807	0.00145478	0.013231
Bacteroides	Glucuronate	-0.446361	0.00147276	0.013378
Paraprevotella	Plamitic acid(16:0)	0.445718	0.00149906	0.0136002
Phascolarctobacterium	Lactitol	0.445492	0.00150838	0.013668
Tannerellaceae Family	Benzoic acid	0.445373	0.0015133	0.0136958
Oribacterium	CITRATE	-0.445299	0.00151641	0.0137068
Escherichia-Shigella	Gly-Gly	-0.445255	0.00151824	0.0137068
Bacteroidales Order	b-Cyano alanine	-0.445109	0.00152433	0.013745
Incertae_Sedis	GDCA	-0.444721	0.00154063	0.0138582
Bacteroides	Arabinose-5-phosphate	0.444729	0.00154028	0.0138582
Bacteroidales Order	TDCA	0.444447	0.00155221	0.0139453
Bacteroidales Order	Threonic acid	-0.44426	0.00156021	0.0140002
Prevotellaceae Family	ASPARTATE	0.444092	0.00156739	0.0140475
Incertae_Sedis	Pyrogallol	-0.443731	0.00158291	0.0141694
Coprobacter	tranexamic acid	-0.443656	0.00158617	0.0141814
Muribaculaceae	Arabinose-5-phosphate	0.443436	0.00159571	0.0142494
Peptococcus	Oleic acid	-0.443298	0.00160172	0.0142859
Phascolarctobacterium	Lanthionine	0.443197	0.00160618	0.0143084
Enterobacteriaceae Family	Stearic acid(17:0)	-0.443061	0.00161215	0.0143442
Coriobacteriaceae Family	THREONINE	0.442881	0.00162005	0.0143972
Clostridium_sensu_stricto_1	GLUCOSE	0.442826	0.00162251	0.0144017
Oribacterium	fructose-1,6-bisphosphate	-0.442641	0.00163069	0.0144569
Pseudomonas	CA	0.44248	0.00163787	0.0144858
Pseudomonas	6-Hydroxynicotinic acid	-0.442514	0.00163633	0.0144858
Megasphaera	p-tolyl glucuronide	0.442425	0.00164028	0.0144898
Escherichia-Shigella	DCA	-0.44227	0.00164725	0.0145166
Prevotellaceae Family	Hypoxanthine	0.442283	0.00164663	0.0145166
Blautia	PUTRESCINE	0.442129	0.00165356	0.0145549
Pseudomonas	3-Aminopropionitrile	-0.4418	0.00166841	0.0146681
Sutterella	Acetic	-0.441684	0.00167366	0.0146793
Lachnospiraceae Family	lactobionic acid	-0.441728	0.00167168	0.0146793
Collinsella	Methionine sulfoxide	0.441568	0.00167895	0.0146908
Oribacterium	XYLITOL	-0.441588	0.00167803	0.0146908
Bacteroidales Order	asparagine	-0.441502	0.00168195	0.0146922
Blautia	GLUCOSE	-0.441478	0.00168308	0.0146922
Incertae_Sedis	RHAMNOSE	0.441426	0.00168542	0.0146952
Atopobiaceae Family	hydroquinone	0.441237	0.0016941	0.0147361
Enterobacteriaceae Family	Uric acid	-0.441279	0.00169217	0.0147361
Lachnospiraceae Family	N-Acetylputrescine	0.441103	0.00170025	0.0147722
Streptococcus	isohexonic acid	0.441009	0.0017046	0.0147925
Megamonas	MANNITOL	-0.440796	0.00171445	0.0148606
Bacteroides	IDITOL	-0.440596	0.00172376	0.0149238
Bacteroides	3-Aminopropionitrile	0.440337	0.00173588	0.0150111
Pseudomonas	Glycerol-2-phosphate	0.44014	0.00174515	0.0150736
Tannerellaceae Family	TCA	-0.440052	0.00174932	0.015092
Prevotellaceae Family	XYLOSE	-0.439823	0.00176019	0.015168
Prevotellaceae Family	Linoleic acid	0.439724	0.00176489	0.0151908
Clostridium_sensu_stricto_1	N-Acetylputrescine	-0.439621	0.00176977	0.0152151
Megasphaera	galactinol	0.43954	0.00177364	0.0152179
Paraprevotella	Maleic acid	-0.439509	0.00177516	0.0152179
Oribacterium	Uric acid	0.439485	0.00177628	0.0152179
Olsenella	FERULIC ACID	0.439325	0.001784	0.0152663
Streptococcus	MANNITOL	0.439115	0.00179409	0.0153349
Pseudomonas	Linoleic acid	-0.439017	0.00179886	0.0153489
Streptococcus	Nonanoric acid(9:0)	-0.438996	0.00179988	0.0153489
Tannerellaceae Family	PUTRESCINE	0.438821	0.00180835	0.0154033
Coprobacter	benzylalcohol	-0.438703	0.00181413	0.0154201
Pseudomonas	CELLOBIOSE	0.438695	0.00181449	0.0154201
Escherichia-Shigella	Quinic acid	0.438551	0.00182153	0.0154621
Pseudomonas	TCA	0.437995	0.00184897	0.015571
Pseudomonas	benzylalcohol	-0.437992	0.00184913	0.015571
Streptococcus	ERYTHROSE-4-PHOSPHATE	-0.438071	0.00184519	0.015571
Phascolarctobacterium	hydroquinone	-0.438121	0.00184272	0.015571
Escherichia-Shigella	lactobionic acid	0.438215	0.00183809	0.015571
Coprobacter	METHIONINE	-0.438008	0.00184832	0.015571
Tannerellaceae Family	MYO-INOSITOL	-0.438072	0.00184517	0.015571
Muribaculaceae	1,3-diaminopropane	0.437943	0.00185154	0.0155736
Bifidobacterium	Propionic	0.437775	0.00185991	0.0156084
Fusobacterium	galactinol	0.437801	0.00185865	0.0156084
Incertae_Sedis	Valeric	-0.437598	0.00186875	0.0156649
Streptococcus	Adenine	-0.437387	0.00187937	0.0157017
Collinsella	LEUCINE	-0.437384	0.00187953	0.0157017
Coriobacteriaceae Family	phenylethylamine	0.437397	0.00187886	0.0157017
Blautia	Maleic acid	-0.437213	0.00188816	0.015756
Prevotellaceae Family	Meso erythritol	-0.437051	0.00189638	0.0158067
Collinsella	b-Cyano alanine	-0.436999	0.00189899	0.0158106
Bacteroidales Order	CELLOBIOSE	-0.43672	0.00191324	0.0159114
Bacteroides	Acetic	0.436604	0.00191921	0.0159138
Paraprevotella	alphaMA	0.436662	0.00191624	0.0159138
Streptococcus	Benzoic acid	-0.436575	0.00192067	0.0159138
Gammaproteobacteria Class	Lyxose	-0.436528	0.00192307	0.0159138
Oribacterium	sophorose	-0.436504	0.00192431	0.0159138
Fusobacterium	phenylethylamine	-0.43602	0.00194938	0.0161031
Allisonella	Tyrosine	-0.435646	0.0019689	0.0162462
Paraprevotella	DCA	0.435597	0.0019715	0.0162495
Streptococcus	Lactitol	0.435466	0.00197841	0.0162883
Bacteroides	Propionic	0.435232	0.00199078	0.0163677
Escherichia-Shigella	isohexonic acid	0.435116	0.00199693	0.0163677
Prevotellaceae Family	Oleic acid	0.435134	0.00199598	0.0163677
Muribaculaceae	Uric acid	0.43518	0.0019935	0.0163677
Incertae_Sedis	Citrulline	-0.434906	0.0020081	0.0164041
Coprobacter	phenylacetic acid	-0.434887	0.00200912	0.0164041
Streptococcus	Pyrogallol	-0.434866	0.00201025	0.0164041
Lachnospiraceae Family	tranexamic acid	0.434883	0.00200936	0.0164041
Fusobacterium	CYSTINE	-0.434727	0.00201769	0.0164104
Coprobacter	Pyrogallol	-0.434798	0.0020139	0.0164104
Oribacterium	Stearic acid(17:0)	0.434727	0.00201768	0.0164104
Blautia	2-Deoxyuridine	-0.434528	0.00202838	0.0164611
Muribaculaceae	Ribose	-0.43454	0.00202776	0.0164611
Phascolarctobacterium	Acetic	-0.434334	0.00203888	0.01651
Megasphaera	Xylonic acid	0.43434	0.00203854	0.01651
Streptococcus	Creatinine	0.434253	0.00204325	0.0165273
Enterobacteriaceae Family	Maleic acid	0.434003	0.00205688	0.0166193
Prevotellaceae Family	2-Oxoglutaric acid	-0.433283	0.0020965	0.0169209
Tannerellaceae Family	Taurine	-0.433174	0.00210256	0.0169513
Tannerellaceae Family	1,3-diaminopropane	0.432896	0.00211807	0.0170578
Incertae_Sedis	LYSINE	-0.432624	0.00213336	0.0171622
Libanicoccus	phytosphingosine	0.432548	0.00213762	0.0171777
Bacteroidales Order	5-Aminovaleric acid	0.43228	0.00215281	0.0172755
Incertae_Sedis	Adenine	-0.432251	0.00215447	0.0172755
Incertae_Sedis	Acetic	-0.43212	0.00216196	0.0172996
Escherichia-Shigella	alphaMA	-0.432114	0.0021623	0.0172996
Prevotellaceae Family	tranexamic acid	0.432075	0.0021645	0.0172996
Tannerellaceae Family	Glutaric acid	0.431967	0.00217066	0.0173301
Libanicoccus	Lanthionine	0.431552	0.00219452	0.0175017
Fusobacterium	Creatinine	0.431477	0.00219886	0.0175158
Gammaproteobacteria Class	PUTRESCINE	0.43144	0.00220104	0.0175158
Tannerellaceae Family	fructose-1,6-bisphosphate	-0.431128	0.00221916	0.017554
Coprobacter	Galacturonic acid	-0.431309	0.00220864	0.017554
Enterobacteriaceae Family	Glutaric acid	-0.431112	0.0022201	0.017554
Prevotella	LYSINE	0.431226	0.00221345	0.017554
Muribaculaceae	Meso erythritol	-0.431246	0.0022123	0.017554
Lachnospiraceae Family	Uric acid	0.431165	0.002217	0.017554
Bacteroidales Order	PHENYLALANINE	-0.43104	0.00222433	0.0175687
Phascolarctobacterium	Histidine	0.430788	0.0022391	0.0176664
Pseudomonas	galactonic acid	0.430485	0.00225701	0.01774
Blautia	galactonic acid	-0.430477	0.00225746	0.01774
Tannerellaceae Family	Gly-Gly	0.430427	0.00226044	0.01774
Oribacterium	lactobionic acid	-0.430472	0.00225775	0.01774
Lachnospiraceae Family	Stearic acid(17:0)	0.430464	0.00225826	0.01774
Blautia	Benzoic acid	0.429805	0.00229761	0.0180126
Pseudomonas	Arabinose-5-phosphate	-0.429665	0.00230602	0.018031
Streptococcus	Cadaverine	-0.429646	0.00230719	0.018031
Bifidobacterium	CYSTEINE	0.429644	0.00230728	0.018031
Lachnospiraceae Family	Nonanoric acid(9:0)	0.429484	0.00231699	0.0180877
Enterobacteriaceae Family	FERULIC ACID	0.429412	0.00232133	0.0181025
Blautia	tranexamic acid	0.429296	0.00232844	0.0181387
Bifidobacterium	CELLOBIOSE	-0.429136	0.00233821	0.0181957
Lachnospiraceae Family	FRUCTOSE	-0.428867	0.00235467	0.0183044
Muribaculaceae	inulotriose	-0.428661	0.0023674	0.0183841
Streptococcus	Acetic	-0.428521	0.00237605	0.0184192
Clostridium_sensu_stricto_1	DCA	-0.428387	0.00238439	0.0184192
Coriobacteriaceae Family	2-Aminoadipic acid	0.428414	0.00238267	0.0184192
Escherichia-Shigella	hydroquinone	-0.428417	0.00238249	0.0184192
Prevotellaceae Family	UDP-glucuronic acid	0.428491	0.00237788	0.0184192
Bifidobacterium	GLUTAMINE	0.428128	0.00240055	0.0185247
Collinsella	Lanthionine	-0.427916	0.00241385	0.0186078
Libanicoccus	FERULIC ACID	0.427773	0.00242285	0.0186383
Bifidobacterium	PROTOCATECHUIC ACID	0.42779	0.00242179	0.0186383
Pseudomonas	Pantothenate	-0.427548	0.00243705	0.018728
Lachnospiraceae Family	RHAMNOSE	-0.427402	0.00244636	0.01878
Incertae_Sedis	THREITOL	0.427082	0.00246679	0.0189172
Fusobacterium	Ribose 5-phosphate	-0.426909	0.00247789	0.0189826
Incertae_Sedis	ERYTHROSE-4-PHOSPHATE	-0.426431	0.0025088	0.0191796
Clostridium_sensu_stricto_1	Glutaric acid	-0.426444	0.00250799	0.0191796
Incertae_Sedis	Ribitol	0.426219	0.00252266	0.0192656
Megasphaera	DCA	-0.426137	0.002528	0.0192865
Collinsella	HYDROXYPROLINE	0.426047	0.0025339	0.0193115
Peptococcus	Glutaric acid	-0.425883	0.00254469	0.0193738
Clostridium_sensu_stricto_1	CA	0.425556	0.00256634	0.0195185
Olsenella	TCA	0.42544	0.00257406	0.019537
Lachnospiraceae Family	TDCA	0.42547	0.00257202	0.019537
Streptococcus	alphaMA	-0.425333	0.00258115	0.0195707
Tannerellaceae Family	Maleic acid	-0.425152	0.00259326	0.0196423
Pseudomonas	TLCA	-0.424937	0.00260773	0.0197317
Coprobacter	Tyramine	-0.424868	0.00261234	0.0197463
Muribaculaceae	ARABITOL	-0.424711	0.00262297	0.0198064
Incertae_Sedis	CELLOBIOSE	0.424314	0.00264993	0.0199895
Bacteroides	1,6-Anhydroglucose	-0.424258	0.00265379	0.0199982
Incertae_Sedis	4-Hydroxybenzoic acid	-0.424177	0.00265931	0.0200194
Pseudomonas	Meso erythritol	0.423499	0.00270612	0.020351
Streptococcus	Oleic acid	-0.423399	0.00271309	0.0203827
Bacteroides	PROLINE	0.423263	0.00272261	0.0204334
Lachnospiraceae Family	galactonic acid	-0.423188	0.00272787	0.0204521
Flavonifractor	2-Aminoadipic acid	-0.423024	0.00273936	0.0205106
Parabacteroides	SYRINGIC ACID	-0.422998	0.00274122	0.0205106
Coriobacteriaceae Family	CYTOSINE	0.422824	0.00275343	0.0205811
Collinsella	Erythrose	0.422646	0.00276603	0.0206544
Clostridium_sensu_stricto_1	Cystamine	-0.422587	0.00277021	0.0206647
Oribacterium	Cystamine	0.422431	0.00278137	0.020727
Tannerellaceae Family	N-Acetylputrescine	0.422362	0.00278625	0.0207424
Collinsella	4-Hydroxybenzoic acid	0.422294	0.00279112	0.0207578
Pseudomonas	TCDCA	0.422141	0.00280205	0.0207971
Muribaculaceae	2-Deoxyuridine	-0.422162	0.00280058	0.0207971
Bifidobacterium	N-Acetylputrescine	0.421984	0.00281338	0.0208602
Peptococcus	Linoleic acid	-0.421705	0.00283351	0.0209884
Parabacteroides	asparagine	-0.421623	0.00283948	0.0210116
Oribacterium	BETA-ALANINE	0.421443	0.00285253	0.0210239
Bifidobacterium	galactonic acid	-0.42148	0.00284984	0.0210239
Prevotella	RUTIN	0.421521	0.00284688	0.0210239
Pseudomonas	Threonic acid	0.42145	0.00285203	0.0210239
Streptococcus	Uric acid	-0.421365	0.00285824	0.0210449
Escherichia-Shigella	Galacturonic acid	-0.421208	0.0028697	0.0211083
Coprobacter	Isovaleric	-0.42081	0.00289904	0.0212395
Blautia	Isovaleric	0.420877	0.00289406	0.0212395
Paraprevotella	asparagine	-0.420904	0.00289212	0.0212395
Bifidobacterium	sophorose	-0.420846	0.00289633	0.0212395
Pseudomonas	Nicotinic acid	-0.420601	0.0029145	0.0213316
Streptococcus	tranexamic acid	-0.42026	0.00293992	0.0214963
Coprobacter	1,3-diaminopropane	-0.420071	0.00295408	0.0215147
Clostridium_sensu_stricto_1	1,6-Anhydroglucose	0.420165	0.00294708	0.0215147
Blautia	GLUCOSE-1-PHOSPHATE	-0.420106	0.00295147	0.0215147
Bacteroides	HYDROXYPROLINE	0.42012	0.00295044	0.0215147
Libanicoccus	Meso erythritol	0.419907	0.00296646	0.0215836
Bacteroidales Order	Xylonic acid	-0.4195	0.00299732	0.0217866
Bifidobacterium	1,3-diaminopropane	0.419341	0.00300947	0.0218319
Tannerellaceae Family	Urocanate	0.419353	0.00300851	0.0218319
Fusobacterium	4-Hydroxyphenylacetic acid	-0.419035	0.00303286	0.0219585
Enterobacteriaceae Family	Linoleic acid	-0.419038	0.00303269	0.0219585
Prevotella	TRYPTOPHAN	0.418545	0.00307081	0.0222115
Bacteroidales Order	inulotriose	-0.418411	0.00308121	0.0222649
Megasphaera	2-Deoxyuridine	0.41824	0.00309461	0.0223398
Oribacterium	Meso erythritol	-0.417642	0.00314178	0.0226583
Incertae_Sedis	ACONITATE	-0.417551	0.003149	0.0226709
Incertae_Sedis	Benzoic acid	-0.417542	0.00314967	0.0226709
Pseudomonas	Pyrogallol	-0.417164	0.00317991	0.0228663
Incertae_Sedis	Pantothenate	-0.417023	0.00319124	0.0229254
Muribaculaceae	lactobionic acid	-0.416743	0.00321384	0.0230653
Coprobacter	ACONITATE	-0.416416	0.00324035	0.023233
Pseudomonas	alphaMA	-0.416339	0.00324665	0.0232556
Collinsella	IDITOL	-0.41612	0.00326459	0.0233388
Pseudomonas	Maleic acid	0.416156	0.00326168	0.0233388
Peptococcus	Plamitic acid(16:0)	-0.416029	0.00327205	0.0233695
Streptococcus	N-alpha-Acetyl-L-Lysine	-0.415769	0.0032935	0.0235
Gammaproteobacteria Class	fructose-1,6-bisphosphate	-0.415579	0.00330928	0.0235785
Collinsella	Gluconic acid	-0.41556	0.00331089	0.0235785
Pseudomonas	SERINE	-0.415405	0.00332377	0.0236474
Tannerellaceae Family	ARABITOL	-0.415263	0.00333559	0.0237087
Peptococcus	CA	0.415095	0.00334969	0.0237861
Bacteroidales Order	2-Oxoglutaric acid	-0.414835	0.00337157	0.0239184
Lachnospiraceae Family	Adenine	0.414669	0.00338566	0.0239953
Fusobacterium	Sarcosine	-0.41461	0.00339067	0.0240078
Incertae_Sedis	1-Amino-2-propanol	-0.414459	0.00340346	0.0240292
Oribacterium	METHIONINE	0.414526	0.00339775	0.0240292
Clostridium_sensu_stricto_1	Quinic acid	0.414474	0.0034022	0.0240292
Bacteroidales Order	SYRINGIC ACID	0.414175	0.00342774	0.0241775
Bacteroides	inulotriose	-0.414028	0.00344032	0.0242431
Escherichia-Shigella	GDCA	-0.413932	0.00344859	0.0242782
Megasphaera	dehydroascorbic acid	0.413617	0.00347582	0.0244466
Sutterella	BETA-ALANINE	-0.413503	0.00348575	0.0244931
Lachnospiraceae Family	CELLOBIOSE	-0.413205	0.00351171	0.024652
Prevotellaceae Family	TDCA	0.413026	0.00352747	0.0247392
Olsenella	isohexonic acid	0.412907	0.00353793	0.0247655
Enterobacteriaceae Family	Meso erythritol	0.41294	0.00353502	0.0247655
Atopobiaceae Family	Galacturonic acid	0.41285	0.00354295	0.0247772
Coprobacter	ASPARTATE	-0.41264	0.00356153	0.0248836
Clostridium_sensu_stricto_1	MANNITOL	0.41191	0.00362672	0.025315
Oribacterium	2-Oxoglutaric acid	-0.411818	0.00363501	0.025325
Blautia	Ribose	-0.41182	0.00363482	0.025325
Prevotellaceae Family	galactonic acid	-0.411765	0.00363977	0.0253343
Coprobacter	Taurine	0.411513	0.00366263	0.0254694
Muribaculaceae	Icosanoic acid(20:0)	0.411068	0.00370321	0.0257274
Parabacteroides	ISOCITRIC ACID	-0.411001	0.00370943	0.0257404
Flavonifractor	XYLITOL	0.410972	0.00371206	0.0257404
Escherichia-Shigella	TLCA	-0.410796	0.0037283	0.0258288
Incertae_Sedis	phenylacetic acid	-0.410724	0.00373492	0.0258504
Bifidobacterium	2-Aminoadipic acid	0.410659	0.00374089	0.0258675
Allisonella	CYSTINE	-0.410522	0.00375358	0.0259309
Bifidobacterium	4-Hydroxyphenylacetic acid	0.410402	0.00376474	0.0259635
Streptococcus	MALIC ACID	-0.410396	0.00376532	0.0259635
Libanicoccus	DCA	-0.410206	0.00378306	0.0260615
Bacteroidales Order	SPERMIDINE	0.410122	0.00379086	0.0260909
Megamonas	Isovaleric	0.409966	0.00380555	0.0261676
Bifidobacterium	PHENYLALANINE	-0.409774	0.00382358	0.0262671
Paraprevotella	Nicotinic acid	0.409712	0.00382942	0.0262828
Prevotellaceae Family	ERYTHROSE-4-PHOSPHATE	0.409112	0.00388649	0.0266497
Prevotella	Nicotinic acid	-0.409	0.00389721	0.0266984
Coriobacteriaceae Family	Erythrose	0.408885	0.00390828	0.026718
Streptococcus	Glycerol-2-phosphate	0.408858	0.00391093	0.026718
Bacteroidales Order	N-Acetyl aspartic acid	0.408892	0.00390766	0.026718
Olsenella	CYSTEINE	0.408796	0.00391688	0.0267339
Incertae_Sedis	IDITOL	0.408646	0.00393128	0.0268075
Phascolarctobacterium	galactinol	0.408584	0.00393732	0.0268239
Fusobacterium	Tryptamine	-0.408529	0.00394269	0.0268357
Clostridium_sensu_stricto_1	3-Phenylpropionic acid	-0.408454	0.00394997	0.0268605
Escherichia-Shigella	MANNITOL	0.408373	0.00395775	0.0268887
Prevotellaceae Family	Erythrose	0.408124	0.00398209	0.0270292
Bifidobacterium	IDITOL	-0.407802	0.00401367	0.0272185
Allisonella	ACONITATE	-0.407712	0.0040225	0.0272409
Fusobacterium	ARABITOL	0.407693	0.00402435	0.0272409
Phascolarctobacterium	TDCA	-0.407431	0.00405035	0.0273812
Collinsella	CYSTINE	0.407409	0.00405249	0.0273812
Escherichia-Shigella	Gluconic acid	0.407182	0.00407506	0.0275085
Pseudomonas	Adenosine	-0.407134	0.00407985	0.0275157
Lachnospiraceae Family	Plamitic acid(16:0)	0.406858	0.00410749	0.0276768
Streptococcus	LYSINE	-0.406706	0.00412279	0.0277546
Collinsella	Lactitol	-0.406648	0.0041287	0.0277691
Megasphaera	3-aminoisobutyric acid	0.406603	0.00413326	0.0277744
Fusobacterium	GLUCOSE-1-PHOSPHATE	0.406561	0.00413743	0.0277772
Fusobacterium	N-Acetyl galactosamine	-0.406455	0.00414816	0.027824
Coriobacteriaceae Family	GABA	0.406396	0.00415413	0.0278387
Muribaculaceae	fructose-1,6-bisphosphate	-0.406144	0.00417985	0.0279526
Clostridium_sensu_stricto_1	Lanthionine	0.406118	0.00418249	0.0279526
Escherichia-Shigella	Urocanate	-0.406146	0.0041796	0.0279526
Tannerellaceae Family	5-Aminovaleric acid	0.405997	0.00419483	0.0280098
Pseudomonas	CYSTINE	-0.405468	0.00424923	0.0283474
Streptococcus	Propionic	-0.405263	0.00427051	0.0283694
Phascolarctobacterium	alphaMA	-0.405259	0.0042709	0.0283694
Muribaculaceae	TLCA	0.405151	0.00428215	0.0283694
Bifidobacterium	3,4-Dihydroxybenzoate	0.405104	0.0042871	0.0283694
Bacteroides	benzylalcohol	0.405158	0.00428142	0.0283694
Enterobacteriaceae Family	IDITOL	0.405172	0.00427998	0.0283694
Bacteroides	N-Acetyl galactosamine	0.405114	0.00428608	0.0283694
Blautia	Nonanoric acid(9:0)	0.405392	0.00425717	0.0283694
Escherichia-Shigella	Ribose 5-phosphate	-0.405278	0.00426897	0.0283694
Blautia	Adenine	0.404967	0.0043014	0.0284283
Collinsella	Adenosine	0.404945	0.00430371	0.0284283
Collinsella	1,3-diaminopropane	0.404904	0.00430794	0.0284309
Collinsella	CYSTEINE	0.404686	0.00433088	0.0285327
Collinsella	Glyceraldehyde	0.404684	0.0043311	0.0285327
Incertae_Sedis	Ribose	0.404644	0.00433524	0.0285346
Olsenella	TCDCA	0.404296	0.00437204	0.0287342
Prevotellaceae Family	XYLITOL	-0.404284	0.00437336	0.0287342
Enterobacteriaceae Family	PHENYLALANINE	0.404206	0.00438168	0.0287633
Phascolarctobacterium	3-aminoisobutyric acid	0.404084	0.00439465	0.0288228
Fusobacterium	TDCA	-0.403938	0.00441017	0.0288782
Streptococcus	SPERMIDINE	-0.403931	0.00441091	0.0288782
Bacteroidales Order	Methionine sulfoxide	0.403888	0.00441555	0.028883
Prevotellaceae Family	Adenosine	0.403765	0.00442876	0.0289209
Incertae_Sedis	Creatinine	0.403761	0.00442919	0.0289209
Fusobacterium	3-Hydroxy-3-methylglutarate	-0.403525	0.00445454	0.0290608
Escherichia-Shigella	TDCA	-0.403366	0.00447171	0.0290957
Oribacterium	Plamitic acid(16:0)	0.403386	0.0044696	0.0290957
Paraprevotella	SHIKIMIC ACID	-0.403411	0.00446688	0.0290957
Coriobacteriaceae Family	ASPARTATE	0.40325	0.00448431	0.0291303
Paraprevotella	CAFFEIC ACID	-0.403244	0.00448493	0.0291303
Lachnospiraceae Family	Erythrose	0.403171	0.00449287	0.0291563
Coriobacteriaceae Family	Acetic	0.403027	0.00450858	0.0291666
Muribaculaceae	ERYTHROSE-4-PHOSPHATE	0.403118	0.00449866	0.0291666
Fusobacterium	Xanthine	-0.403013	0.00451008	0.0291666
Bacteroidales Order	XYLOSE	-0.403011	0.00451025	0.0291666
Bacteroides	Tyrosine	-0.402711	0.00454311	0.0293534
Megamonas	Linoleic acid	0.402651	0.00454971	0.0293703
Oribacterium	Lyxose	-0.402507	0.00456557	0.0294469
Fusobacterium	GLUCOSE	0.402462	0.00457052	0.0294531
Pseudomonas	dehydroascorbic acid	0.4024	0.00457736	0.0294715
Enterobacteriaceae Family	1,3-diaminopropane	-0.402289	0.00458957	0.0295244
Blautia	Glyceraldehyde	0.401936	0.00462878	0.0297441
Incertae_Sedis	Oleic acid	-0.40191	0.00463179	0.0297441
Pseudomonas	Cystamine	-0.401379	0.00469131	0.0301002
Incertae_Sedis	ISOLEUCINE	0.401125	0.00472005	0.0302583
Succinatimonas	Alanylalanine	-0.400951	0.00473986	0.0303326
Incertae_Sedis	Xylonic acid	0.400953	0.00473962	0.0303326
Incertae_Sedis	TLCA	-0.400587	0.00478152	0.0304409
Blautia	2-Oxoglutaric acid	-0.400655	0.00477366	0.0304409
Fusobacterium	CYSTEINE	-0.400608	0.00477904	0.0304409
Phascolarctobacterium	Gluconic acid	0.400612	0.00477859	0.0304409
Gammaproteobacteria Class	GLUCOSE	-0.400654	0.00477377	0.0304409
Bifidobacterium	N-alpha-Acetyl-L-Lysine	0.40064	0.00477536	0.0304409
Clostridium_sensu_stricto_1	Methionine sulfoxide	-0.400496	0.00479196	0.0304549
Streptococcus	N-Acetylputrescine	-0.400527	0.00478839	0.0304549
Blautia	METHIONINE	0.400441	0.00479824	0.0304686
Pseudomonas	ACONITATE	-0.40026	0.00481906	0.0305483
Pseudomonas	Adenine	-0.400296	0.00481497	0.0305483
Muribaculaceae	GLUCOSE-1-PHOSPHATE	-0.400048	0.00484369	0.0306781
Enterorhabdus	Nonanoric acid(9:0)	-0.400012	0.00484786	0.0306782
Pseudomonas	Oleic acid	-0.39976	0.00487717	0.0308372
Incertae_Sedis	4-Hydroxyphenylacetic acid	-0.399547	0.00490207	0.0309682
Bifidobacterium	dehydroascorbic acid	-0.399302	0.00493097	0.0311241
Succinatimonas	MANNOSE	-0.399139	0.00495014	0.0311918
Phascolarctobacterium	MYO-INOSITOL	0.399164	0.00494724	0.0311918
Collinsella	ISOCITRIC ACID	0.398891	0.00497957	0.0313505
Streptococcus	5-Aminovaleric acid	-0.398782	0.00499258	0.0313876
Blautia	Tyramine	0.39877	0.00499397	0.0313876
Phascolarctobacterium	CELLOBIOSE	0.398655	0.00500765	0.0314201
Allisonella	Histidine	-0.398669	0.005006	0.0314201
Clostridium_sensu_stricto_1	MYO-INOSITOL	0.398442	0.00503327	0.0315369
Incertae_Sedis	Plamitic acid(16:0)	-0.398429	0.0050348	0.0315369
Incertae_Sedis	DL-alpha-Hydroxybutyric acid	0.398228	0.00505893	0.0316612
Collinsella	Xylonic acid	-0.398161	0.00506701	0.0316849
Prevotella	Succinic acid	-0.398044	0.00508117	0.0317466
Bacteroides	GABA	0.397923	0.00509588	0.0318116
Lachnospiraceae Family	fructose-1,6-bisphosphate	-0.397728	0.00511952	0.0319321
Coprobacter	LYSINE	-0.39763	0.00513151	0.0319799
Megamonas	FUMARATE	0.397558	0.00514031	0.0320077
Muribaculaceae	Hypoxanthine	0.397517	0.00514533	0.032012
Atopobiaceae Family	3-(3-hydroxyphenyl)propionic acid	0.397385	0.00516151	0.0320856
Pseudomonas	ARABITOL	0.397322	0.00516915	0.0321061
Muribaculaceae	b-Cyano alanine	-0.397223	0.00518138	0.032155
Incertae_Sedis	Meso erythritol	0.397151	0.0051903	0.0321834
Peptococcus	sophorose	0.396996	0.00520936	0.0322744
Enterobacteriaceae Family	Ribose 5-phosphate	-0.396915	0.00521945	0.0323098
Paraprevotella	GDCA	0.39681	0.00523243	0.0323475
Olsenella	Glycerol-2-phosphate	0.396795	0.0052343	0.0323475
Tannerellaceae Family	PROTOCATECHUIC ACID	0.396718	0.00524385	0.0323795
Coprobacter	MANNITOL	0.396644	0.00525304	0.032382
Muribaculaceae	SPERMIDINE	0.396669	0.00524994	0.032382
Pseudomonas	N-Acetyl glucosamine 6-phosphate	-0.396489	0.00527245	0.0324746
Collinsella	6-Hydroxynicotinic acid	0.396412	0.00528211	0.032507
Atopobiaceae Family	benzylalcohol	0.39637	0.00528733	0.032512
Atopobiaceae Family	1,3-diaminopropane	0.396232	0.00530457	0.0325628
Bacteroidales Order	Arabinose-5-phosphate	0.396199	0.00530881	0.0325628
Escherichia-Shigella	SHIKIMIC ACID	0.396256	0.00530167	0.0325628
Bacteroidales Order	Tyramine	0.396032	0.00532981	0.0326645
Tannerellaceae Family	ASPARTATE	0.395876	0.00534947	0.0327578
Prevotellaceae Family	CA	-0.39583	0.00535539	0.0327668
Incertae_Sedis	2-Aminoadipic acid	-0.395617	0.00538242	0.032895
Muribaculaceae	asparagine	-0.395595	0.00538524	0.032895
Streptococcus	Icosanoic acid(20:0)	-0.395175	0.00543887	0.0331951
Bacteroidales Order	5-Aminopentanoic acid	0.395101	0.00544837	0.0332256
Megamonas	Tagatose	0.394977	0.00546438	0.0332958
Bacteroides	3,4-Dihydroxybenzoate	0.394835	0.00548271	0.0333568
Prevotellaceae Family	3-aminoisobutyric acid	-0.39483	0.00548343	0.0333568
Bifidobacterium	Gly-Gly	0.394695	0.00550088	0.0334354
Blautia	N-Acetylputrescine	0.394494	0.00552701	0.0335666
Bifidobacterium	GLUTAMATE	0.394382	0.00554165	0.0336279
Prevotellaceae Family	METHIONINE	0.394304	0.00555171	0.0336612
Clostridium_sensu_stricto_1	Glucono-1,5-lactone	0.394249	0.00555898	0.0336776
Oribacterium	Glyceraldehyde	0.393868	0.005609	0.033925
Blautia	Threonic acid	-0.393881	0.00560737	0.033925
Blautia	MALIC ACID	0.393711	0.00562984	0.0340232
Clostridium_sensu_stricto_1	Methyl succinic acid	0.39366	0.0056365	0.0340356
Fusobacterium	PHENYLALANINE	0.393482	0.00566016	0.0341505
Bacteroides	MANNITOL	-0.393429	0.00566716	0.0341591
Blautia	N-alpha-Acetyl-L-ornithine	0.393402	0.00567083	0.0341591
Collinsella	FRUCTOSE-6-PHOSPHATE	0.393164	0.00570262	0.0343226
Escherichia-Shigella	CA	0.392636	0.00577364	0.0346653
Libanicoccus	Alanylalanine	0.392667	0.00576942	0.0346653
Prevotellaceae Family	dehydroascorbic acid	-0.39266	0.0057704	0.0346653
Incertae_Sedis	Lyxose	0.392502	0.00579183	0.0347463
Prevotella	Lyxose	-0.392432	0.00580134	0.0347751
Muribaculaceae	Acetic	0.39232	0.00581653	0.0348096
Incertae_Sedis	Glyceraldehyde	-0.392354	0.00581192	0.0348096
Bacteroides	LEUCINE	-0.392238	0.00582776	0.0348486
Phascolarctobacterium	FERULIC ACID	0.392139	0.00584128	0.0348877
Bifidobacterium	Ribitol	-0.39212	0.00584375	0.0348877
Clostridium_sensu_stricto_1	inulotriose	0.391485	0.00593125	0.0353815
Flavonifractor	phenylethylamine	-0.391363	0.00594815	0.0354537
Incertae_Sedis	CA	0.391202	0.00597044	0.0355291
Escherichia-Shigella	Linoleic acid	-0.391209	0.00596952	0.0355291
Enterorhabdus	MANNITOL	0.391016	0.00599643	0.0356551
Oribacterium	tranexamic acid	0.390968	0.00600324	0.0356669
Megamonas	lactobionic acid	-0.390849	0.00601986	0.0357369
Clostridium_sensu_stricto_1	hydroquinone	-0.390734	0.00603595	0.0357749
Coprobacter	phenylethylamine	-0.390747	0.00603418	0.0357749
Streptococcus	sophorose	0.390654	0.00604726	0.0358131
Bacteroides	TRYPTOPHAN	-0.390567	0.00605957	0.0358573
Incertae_Sedis	phenylethylamine	-0.39042	0.00608036	0.0359515
Streptococcus	2-Aminoadipic acid	-0.390103	0.00612537	0.0361887
Muribaculaceae	UDP-glucuronic acid	0.389961	0.00614559	0.0362791
Tannerellaceae Family	Tyramine	0.389817	0.00616622	0.0363718
Bifidobacterium	ISOCITRIC ACID	0.389721	0.00617993	0.0364236
Olsenella	Lanthionine	0.389623	0.00619407	0.0364779
Bifidobacterium	Adenine	0.389481	0.00621445	0.0365687
Tannerellaceae Family	3,4-Dihydroxybenzoate	0.389222	0.0062519	0.0367598
Coprobacter	Pyroglutamic acid	-0.389003	0.0062837	0.0369173
Collinsella	Tryptamine	0.388881	0.00630157	0.0369929
Bacteroides	sophorose	-0.388797	0.00631384	0.0370355
Fusobacterium	ISOCITRIC ACID	-0.388743	0.00632171	0.0370523
Clostridium_sensu_stricto_1	Urocanate	-0.388697	0.00632846	0.0370624
Paraprevotella	Alanylalanine	-0.388582	0.00634535	0.0371318
Coprobacter	5-Aminovaleric acid	-0.388537	0.00635188	0.0371407
Bifidobacterium	MALIC ACID	0.388453	0.00636433	0.037184
Enterobacteriaceae Family	CITRATE	0.38839	0.00637356	0.0372085
Lachnospiraceae Family	ASPARTATE	0.388109	0.00641516	0.0374078
Pseudomonas	SYRINGIC ACID	-0.388091	0.00641783	0.0374078
Prevotellaceae Family	RHAMNOSE	-0.38801	0.00642976	0.0374478
Incertae_Sedis	Stearic acid(17:0)	-0.387893	0.00644722	0.0375199
Lachnospiraceae Family	Elaidic acid(18:1n-9)	0.387439	0.00651521	0.0378559
Bifidobacterium	HYDROXYPROLINE	0.387446	0.00651418	0.0378559
Lachnospiraceae Family	UDP-glucuronic acid	0.387291	0.00653737	0.0379548
Blautia	Cadaverine	0.387131	0.00656167	0.0380659
Collinsella	MALTOSE	0.386973	0.0065855	0.0381443
Collinsella	Sarcosine	0.386992	0.00658262	0.0381443
Escherichia-Shigella	Plamitic acid(16:0)	-0.386892	0.00659781	0.0381557
Paraprevotella	Sinapinic acid	-0.386923	0.00659319	0.0381557
Bifidobacterium	Glutaric acid	0.386438	0.0066672	0.0385102
Escherichia-Shigella	IDITOL	0.386422	0.00666954	0.0385102
Gammaproteobacteria Class	METHIONINE	0.386257	0.00669498	0.0386269
Bifidobacterium	Tyramine	0.386157	0.00671041	0.0386857
Bifidobacterium	1-Amino-2-propanol	0.386069	0.00672389	0.0387332
Tannerellaceae Family	phenylacetic acid	0.385999	0.00673471	0.0387653
Paraprevotella	GLYCINE	-0.385843	0.00675886	0.038874
Prevotellaceae Family	Adenine	0.385752	0.00677305	0.0389253
Flavonifractor	piperidone	-0.385696	0.00678179	0.0389452
Incertae_Sedis	TCA	0.385616	0.00679423	0.0389561
Oribacterium	GLUCOSE-1-PHOSPHATE	-0.385619	0.00679377	0.0389561
Incertae_Sedis	Propionic	-0.385468	0.00681731	0.0390581
Pseudomonas	phenylacetic acid	-0.385347	0.00683624	0.0391361
Enterobacteriaceae Family	CA	0.384881	0.00690966	0.0395258
Fusobacterium	FRUCTOSE	0.384765	0.00692804	0.0395423
Phascolarctobacterium	N-Methyl-DL-Alanine	0.384761	0.0069286	0.0395423
Bacteroidales Order	Ribose 5-phosphate	0.384804	0.00692176	0.0395423
Oribacterium	SHIKIMIC ACID	-0.384676	0.0069421	0.0395887
Bacteroides	Isovaleric	0.384576	0.00695795	0.0396448
Pseudomonas	PROTOCATECHUIC ACID	-0.384547	0.00696266	0.0396448
Megamonas	Guanine	-0.384489	0.00697188	0.0396667
Enterorhabdus	Citramalic acid	0.384319	0.00699903	0.0397599
Bacteroidales Order	SHIKIMIC ACID	-0.384345	0.00699479	0.0397599
Enterobacteriaceae Family	galactonic acid	0.384266	0.00700758	0.0397778
Streptococcus	lactobionic acid	0.384188	0.00701997	0.039787
Allisonella	XYLITOL	-0.384212	0.00701613	0.039787
Pseudomonas	IDITOL	0.384085	0.00703648	0.03985
Muribaculaceae	Pantothenate	0.383981	0.00705329	0.0399074
Tannerellaceae Family	piperidone	0.383955	0.00705742	0.0399074
Fusobacterium	FERULIC ACID	0.383866	0.0070718	0.0399581
Escherichia-Shigella	Nicotinic acid	-0.383492	0.00713241	0.0402698
Incertae_Sedis	2-Oxoglutaric acid	0.383224	0.00717613	0.0404856
Tannerellaceae Family	SYRINGIC ACID	0.383178	0.00718357	0.0404856
Incertae_Sedis	XYLOSE	0.383157	0.00718709	0.0404856
Prevotella	Tyrosine	0.383066	0.00720196	0.0405385
Muribaculaceae	BETA-ALANINE	0.381967	0.00738407	0.0414647
Prevotellaceae Family	lactobionic acid	-0.381938	0.00738896	0.0414647
Clostridium_sensu_stricto_1	N-alpha-Acetyl-L-ornithine	-0.382005	0.00737773	0.0414647
Muribaculaceae	piperidone	0.381986	0.00738088	0.0414647
Escherichia-Shigella	THYMINE	0.381826	0.00740773	0.0415384
Enterobacteriaceae Family	BETA-ALANINE	-0.38174	0.00742216	0.0415878
Incertae_Sedis	Gly-Gly	-0.381672	0.00743369	0.041594
Streptococcus	N-Acetyl glucosamine	-0.381667	0.00743454	0.041594
Megasphaera	GDCA	-0.381489	0.00746453	0.0416491
Streptococcus	BETA-ALANINE	-0.381475	0.00746695	0.0416491
Bacteroides	galactonic acid	-0.381545	0.00745511	0.0416491
Bifidobacterium	PROLINE	0.381479	0.00746631	0.0416491
Pseudomonas	Cadaverine	-0.381337	0.00749031	0.0417217
Prevotella	Tryptamine	0.381332	0.00749126	0.0417217
Coriobacteriaceae Family	Propionic	0.38122	0.00751022	0.0417733
Bacteroidales Order	3,4-Dihydroxybenzoate	0.38121	0.00751183	0.0417733
Bacteroides	phenylethylamine	0.381175	0.0075178	0.041775
Succinatimonas	Picolinic acid	-0.380792	0.00758335	0.0420954
Bacteroides	PROTOCATECHUIC ACID	0.380771	0.00758686	0.0420954
Collinsella	O-Phosphoethanolamine	0.380656	0.00760671	0.0421106
Blautia	piperidone	0.380709	0.00759748	0.0421106
Bifidobacterium	Pyroglutamic acid	0.380683	0.00760201	0.0421106
Enterorhabdus	galactonic acid	0.380517	0.0076306	0.0422112
Bifidobacterium	N-Acetyl galactosamine	0.380481	0.00763673	0.0422135
Megamonas	ALANINE	0.380372	0.00765553	0.0422858
Clostridium_sensu_stricto_1	2-hydroxyvaleric acid	-0.380302	0.00766767	0.0423212
Bacteroides	Valeric	0.38015	0.00769402	0.0424032
Bacteroidales Order	N-alpha-Acetyl-L-ornithine	0.380155	0.00769314	0.0424032
Incertae_Sedis	Glucuronate	0.380062	0.00770941	0.0424086
Fusobacterium	N-Acetyl glucosamine 6-phosphate	-0.380103	0.00770217	0.0424086
Bacteroides	Pantothenate	0.380046	0.00771222	0.0424086
Bacteroidales Order	Glyceraldehyde	0.379828	0.00775014	0.0425221
Sutterella	Guanine	0.379833	0.00774929	0.0425221
Muribaculaceae	sophorose	-0.379863	0.00774405	0.0425221
Streptococcus	Ribose 5-phosphate	-0.37967	0.00777773	0.0426102
Sutterella	Valine	0.379698	0.00777295	0.0426102
Coriobacteriaceae Family	Serotonin	0.379602	0.00778964	0.0426438
Atopobiaceae Family	3-(4-hydroxyphenyl)propionic acid	0.379522	0.00780379	0.0426896
Parabacteroides	Cadaverine	-0.379397	0.00782573	0.042759
Enterorhabdus	GABA	-0.379286	0.00784542	0.042759
Lachnospiraceae Family	Lyxose	-0.379349	0.0078342	0.042759
Blautia	Methylmalonic acid	-0.379338	0.00783616	0.042759
Atopobiaceae Family	Sarcosine	0.379291	0.00784441	0.042759
Megasphaera	Gluconic acid	0.379191	0.0078621	0.0428183
Allisonella	4-Hydroxyphenylacetic acid	-0.378944	0.007906	0.0430256
Collinsella	Valeric	0.378712	0.00794733	0.0432187
Peptococcus	GLUCOSE	0.378653	0.00795791	0.0432444
Coprobacter	Acetic	-0.378476	0.00798948	0.0433522
Bacteroides	N-Acetyl glucosamine 6-phosphate	0.378487	0.00798748	0.0433522
Coriobacteriaceae Family	Nicotinic acid	0.37841	0.00800137	0.0433811
Bacteroidales Order	PUTRESCINE	0.378381	0.00800656	0.0433811
Streptococcus	Citrulline	-0.378283	0.0080242	0.0434448
Incertae_Sedis	CYTOSINE	-0.378221	0.00803542	0.0434737
Pseudomonas	GALACTOSE	0.37807	0.00806269	0.0435893
Collinsella	Alanylalanine	0.377995	0.00807617	0.0436107
Paraprevotella	FERULIC ACID	-0.377978	0.00807928	0.0436107
Coriobacteriaceae Family	Glyceraldehyde	0.37795	0.00808437	0.0436107
Incertae_Sedis	GLUTAMATE	-0.377847	0.00810303	0.0436795
Megasphaera	Acetic	-0.377609	0.00814634	0.0438809
Olsenella	Creatinine	0.377556	0.00815613	0.0439016
Clostridium_sensu_stricto_1	GLYCINE	0.377502	0.00816588	0.0439221
Peptococcus	Adenosine	-0.377392	0.00818603	0.0439664
Fusobacterium	HYDROXYPROLINE	-0.377396	0.00818531	0.0439664
Collinsella	piperidone	0.377249	0.0082122	0.0440749
Bacteroidales Order	RHAMNOSE	-0.376712	0.00831146	0.0445753
Gammaproteobacteria Class	Cystamine	0.37663	0.00832664	0.0445994
Lachnospiraceae Family	dehydroascorbic acid	-0.376623	0.00832804	0.0445994
Tannerellaceae Family	Glyceraldehyde	0.37651	0.00834906	0.0446796
Sutterella	PHENYLALANINE	0.376468	0.0083569	0.0446891
Atopobiaceae Family	N-alpha-Acetyl-L-ornithine	0.376222	0.00840281	0.0449021
Escherichia-Shigella	PHENYLALANINE	0.375962	0.00845175	0.045101
Sutterella	p-tolyl glucuronide	0.375959	0.00845225	0.045101
Tannerellaceae Family	Adenosine	0.375793	0.00848352	0.0452352
Collinsella	Gly-Gly	0.37564	0.00851261	0.0453249
Peptococcus	XYLOSE	0.375651	0.00851039	0.0453249
Fusobacterium	2-Oxoglutaric acid	0.375444	0.00854983	0.0454903
Blautia	ASPARTATE	0.375156	0.00860465	0.045749
Lachnospiraceae Family	Isovaleric	0.375121	0.00861143	0.0457521
Collinsella	beta-Lactose	0.374876	0.00865845	0.0459028
Megamonas	Quinic acid	-0.374895	0.00865475	0.0459028
Lachnospiraceae Family	SHIKIMIC ACID	-0.374879	0.0086579	0.0459028
Bacteroides	Glutaric acid	0.374785	0.00867588	0.0459622
Enterorhabdus	1,6-Anhydroglucose	0.374687	0.00869477	0.0459905
Allisonella	MALTOSE	-0.374661	0.00869989	0.0459905
Blautia	UDP-glucuronic acid	0.374669	0.00869834	0.0459905
Escherichia-Shigella	3-Phenylpropionic acid	-0.374595	0.00871249	0.0459912
Libanicoccus	MYO-INOSITOL	0.374599	0.00871179	0.0459912
Muribaculaceae	Lyxose	-0.374216	0.00878612	0.0463137
Flavonifractor	Urocanate	-0.374236	0.00878229	0.0463137
Oribacterium	2-Deoxyuridine	-0.373849	0.00885776	0.0465916
Paraprevotella	Gly-Gly	0.373881	0.00885159	0.0465916
Parabacteroides	PUTRESCINE	-0.373891	0.00884952	0.0465916
Streptococcus	Erythrose	-0.373533	0.00892001	0.0468856
Muribaculaceae	CELLOBIOSE	-0.373464	0.00893355	0.0469234
Oribacterium	Erythrose	0.373326	0.00896098	0.047034
Gammaproteobacteria Class	Lanthionine	-0.373213	0.00898334	0.0471179
Bifidobacterium	DL-beta-Hydroxybutyric acid	0.373142	0.00899746	0.0471475
Phascolarctobacterium	THYMINE	0.37312	0.00900175	0.0471475
Blautia	TDCA	0.372777	0.00907027	0.0474055
Gammaproteobacteria Class	Meso erythritol	-0.372809	0.0090638	0.0474055
Incertae_Sedis	Taurine	0.372798	0.00906602	0.0474055
Prevotellaceae Family	Glyceraldehyde	0.372629	0.00910002	0.0475273
Fusobacterium	Icosanoic acid(20:0)	-0.372586	0.0091085	0.047538
Collinsella	Adenine	0.37239	0.00914804	0.0476528
Prevotellaceae Family	Lyxose	-0.372381	0.00914986	0.0476528
Clostridium_sensu_stricto_1	METHIONINE	-0.372402	0.0091456	0.0476528
Lachnospiraceae Family	3-Aminopropionitrile	0.37212	0.0092027	0.0478605
Streptococcus	fructose-1,6-bisphosphate	0.372125	0.0092017	0.0478605
Incertae_Sedis	Tryptamine	-0.372048	0.00921725	0.0479025
Bacteroides	1,5-Anhydeo glucitol	0.372015	0.00922391	0.0479034
Oribacterium	Hypoxanthine	0.371826	0.00926235	0.0480692
Phascolarctobacterium	Glyceraldehyde	-0.371712	0.00928568	0.0481564
Atopobiaceae Family	Glyceraldehyde	0.371613	0.00930592	0.0482275
Enterobacteriaceae Family	3-aminoisobutyric acid	0.371411	0.00934728	0.0484035
Fusobacterium	GLUTAMINE	-0.371383	0.00935299	0.0484035
Streptococcus	ASPARTATE	-0.370692	0.00949605	0.0490751
Atopobiaceae Family	Erythrose	0.370692	0.00949599	0.0490751
Collinsella	FUMARATE	0.370596	0.00951616	0.0491446
Oribacterium	CA	-0.370546	0.00952645	0.0491634
Bifidobacterium	Arabinose	0.370429	0.00955098	0.0492415
Lachnospiraceae Family	Creatinine	-0.370378	0.00956159	0.0492415
Bacteroides	Pyroglutamic acid	0.370385	0.00956013	0.0492415
Blautia	BETA-ALANINE	0.370152	0.00960904	0.0494411
Coriobacteriaceae Family	phenylacetic acid	0.37013	0.00961372	0.0494411
Clostridium_sensu_stricto_1	Adenosine	-0.370044	0.00963176	0.0494994
Prevotella	1,5-Anhydeo glucitol	-0.369967	0.00964819	0.0495493
Prevotellaceae Family	1-Amino-2-propanol	0.369863	0.00967015	0.0495767
Streptococcus	3,4-Dihydroxybenzoate	-0.369884	0.00966571	0.0495767
Megamonas	Phosphoenolpyruvic acid	0.369846	0.00967366	0.0495767
Enterobacteriaceae Family	Cadaverine	-0.369751	0.00969386	0.0496457
Coriobacteriaceae Family	Glucuronate	-0.36949	0.0097493	0.0498951
Collinsella	hydroquinone	0.369321	0.00978522	0.0500442
Enterorhabdus	ACONITATE	-0.369202	0.00981088	0.0501407
Prevotellaceae Family	3,4-Dihydroxybenzoate	0.369125	0.00982719	0.0501894
Bacteroidales Order	Isovaleric	0.368771	0.00990346	0.0504925
Atopobiaceae Family	Cadaverine	0.368813	0.00989452	0.0504925
Tannerellaceae Family	UDP-glucuronic acid	0.368754	0.00990705	0.0504925
Megamonas	4-Hydroxyphenylacetic acid	0.368583	0.00994418	0.0506467
Bacteroides	Nonanoric acid(9:0)	0.368472	0.0099683	0.0507346
Blautia	RHAMNOSE	-0.368425	0.00997845	0.0507513
Coprobacter	3-(4-hydroxyphenyl)propionic acid	-0.368217	0.0100237	0.0509112
Atopobiaceae Family	PUTRESCINE	0.368239	0.010019	0.0509112
Tannerellaceae Family	benzylalcohol	0.368154	0.0100375	0.0509439
Pseudomonas	DL-beta-Hydroxybutyric acid	-0.368093	0.0100508	0.0509439
Blautia	Pyrogallol	0.368107	0.0100478	0.0509439
Phascolarctobacterium	1,6-Anhydroglucose	0.367955	0.0100812	0.0510626
Fusobacterium	XYLOSE	0.367894	0.0100944	0.0510948
Libanicoccus	Maleic acid	0.367851	0.0101038	0.0511071
Pseudomonas	GLUCOSE	0.367775	0.0101206	0.0511573
Megasphaera	Maleic acid	0.36774	0.0101282	0.0511608
Olsenella	FRUCTOSE	0.36712	0.0102655	0.0517479
Gammaproteobacteria Class	Glycerol-2-phosphate	-0.36714	0.0102611	0.0517479
Escherichia-Shigella	Histidine	0.367181	0.0102521	0.0517479
Streptococcus	b-Cyano alanine	0.367082	0.010274	0.0517535
Incertae_Sedis	N-alpha-Acetyl-L-Lysine	-0.367043	0.0102827	0.0517535
Succinatimonas	phenylethylamine	-0.367021	0.0102876	0.0517535
Paraprevotella	3-(3-hydroxyphenyl)propionic acid	0.366877	0.0103199	0.0518807
Atopobiaceae Family	5-Aminopentanoic acid	0.366739	0.0103508	0.0519738
Enterobacteriaceae Family	ARABITOL	0.3667	0.0103596	0.0519738
Bacteroidales Order	dehydroascorbic acid	-0.366729	0.0103531	0.0519738
Tannerellaceae Family	Creatinine	-0.366639	0.0103732	0.0520068
Bacteroidales Order	2-Aminoadipic acid	0.366597	0.0103825	0.0520184
Sutterella	Gly-Gly	-0.366522	0.0103995	0.0520681
Atopobiaceae Family	Ribose 5-phosphate	0.366393	0.0104286	0.0521781
Megasphaera	Threonic acid	0.366309	0.0104477	0.0522384
Streptococcus	1,5-Anhydeo glucitol	-0.366203	0.0104717	0.0522875
Blautia	Methionine sulfoxide	0.366218	0.0104682	0.0522875
Oribacterium	XYLOSE	-0.366146	0.0104845	0.052316
Coprobacter	Valeric	-0.366089	0.0104974	0.0523452
Incertae_Sedis	GABA	-0.36599	0.01052	0.0524224
Oribacterium	3,4-Dihydroxybenzoate	0.365751	0.0105744	0.0526581
Coprobacter	3-Phenylpropionic acid	-0.365683	0.0105899	0.0526643
Blautia	Lyxose	-0.365696	0.010587	0.0526643
Blautia	LYSINE	0.365487	0.010635	0.0528529
Oribacterium	galactonic acid	-0.365411	0.0106524	0.0529038
Megamonas	Benzoic acid	0.365249	0.0106897	0.0530532
Pseudomonas	3,4-Dihydroxybenzoate	-0.365172	0.0107075	0.0530704
Streptococcus	Tyramine	-0.365191	0.010703	0.0530704
Fusobacterium	ARGININE	-0.365114	0.0107207	0.0531003
Escherichia-Shigella	Stearic acid(17:0)	-0.36506	0.0107332	0.0531267
Pseudomonas	Valeric	-0.364954	0.0107579	0.0532129
Prevotellaceae Family	2-Deoxyuridine	-0.364857	0.0107803	0.0532204
Pseudomonas	ISOLEUCINE	0.364871	0.0107771	0.0532204
Tannerellaceae Family	N-alpha-Acetyl-L-Lysine	0.364854	0.010781	0.0532204
Libanicoccus	Histidine	0.364476	0.0108691	0.0536194
Incertae_Sedis	Serotonin	-0.364357	0.010897	0.0537214
Pseudomonas	Methionine sulfoxide	-0.364163	0.0109425	0.0539098
Bacteroidales Order	3-Aminopropionitrile	0.364116	0.0109536	0.0539285
Streptococcus	TCA	0.363937	0.010996	0.0541011
Blautia	Acetic	0.363817	0.0110243	0.0541321
Clostridium_sensu_stricto_1	FRUCTOSE	0.363859	0.0110145	0.0541321
Coprobacter	Glyceraldehyde	-0.36382	0.0110236	0.0541321
Megamonas	3-Hydroxy-3-methylglutarate	0.363729	0.0110451	0.0541359
Prevotellaceae Family	Pantothenate	0.363721	0.0110471	0.0541359
Bacteroidales Order	SERINE	0.363772	0.011035	0.0541359
Clostridium_sensu_stricto_1	TCA	0.363612	0.011073	0.05414
Streptococcus	Adenosine	-0.363594	0.0110772	0.05414
Peptococcus	ALANINE	-0.363621	0.0110707	0.05414
Flavonifractor	FUMARATE	-0.363659	0.0110619	0.05414
Blautia	SPERMIDINE	0.363317	0.0111433	0.0544268
Bacteroidales Order	GALACTOSE	-0.363235	0.0111629	0.0544862
Enterorhabdus	Glutaric acid	-0.363145	0.0111845	0.0545557
Oribacterium	RHAMNOSE	-0.362942	0.0112332	0.0546849
Enterobacteriaceae Family	UDP-glucuronic acid	-0.362946	0.0112323	0.0546849
Blautia	Xylonic acid	-0.362962	0.0112285	0.0546849
Olsenella	Cysteine sulfinic acid	0.362892	0.0112452	0.0547072
Megamonas	Methionine sulfoxide	0.362816	0.0112636	0.0547609
Bacteroides	GLUCOSE	-0.362717	0.0112875	0.0548411
Coprobacter	Gluconic acid	0.362639	0.0113064	0.054877
Prevotellaceae Family	Xanthine	0.362625	0.0113098	0.054877
Megasphaera	Histidine	0.362501	0.0113398	0.0548846
Lachnospiraceae Family	IDITOL	-0.362584	0.0113196	0.0548846
Streptococcus	ISOLEUCINE	0.362496	0.0113411	0.0548846
Bacteroidales Order	Xanthine	0.362535	0.0113315	0.0548846
Lachnospiraceae Family	GALACTOSE	-0.362371	0.0113713	0.0549948
Incertae_Sedis	LEUCINE	0.362277	0.0113941	0.0550692
Collinsella	Histidine	0.362101	0.0114371	0.0552406
Bacteroides	CYTOSINE	0.361846	0.0114997	0.0554703
Prevotellaceae Family	Icosanoic acid(20:0)	0.361852	0.0114982	0.0554703
Oribacterium	ASPARTATE	0.361793	0.0115125	0.0554962
Coprobacter	PROTOCATECHUIC ACID	-0.361713	0.0115325	0.0555559
Incertae_Sedis	FUMARATE	-0.36165	0.0115478	0.0555935
Pseudomonas	Propionic	-0.3614	0.0116095	0.0558544
Streptococcus	Maleic acid	0.361251	0.0116466	0.0559963
Atopobiaceae Family	tranexamic acid	0.361136	0.0116752	0.056097
Bacteroides	Galacturonic acid	0.360572	0.0118162	0.0567379
Peptococcus	galactonic acid	0.360524	0.0118283	0.0567589
Coprobacter	2-Oxoglutaric acid	0.360456	0.0118452	0.0568033
Streptococcus	Meso erythritol	0.360392	0.0118613	0.0568436
Tannerellaceae Family	Isovaleric	0.360285	0.0118884	0.0569364
Lachnospiraceae Family	N-Acetyl aspartic acid	0.360178	0.0119155	0.0570292
Megamonas	1,5-Anhydeo glucitol	0.360086	0.0119389	0.0571041
Collinsella	4-Hydroxyphenylacetic acid	0.359749	0.0120246	0.057477
Prevotella	Histidine	0.35964	0.0120524	0.0575725
Phascolarctobacterium	3-(4-hydroxyphenyl)propionic acid	-0.359583	0.012067	0.0576049
Incertae_Sedis	FRUCTOSE-6-PHOSPHATE	-0.359511	0.0120855	0.0576188
Lachnospiraceae Family	SERINE	0.359536	0.0120791	0.0576188
Blautia	GALACTOSE	-0.35939	0.0121164	0.0577288
Enterorhabdus	3-Aminopropionitrile	-0.359306	0.0121381	0.0577948
Megasphaera	RHAMNOSE	0.359232	0.0121572	0.0578485
Tannerellaceae Family	Erythrose	0.359183	0.0121696	0.0578702
Enterobacteriaceae Family	Hypoxanthine	-0.35914	0.0121807	0.057886
Allisonella	Niacinamide	0.358716	0.0122907	0.0583707
Olsenella	GDCA	-0.358457	0.012358	0.0586526
Enterobacteriaceae Family	Isovaleric	-0.358251	0.0124119	0.0588709
Incertae_Sedis	SPERMIDINE	-0.358094	0.0124532	0.0590288
Lachnospiraceae Family	Hypoxanthine	0.358028	0.0124706	0.0590734
Atopobiaceae Family	ISOCITRIC ACID	0.357801	0.0125304	0.0593186
Clostridium_sensu_stricto_1	3-(3-hydroxyphenyl)propionic acid	-0.357736	0.0125477	0.0593625
Bifidobacterium	Citrulline	0.357625	0.0125771	0.0594633
Coriobacteriaceae Family	GLUTAMINE	0.357515	0.0126062	0.0595629
Streptococcus	CYSTINE	-0.35748	0.0126154	0.0595681
Blautia	TCA	-0.357412	0.0126337	0.0595783
Bacteroidales Order	6-Hydroxynicotinic acid	0.357425	0.0126301	0.0595783
Tannerellaceae Family	MANNITOL	-0.357221	0.0126845	0.0597798
Pseudomonas	4-Hydroxybenzoic acid	-0.357005	0.0127423	0.0599377
Bifidobacterium	Galacturonic acid	0.357015	0.0127396	0.0599377
Pseudomonas	Xylonic acid	0.35705	0.0127301	0.0599377
Clostridium_sensu_stricto_1	galactonic acid	0.356954	0.0127559	0.0599632
Atopobiaceae Family	Urocanate	0.356798	0.0127979	0.0601223
Blautia	Elaidic acid(18:1n-9)	0.356731	0.0128161	0.0601695
Flavonifractor	Gulcono-1,4-lactone	-0.35652	0.0128728	0.0603813
Enterorhabdus	HYDROXYPROLINE	-0.356503	0.0128775	0.0603813
Bacteroidales Order	benzylalcohol	0.356407	0.0129034	0.0604642
Muribaculaceae	Histidine	-0.356371	0.0129134	0.0604725
Lachnospiraceae Family	THREONINE	0.356274	0.0129396	0.0605568
Allisonella	fructose-1,6-bisphosphate	-0.356234	0.0129506	0.06057
Muribaculaceae	Xylonic acid	-0.356063	0.0129971	0.0607491
Megamonas	TDCA	0.355813	0.0130652	0.061029
Paraprevotella	Glycerol-2-phosphate	-0.355724	0.0130898	0.0611051
Phascolarctobacterium	Homoserine	0.355247	0.0132213	0.0616798
Coriobacteriaceae Family	Glutaric acid	0.355166	0.0132435	0.0617445
Pseudomonas	LEUCINE	0.355115	0.0132578	0.061772
Coriobacteriaceae Family	Alanylalanine	0.355047	0.0132766	0.0618083
Gammaproteobacteria Class	MYO-INOSITOL	-0.355027	0.0132823	0.0618083
Oribacterium	Adenine	0.354935	0.0133077	0.0618487
Pseudomonas	N-alpha-Acetyl-L-ornithine	-0.354943	0.0133054	0.0618487
Prevotellaceae Family	3-Aminopropionitrile	0.354814	0.0133416	0.0618891
Enterorhabdus	ALANINE	-0.354835	0.0133355	0.0618891
Enterorhabdus	Gly-Gly	-0.354851	0.0133313	0.0618891
Oribacterium	Elaidic acid(18:1n-9)	0.354495	0.0134306	0.0622253
Phascolarctobacterium	Urocanate	-0.354494	0.0134309	0.0622253
Pseudomonas	2-Oxoglutaric acid	0.354363	0.0134678	0.0623454
Blautia	Uric acid	0.354342	0.0134737	0.0623454
Pseudomonas	1-Amino-2-propanol	-0.354221	0.0135078	0.0624642
Pseudomonas	CAFFEIC ACID	0.354052	0.0135553	0.0626446
Bacteroidales Order	FUMARATE	0.353825	0.0136197	0.0629028
Coriobacteriaceae Family	GLUCOSE-1-PHOSPHATE	-0.353677	0.0136616	0.0630569
Bacteroidales Order	N-Methyl-DL-Alanine	-0.353614	0.0136796	0.0631003
Clostridium_sensu_stricto_1	Galacturonic acid	-0.353482	0.0137174	0.0632353
Coriobacteriaceae Family	1,6-Anhydroglucose	-0.353414	0.0137367	0.0632456
Bacteroides	Tagatose	0.35343	0.0137321	0.0632456
Blautia	Stearic acid(17:0)	0.353308	0.0137672	0.0633465
Tannerellaceae Family	Meso erythritol	-0.353102	0.0138261	0.0635777
Lachnospiraceae Family	3,4-Dihydroxybenzoate	0.352978	0.0138618	0.063702
Coprobacter	Citrulline	-0.352943	0.013872	0.0637093
Megamonas	Nonanoric acid(9:0)	0.352806	0.0139115	0.0638512
Pseudomonas	Hypoxanthine	-0.352725	0.0139348	0.0639185
Prevotellaceae Family	CELLOBIOSE	-0.35262	0.0139653	0.0640186
Oribacterium	1-Amino-2-propanol	0.352527	0.0139924	0.0640631
Streptococcus	5-Aminopentanoic acid	-0.352548	0.0139863	0.0640631
Muribaculaceae	Arabinose	-0.352444	0.0140166	0.0641342
Prevotellaceae Family	Methionine sulfoxide	0.352359	0.0140413	0.0642075
Incertae_Sedis	Methylmalonic acid	0.352287	0.0140623	0.0642636
Megasphaera	alphaMA	-0.35209	0.0141198	0.0644866
Bifidobacterium	DL-alpha-Hydroxybutyric acid	-0.351999	0.0141463	0.0645678
Coprobacter	4-Hydroxyphenylacetic acid	-0.351921	0.0141694	0.0646232
Oribacterium	dehydroascorbic acid	-0.351898	0.014176	0.0646232
Lachnospiraceae Family	2-Aminoadipic acid	0.351709	0.0142318	0.0648376
Enterobacteriaceae Family	TCA	0.351527	0.0142854	0.0649616
Megasphaera	Methylmalonic acid	0.351553	0.0142776	0.0649616
Peptococcus	Urocanate	-0.35156	0.0142756	0.0649616
Tannerellaceae Family	METHIONINE	0.351273	0.0143606	0.0652632
Succinatimonas	CYSTEINE	-0.350998	0.0144426	0.065583
Coprobacter	Glycerol-2-phosphate	0.350977	0.0144487	0.065583
Coprobacter	BETA-ALANINE	-0.350942	0.0144592	0.0655903
Coprobacter	3-(3-hydroxyphenyl)propionic acid	-0.350885	0.0144762	0.065627
Atopobiaceae Family	Gly-Gly	0.350816	0.0144968	0.0656804
Coprobacter	Glucuronate	0.350571	0.0145703	0.0659728
Escherichia-Shigella	MANNOSE	0.350446	0.0146079	0.0660332
Bacteroides	N-Acetyl glutamate	0.350462	0.0146032	0.0660332
Megamonas	PROLINE	0.350438	0.0146105	0.0660332
Flavonifractor	4-Hydroxybenzoic acid	-0.350353	0.014636	0.0661081
Atopobiaceae Family	N-alpha-Acetyl-L-Lysine	0.350289	0.0146553	0.0661548
Peptococcus	CDCA	0.350257	0.0146652	0.066159
Olsenella	Tagatose	0.350219	0.0146766	0.06617
Pseudomonas	MANNOSE	0.350006	0.014741	0.0664198
Bifidobacterium	Nicotinic acid	0.349861	0.0147852	0.0665786
Oribacterium	UDP-glucuronic acid	0.349738	0.0148228	0.066707
Allisonella	4-Hydroxypyridine	0.349577	0.0148719	0.0668873
Pseudomonas	FRUCTOSE-6-PHOSPHATE	-0.349313	0.0149529	0.0671451
Blautia	Glucuronate	-0.349301	0.0149565	0.0671451
Paraprevotella	Icosanoic acid(20:0)	0.34933	0.0149477	0.0671451
Muribaculaceae	RHAMNOSE	-0.349219	0.0149818	0.0672176
Clostridium_sensu_stricto_1	b-Cyano alanine	0.34897	0.0150587	0.0674061
Succinatimonas	beta-Lactose	0.348985	0.0150539	0.0674061
Megasphaera	Lyxose	0.349043	0.015036	0.0674061
Megasphaera	N-Acetyl aspartic acid	-0.348935	0.0150694	0.0674061
Enterorhabdus	Threonic acid	0.34895	0.0150648	0.0674061
Atopobiaceae Family	lactulose	0.348877	0.0150873	0.0674455
Libanicoccus	GDCA	-0.348714	0.0151378	0.0674937
Phascolarctobacterium	MALIC ACID	-0.348719	0.0151363	0.0674937
Enterorhabdus	MALIC ACID	-0.348695	0.0151438	0.0674937
Collinsella	RHAMNOSE	-0.348809	0.0151083	0.0674937
Phascolarctobacterium	Uric acid	-0.348702	0.0151417	0.0674937
Clostridium_sensu_stricto_1	THREITOL	0.348582	0.015179	0.0676099
Collinsella	Quinic acid	-0.348481	0.0152103	0.0676724
Enterorhabdus	THREONINE	-0.348478	0.0152114	0.0676724
Atopobiaceae Family	1,6-Anhydroglucose	-0.347861	0.0154048	0.0684914
Clostridium_sensu_stricto_1	TCDCA	0.34771	0.0154524	0.0686207
Coprobacter	ISOLEUCINE	0.34773	0.0154461	0.0686207
Flavonifractor	3-Hydroxyisovaleric acid	-0.347652	0.0154706	0.0686602
Muribaculaceae	Cystamine	0.347478	0.015526	0.0688232
Enterorhabdus	Elaidic acid(18:1n-9)	-0.347492	0.0155214	0.0688232
Prevotella	CITRATE	0.347184	0.0156195	0.0691962
Olsenella	ARABITOL	0.347014	0.0156737	0.0693947
Coprobacter	galactonic acid	0.346877	0.0157175	0.0695469
Tannerellaceae Family	THREONINE	0.346822	0.0157354	0.0695843
Streptococcus	ALANINE	-0.346629	0.0157973	0.0698164
Coriobacteriaceae Family	Ribitol	-0.346303	0.0159025	0.0702391
Enterorhabdus	GLUCOSE	0.346273	0.0159125	0.0702412
Tannerellaceae Family	Lactitol	-0.34619	0.0159393	0.0702758
Fusobacterium	O-Phosphoethanolamine	-0.346206	0.0159342	0.0702758
Succinatimonas	piperidone	-0.346003	0.0160001	0.0705017
Gammaproteobacteria Class	Lactitol	-0.345804	0.0160649	0.0707449
Succinatimonas	CYSTINE	0.34566	0.0161119	0.0707831
Streptococcus	FRUCTOSE-6-PHOSPHATE	-0.345687	0.0161031	0.0707831
Blautia	Plamitic acid(16:0)	0.345722	0.0160917	0.0707831
Blautia	Sarcosine	0.34568	0.0161054	0.0707831
Enterorhabdus	CELLOBIOSE	0.345609	0.0161286	0.0708143
Megasphaera	Lanthionine	0.345539	0.0161516	0.0708731
Coprobacter	N-alpha-Acetyl-L-Lysine	-0.345308	0.0162278	0.0711652
Blautia	Arabinose	-0.345249	0.016247	0.0712072
Atopobiaceae Family	Glutaric acid	0.3452	0.0162633	0.0712364
Escherichia-Shigella	Succinic acid	-0.344879	0.0163695	0.0716588
Bacteroidales Order	Guanine	0.344768	0.0164065	0.0717786
Bacteroidales Order	IDITOL	-0.344615	0.0164573	0.071958
Blautia	Creatinine	-0.344513	0.0164916	0.0720652
Escherichia-Shigella	3-aminoisobutyric acid	0.344218	0.0165902	0.0724533
Peptococcus	BETA-ALANINE	-0.344148	0.0166138	0.0725137
Streptococcus	dehydroascorbic acid	0.344081	0.0166361	0.0725681
Coriobacteriaceae Family	Valine	-0.343998	0.0166643	0.072648
Peptococcus	Stearic acid(17:0)	-0.343883	0.016703	0.0727737
Escherichia-Shigella	2-Aminoethanol	0.343811	0.0167272	0.0728364
Megamonas	4-Hydroxybenzoic acid	0.343755	0.0167463	0.0728765
Incertae_Sedis	Linoleic acid	-0.343589	0.0168024	0.0730777
Incertae_Sedis	Threonic acid	0.343511	0.0168292	0.0731509
Clostridium_sensu_stricto_1	sophorose	0.343332	0.0168898	0.0733281
Coprobacter	XYLULOSE	0.343335	0.0168889	0.0733281
Prevotellaceae Family	Threonic acid	-0.343167	0.0169463	0.07353
Coprobacter	Methionine sulfoxide	-0.342973	0.0170127	0.0737659
Lachnospiraceae Family	Ribose	-0.34295	0.0170206	0.0737659
Clostridium_sensu_stricto_1	3-(4-hydroxyphenyl)propionic acid	-0.342638	0.0171278	0.074187
Enterobacteriaceae Family	TCDCA	0.342589	0.0171447	0.0742166
Blautia	Adenosine	0.34256	0.0171547	0.0742166
Fusobacterium	XYLITOL	0.34246	0.0171896	0.0743237
Enterorhabdus	Lactitol	0.342213	0.0172752	0.0746274
Muribaculaceae	tranexamic acid	0.342199	0.01728	0.0746274
Enterorhabdus	3-Phenylpropionic acid	-0.341995	0.017351	0.0748209
Muribaculaceae	ASPARTATE	0.34196	0.0173632	0.0748209
Incertae_Sedis	inulotriose	0.341954	0.0173653	0.0748209
Lachnospiraceae Family	METHIONINE	0.342025	0.0173406	0.0748209
Succinatimonas	GLUTAMINE	-0.341911	0.0173804	0.074842
Escherichia-Shigella	Valine	0.341862	0.0173973	0.0748711
Enterorhabdus	Pyroglutamic acid	-0.341741	0.0174398	0.0750106
Libanicoccus	TDCA	-0.341703	0.0174529	0.0750231
Enterobacteriaceae Family	GALACTOSE	0.341549	0.017507	0.0751833
Clostridium_sensu_stricto_1	Lactitol	0.341539	0.0175105	0.0751833
Olsenella	phytosphingosine	0.341405	0.0175579	0.0753427
Coprobacter	Propionic	-0.341259	0.0176094	0.0754481
Tannerellaceae Family	TDCA	0.341248	0.0176131	0.0754481
Clostridium_sensu_stricto_1	Cadaverine	-0.341268	0.017606	0.0754481
Bacteroidales Order	Valine	-0.341124	0.017657	0.0755925
Sutterella	GLUCOSE-1-PHOSPHATE	0.341078	0.0176733	0.0756185
Bifidobacterium	ALANINE	0.340901	0.0177359	0.0758425
Clostridium_sensu_stricto_1	TLCA	-0.340652	0.0178246	0.0760588
Bacteroides	DL-beta-Hydroxybutyric acid	0.340646	0.017827	0.0760588
Flavonifractor	Glyceraldehyde	-0.340616	0.0178377	0.0760588
Muribaculaceae	Threonic acid	-0.340714	0.0178027	0.0760588
Olsenella	Xylonic acid	0.340615	0.017838	0.0760588
Escherichia-Shigella	BETA-ALANINE	-0.340541	0.0178643	0.0760829
Sutterella	MALIC ACID	-0.340548	0.0178618	0.0760829
Collinsella	Isovaleric	0.340435	0.0179024	0.0761573
Paraprevotella	ARABITOL	-0.340447	0.0178981	0.0761573
Prevotellaceae Family	asparagine	-0.340345	0.0179344	0.0762498
Olsenella	PUTRESCINE	-0.340151	0.0180043	0.0765028
Lachnospiraceae Family	N-alpha-Acetyl-L-Lysine	0.340101	0.0180222	0.0765346
Atopobiaceae Family	Pyrogallol	0.340001	0.0180584	0.0766002
Enterorhabdus	SERINE	-0.340015	0.0180531	0.0766002
Blautia	TCDCA	-0.339968	0.0180703	0.0766036
Bacteroides	1,3-diaminopropane	0.339889	0.0180988	0.0766036
Megamonas	HYDROXYPROLINE	0.339884	0.0181007	0.0766036
Incertae_Sedis	Pyroglutamic acid	-0.339922	0.0180869	0.0766036
Megamonas	CARBAMOYL ASPARTATE	0.339761	0.0181451	0.0767477
Clostridium_sensu_stricto_1	GLUCOSE-1-PHOSPHATE	0.339612	0.018199	0.0769316
Allisonella	Threonic acid	0.339529	0.0182292	0.0770152
Flavonifractor	Tryptamine	-0.339415	0.0182706	0.0771461
Pseudomonas	XYLITOL	0.339382	0.0182826	0.0771525
Peptococcus	CELLOBIOSE	0.339293	0.0183152	0.077246
Prevotellaceae Family	b-Cyano alanine	-0.339201	0.0183487	0.0773063
Blautia	Oleic acid	0.339197	0.0183504	0.0773063
Sutterella	Erythrose	-0.338949	0.0184412	0.0776443
Bacteroides	Elaidic acid(18:1n-9)	0.338759	0.0185112	0.0778889
Clostridium_sensu_stricto_1	Meso erythritol	0.338734	0.0185204	0.0778889
Fusobacterium	DL-beta-Hydroxybutyric acid	-0.338682	0.0185395	0.0778893
Coprobacter	inulotriose	0.338676	0.0185416	0.0778893
Escherichia-Shigella	Glycerol-2-phosphate	0.338639	0.0185552	0.0779022
Coriobacteriaceae Family	3-Aminopropionitrile	0.33855	0.0185882	0.0779521
Bacteroidales Order	METHIONINE	0.338557	0.0185857	0.0779521
Olsenella	MYO-INOSITOL	0.338501	0.0186063	0.0779837
Flavonifractor	METHIONINE	-0.338435	0.0186308	0.0780423
Enterobacteriaceae Family	Histidine	0.338249	0.0187	0.0782875
Coriobacteriaceae Family	GLUTAMATE	0.338143	0.0187392	0.0784073
Megamonas	ASPARTATE	0.338007	0.0187897	0.0785743
Succinatimonas	3-aminoisobutyric acid	-0.337971	0.0188033	0.0785867
Bacteroides	Adenine	0.337772	0.0188777	0.0787861
Fusobacterium	N-Acetyl glucosamine	-0.337767	0.0188796	0.0787861
Bifidobacterium	UDP-glucuronic acid	0.337758	0.0188831	0.0787861
Tannerellaceae Family	ACONITATE	0.337654	0.018922	0.0789041
Allisonella	Catechol	0.337354	0.0190348	0.0793063
Bifidobacterium	tranexamic acid	0.33734	0.01904	0.0793063
Paraprevotella	TCDCA	-0.337302	0.0190544	0.0793217
Atopobiaceae Family	DCA	0.337233	0.0190805	0.0793856
Bacteroides	2-Aminoadipic acid	0.337087	0.0191357	0.0795257
Pseudomonas	5-Aminopentanoic acid	-0.337109	0.0191275	0.0795257
Enterorhabdus	FUMARATE	-0.336862	0.0192214	0.0798367
Escherichia-Shigella	Pyrogallol	-0.336769	0.0192567	0.0799385
Incertae_Sedis	UDP-glucuronic acid	-0.336537	0.0193451	0.0802603
Streptococcus	GABA	-0.336375	0.0194072	0.0803827
Clostridium_sensu_stricto_1	LYSINE	-0.336394	0.0193997	0.0803827
Phascolarctobacterium	Plamitic acid(16:0)	-0.33641	0.019394	0.0803827
Clostridium_sensu_stricto_1	5-Aminopentanoic acid	-0.33615	0.0194936	0.0806626
Flavonifractor	SHIKIMIC ACID	0.336142	0.0194966	0.0806626
Oribacterium	Arabinose	-0.336103	0.0195116	0.0806794
Enterorhabdus	dehydroascorbic acid	0.33593	0.0195783	0.0809098
Phascolarctobacterium	Kojic acid	-0.335878	0.0195984	0.0809474
Coriobacteriaceae Family	galactinol	-0.335823	0.0196197	0.0809903
Clostridium_sensu_stricto_1	GDCA	-0.335743	0.0196509	0.0810735
Collinsella	3-Aminopropionitrile	0.335654	0.0196851	0.0811696
Peptococcus	Cystamine	-0.335455	0.0197626	0.081398
Streptococcus	PROTOCATECHUIC ACID	-0.335466	0.0197584	0.081398
Oribacterium	CELLOBIOSE	-0.335394	0.0197866	0.0814515
Coriobacteriaceae Family	Tyramine	0.335275	0.0198327	0.0815956
Collinsella	Glucuronate	-0.335241	0.0198461	0.0816056
Succinatimonas	4-Hydroxybenzoic acid	-0.335083	0.0199078	0.0817572
Pseudomonas	4-Hydroxyphenylacetic acid	-0.335115	0.0198953	0.0817572
Megamonas	Gulcono-1,4-lactone	0.335062	0.0199162	0.0817572
Muribaculaceae	2-Oxoglutaric acid	-0.335003	0.0199394	0.0817615
Prevotella	5-Aminovaleric acid	0.335006	0.0199383	0.0817615
Streptococcus	PUTRESCINE	-0.334349	0.0201974	0.0827733
Streptococcus	ACONITATE	-0.3342	0.0202563	0.0829687
Enterobacteriaceae Family	SHIKIMIC ACID	0.334116	0.02029	0.0830606
Pseudomonas	GLUCOSE-1-PHOSPHATE	0.334022	0.0203274	0.0831678
Atopobiaceae Family	1-Amino-2-propanol	0.333973	0.0203468	0.0831887
Megamonas	LEUCINE	-0.333952	0.020355	0.0831887
Collinsella	XYLULOSE	-0.333883	0.0203829	0.0832563
Muribaculaceae	Adenine	0.333627	0.0204854	0.0836012
Bifidobacterium	galactinol	-0.333615	0.0204899	0.0836012
Collinsella	ORNITHINE	0.333563	0.0205109	0.0836405
Prevotella	XYLULOSE	-0.333466	0.0205502	0.0837544
Enterobacteriaceae Family	Adenosine	-0.333412	0.0205716	0.0837954
Enterorhabdus	Ribitol	0.333288	0.0206218	0.0839539
Prevotellaceae Family	benzylalcohol	0.333023	0.0207288	0.0843428
Muribaculaceae	Adenosine	0.332928	0.0207676	0.0844541
Prevotellaceae Family	fructose-1,6-bisphosphate	-0.332684	0.0208665	0.0848097
Collinsella	benzylalcohol	0.332546	0.0209231	0.0849928
Coprobacter	hydroquinone	-0.332119	0.0210979	0.0856559
Enterorhabdus	TLCA	-0.331909	0.0211845	0.0859131
Pseudomonas	CITRATE	0.331923	0.0211786	0.0859131
Enterorhabdus	3-(4-hydroxyphenyl)propionic acid	-0.331815	0.0212234	0.0859377
Lachnospiraceae Family	Adenosine	0.331843	0.0212118	0.0859377
Parabacteroides	Tyramine	-0.33181	0.0212255	0.0859377
Enterobacteriaceae Family	Adenine	-0.331623	0.0213032	0.0862049
Enterorhabdus	ASPARTATE	-0.331547	0.0213347	0.0862851
Bifidobacterium	MANNITOL	-0.331096	0.0215223	0.0869488
Gammaproteobacteria Class	Methylmalonic acid	-0.331108	0.0215177	0.0869488
Tannerellaceae Family	2-Oxoglutaric acid	-0.330974	0.0215737	0.0870051
Muribaculaceae	galactonic acid	-0.330924	0.0215946	0.0870051
Prevotellaceae Family	GALACTOSE	-0.33099	0.0215669	0.0870051
Clostridium_sensu_stricto_1	Maleic acid	0.330991	0.0215663	0.0870051
Collinsella	Uridine	0.330923	0.0215952	0.0870051
Megamonas	Propionic	0.330761	0.0216629	0.0872303
Phascolarctobacterium	MANNITOL	0.330578	0.0217403	0.0874945
Sutterella	LEUCINE	0.33054	0.021756	0.0875098
Oribacterium	Threonic acid	-0.330339	0.0218414	0.0878053
Oribacterium	b-Cyano alanine	-0.330202	0.0218995	0.0879432
Streptococcus	N-alpha-Acetyl-L-ornithine	-0.330211	0.0218957	0.0879432
Bacteroidales Order	2-Deoxyuridine	-0.330159	0.0219177	0.0879687
Gammaproteobacteria Class	1,5-Anhydeo glucitol	-0.330076	0.021953	0.0880623
Clostridium_sensu_stricto_1	IDITOL	0.32993	0.022015	0.0882427
Bifidobacterium	phenylethylamine	0.329886	0.0220338	0.0882427
Bacteroides	Plamitic acid(16:0)	0.329909	0.022024	0.0882427
Clostridium_sensu_stricto_1	FERULIC ACID	0.329706	0.0221107	0.0885029
Bacteroides	Guanine	-0.329605	0.0221538	0.0885984
Prevotella	PUTRESCINE	0.329594	0.0221586	0.0885984
Coriobacteriaceae Family	benzylalcohol	0.329492	0.0222024	0.0887255
Collinsella	ERYTHROSE-4-PHOSPHATE	0.329272	0.0222972	0.0890113
Bacteroidales Order	Serotonin	0.32927	0.022298	0.0890113
Coriobacteriaceae Family	Citrulline	0.329221	0.0223191	0.0890472
Atopobiaceae Family	3-Phenylpropionic acid	0.329009	0.0224106	0.0891716
Clostridium_sensu_stricto_1	Creatinine	0.329061	0.0223881	0.0891716
Oribacterium	GLUCOSE	-0.329067	0.0223857	0.0891716
Megamonas	MANNOSE	-0.329082	0.0223793	0.0891716
Phascolarctobacterium	Succinic acid	-0.329021	0.0224057	0.0891716
Collinsella	N-Acetyl glucosamine 6-phosphate	0.328948	0.022437	0.0892283
Pseudomonas	GLUTAMATE	-0.328874	0.022469	0.0893076
Incertae_Sedis	Hypoxanthine	-0.328802	0.0225004	0.0893844
Phascolarctobacterium	N-Acetyl aspartic acid	-0.328727	0.022533	0.0894659
Tannerellaceae Family	CITRATE	-0.328582	0.0225963	0.0896689
Coriobacteriaceae Family	3-(4-hydroxyphenyl)propionic acid	0.328551	0.0226098	0.0896742
Sutterella	Propionic	-0.328437	0.0226593	0.0897979
Parabacteroides	Alanylalanine	-0.328424	0.0226653	0.0897979
Collinsella	2-Deoxyuridine	0.328141	0.0227889	0.0902392
Streptococcus	Serotonin	-0.328034	0.0228362	0.0903779
Fusobacterium	DL-alpha-Hydroxybutyric acid	0.327918	0.0228869	0.0905303
Megasphaera	Arabinose	0.327794	0.0229418	0.0906894
Enterobacteriaceae Family	MALIC ACID	-0.327772	0.0229517	0.0906894
Enterorhabdus	Propionic	-0.327498	0.0230728	0.0911192
Escherichia-Shigella	Glyceric acid	-0.327468	0.0230861	0.0911228
Atopobiaceae Family	Acetic	0.327413	0.0231104	0.09117
Bifidobacterium	Tagatose	0.327381	0.0231249	0.0911784
Gammaproteobacteria Class	MANNITOL	-0.32725	0.023183	0.0913589
Collinsella	N-Acetyl galactosamine	0.327172	0.0232178	0.091447
Bacteroidales Order	CITRATE	-0.326968	0.0233089	0.091757
Lachnospiraceae Family	1-Amino-2-propanol	0.326871	0.0233521	0.0918782
Megasphaera	lactobionic acid	0.326792	0.0233877	0.0919691
Tannerellaceae Family	TCDCA	-0.326556	0.0234938	0.0923373
Megasphaera	Lactitol	0.32631	0.0236048	0.0926258
Enterorhabdus	Plamitic acid(16:0)	-0.326364	0.0235804	0.0926258
Coprobacter	Quinic acid	0.32632	0.0236001	0.0926258
Muribaculaceae	2-Aminoadipic acid	0.326223	0.0236443	0.0927312
Incertae_Sedis	PROTOCATECHUIC ACID	-0.32614	0.0236817	0.0928287
Oribacterium	Adenosine	0.326079	0.0237096	0.0928394
Streptococcus	Glyceraldehyde	-0.326084	0.0237072	0.0928394
Atopobiaceae Family	BETA-ALANINE	0.325995	0.0237476	0.0928408
Pseudomonas	LYSINE	-0.326045	0.0237249	0.0928408
Libanicoccus	PUTRESCINE	-0.326013	0.0237396	0.0928408
Bacteroidales Order	Nicotinic acid	0.325904	0.0237889	0.0929528
Pseudomonas	Icosanoic acid(20:0)	-0.325865	0.0238069	0.0929543
Pseudomonas	Tryptamine	-0.325848	0.0238144	0.0929543
Tannerellaceae Family	DL-beta-Hydroxybutyric acid	0.325772	0.0238492	0.0929918
Coprobacter	FRUCTOSE-6-PHOSPHATE	-0.32578	0.0238457	0.0929918
Blautia	Citrulline	0.325653	0.0239036	0.0931044
Flavonifractor	Glutaric acid	-0.325665	0.0238978	0.0931044
Clostridium_sensu_stricto_1	Hypoxanthine	-0.325626	0.0239159	0.0931044
Oribacterium	Isovaleric	0.325509	0.0239695	0.0932528
Tannerellaceae Family	lactobionic acid	-0.325487	0.0239793	0.0932528
Streptococcus	FRUCTOSE	0.325122	0.0241472	0.0938069
Succinatimonas	Tagatose	-0.325142	0.0241381	0.0938069
Collinsella	N-Acetyl glutamate	0.324911	0.0242447	0.0941361
Coprobacter	4-Hydroxybenzoic acid	-0.324866	0.0242651	0.0941661
Blautia	Valeric	0.324776	0.0243069	0.0942272
Peptococcus	METHIONINE	-0.324791	0.0243003	0.0942272
Gammaproteobacteria Class	Methyl succinic acid	-0.324742	0.0243227	0.0942272
Enterorhabdus	tranexamic acid	-0.324722	0.0243319	0.0942272
Enterobacteriaceae Family	N-alpha-Acetyl-L-ornithine	-0.324592	0.0243924	0.0944118
Peptococcus	phenylacetic acid	-0.324551	0.0244117	0.094437
Flavonifractor	Galacturonic acid	-0.324426	0.0244698	0.0946121
Peptococcus	HYDROXYPROLINE	-0.324397	0.0244831	0.0946144
Lachnospiraceae Family	PROTOCATECHUIC ACID	0.324292	0.0245324	0.0947551
Enterorhabdus	Glycerol-2-phosphate	0.323849	0.0247399	0.0955067
Tannerellaceae Family	Guanine	0.323714	0.0248033	0.0956515
Blautia	Ribose 5-phosphate	0.323735	0.0247934	0.0956515
Lachnospiraceae Family	Arabinose	-0.323645	0.024836	0.0957275
Paraprevotella	RUTIN	-0.323578	0.0248674	0.0957986
Bacteroides	DEOXYRIBOSE TRIPHOSPHATE	-0.323459	0.024924	0.0959663
Bacteroidales Order	N-Acetylputrescine	0.323373	0.0249645	0.0960722
Gammaproteobacteria Class	Nicotinic acid	-0.323345	0.0249777	0.0960732
Lachnospiraceae Family	3-aminoisobutyric acid	-0.323284	0.0250069	0.0961353
Streptococcus	1-Amino-2-propanol	-0.323189	0.0250517	0.0961795
Lachnospiraceae Family	ERYTHROSE-4-PHOSPHATE	0.323177	0.0250575	0.0961795
Coprobacter	THREONINE	-0.323186	0.025053	0.0961795
Phascolarctobacterium	Methyl succinic acid	-0.323106	0.0250911	0.0962584
Clostridium_sensu_stricto_1	1,3-diaminopropane	-0.323046	0.0251198	0.0962686
Phascolarctobacterium	isohexonic acid	0.323047	0.0251193	0.0962686
Tannerellaceae Family	FRUCTOSE	-0.322917	0.0251813	0.0964544
Streptococcus	Isovaleric	-0.322763	0.0252549	0.096636
Paraprevotella	isohexonic acid	-0.322782	0.0252459	0.096636
Peptococcus	O-Phosphoethanolamine	-0.322626	0.0253203	0.0968362
Bifidobacterium	1,5-Anhydeo glucitol	0.322356	0.0254503	0.0972599
Phascolarctobacterium	1,5-Anhydeo glucitol	-0.322341	0.0254575	0.0972599
Succinatimonas	1-Amino-2-propanol	-0.322276	0.0254891	0.0973304
Peptococcus	MALIC ACID	-0.322107	0.0255703	0.0975899
Clostridium_sensu_stricto_1	SPERMIDINE	-0.322077	0.0255848	0.0975948
Sutterella	1,6-Anhydroglucose	0.321902	0.0256698	0.0978264
Megamonas	2-Deoxyuridine	0.321897	0.025672	0.0978264
Phascolarctobacterium	p-tolyl glucuronide	0.321803	0.0257179	0.0979509
Lachnospiraceae Family	6-Hydroxynicotinic acid	0.32168	0.0257776	0.0981277
Coprobacter	Adenosine	-0.32152	0.0258555	0.0983398
Phascolarctobacterium	Stearic acid(17:0)	-0.321511	0.02586	0.0983398
Megamonas	Adenine	0.321232	0.0259966	0.0987675
Paraprevotella	FRUCTOSE	-0.321157	0.0260331	0.0987675
Olsenella	Glucuronate	-0.321145	0.0260393	0.0987675
Collinsella	Methyl succinic acid	-0.32122	0.0260025	0.0987675
Clostridium_sensu_stricto_1	UDP-glucuronic acid	-0.321192	0.0260162	0.0987675
Succinatimonas	3-Hydroxy-3-methylglutarate	-0.321074	0.026074	0.0988096
Libanicoccus	GLYCINE	0.321068	0.0260772	0.0988096
Clostridium_sensu_stricto_1	Gly-Gly	-0.320871	0.0261737	0.0991246
Paraprevotella	2-Aminoethanol	-0.320799	0.0262094	0.0991888
Streptococcus	SYRINGIC ACID	-0.320783	0.0262176	0.0991888
Streptococcus	IDITOL	0.32075	0.0262338	0.0991996
Enterobacteriaceae Family	Cystamine	-0.320715	0.0262511	0.0992143
Bacteroidales Order	N-alpha-Acetyl-L-Lysine	0.320656	0.0262802	0.0992733
Prevotellaceae Family	SPERMIDINE	0.320508	0.0263535	0.0994484
Collinsella	tranexamic acid	0.320526	0.0263446	0.0994484
Blautia	fructose-1,6-bisphosphate	-0.320403	0.0264057	0.0995944
Paraprevotella	CYSTEINE	-0.320284	0.0264646	0.0997656
Megasphaera	MALIC ACID	-0.320049	0.0265817	0.100156
Bacteroides	Glyceric acid	0.319978	0.0266171	0.100213
Coprobacter	Urocanate	-0.319965	0.026624	0.100213
Blautia	4-Hydroxyphenylacetic acid	0.319865	0.0266739	0.100313
Clostridium_sensu_stricto_1	Citrulline	-0.31983	0.0266911	0.100313
Coprobacter	dehydroascorbic acid	0.319839	0.0266868	0.100313
Coprobacter	DCA	-0.319685	0.0267639	0.100535
Megasphaera	Gly-Gly	-0.319602	0.0268059	0.100641
Phascolarctobacterium	THREITOL	0.319346	0.0269346	0.101064
Clostridium_sensu_stricto_1	Tryptamine	-0.319324	0.0269458	0.101064
Gammaproteobacteria Class	Taurine	-0.319241	0.0269877	0.10117
Paraprevotella	lactobionic acid	-0.319187	0.0270154	0.101171
Bifidobacterium	Serotonin	0.319204	0.0270064	0.101171
Atopobiaceae Family	GDCA	0.319099	0.0270599	0.101286
Prevotellaceae Family	ACONITATE	0.319033	0.0270934	0.10136
Peptococcus	1,6-Anhydroglucose	0.318955	0.0271328	0.101429
Blautia	5-Aminopentanoic acid	0.318942	0.0271392	0.101429
Collinsella	Acetic	0.318768	0.0272278	0.101554
Prevotella	6-Hydroxynicotinic acid	-0.318801	0.0272111	0.101554
Bacteroidales Order	CAFFEIC ACID	-0.318828	0.0271976	0.101554
Megamonas	ISOLEUCINE	-0.31877	0.027227	0.101554
Atopobiaceae Family	Adenine	0.31869	0.0272676	0.1016
Collinsella	KETO-GLUTARIC ACID	0.318714	0.0272555	0.1016
Fusobacterium	Pyroglutamic acid	-0.318646	0.02729	0.101632
Oribacterium	lactulose	0.318586	0.0273208	0.101695
Enterobacteriaceae Family	Glyceraldehyde	-0.318326	0.0274541	0.101952
Lachnospiraceae Family	ISOCITRIC ACID	0.318391	0.0274208	0.101952
Allisonella	MANNOSE	0.318317	0.0274587	0.101952
Enterorhabdus	sophorose	0.318324	0.027455	0.101952
Fusobacterium	Uridine	-0.318369	0.027432	0.101952
Prevotellaceae Family	Arabinose	-0.318146	0.0275463	0.102137
Allisonella	beta-Lactose	-0.318162	0.0275384	0.102137
Escherichia-Shigella	Uric acid	-0.318139	0.0275501	0.102137
Enterobacteriaceae Family	SPERMIDINE	-0.317902	0.0276724	0.102539
Pseudomonas	XYLOSE	0.317871	0.0276881	0.102546
Phascolarctobacterium	RUTIN	0.317678	0.027788	0.102815
Fusobacterium	Sinapinic acid	0.317677	0.0277886	0.102815
Escherichia-Shigella	Lanthionine	0.317634	0.0278111	0.102847
Phascolarctobacterium	benzylalcohol	-0.3175	0.0278803	0.102949
Muribaculaceae	CAFFEIC ACID	-0.317522	0.027869	0.102949
[truncated: 5,386 more rows]

## Sheet: correlation_beh_16s
Behavior	Genera	correlation	pvalue	fdr
ProximityD	Bacteroidales Order	-0.695074	4.21e-08	1.48e-05
ProximityD	Muribaculaceae	-0.606994	4.79e-06	0.000837893
ProximityD	Prevotellaceae Family	-0.571812	2.18e-05	0.00248832
ProximityD	Enterobacteriaceae Family	0.565218	2.84e-05	0.00248832
interaction	Muribaculaceae	-0.487307	0.000443509	0.0214058
CageManipulationC	Collinsella	-0.484141	0.000489274	0.0214058
ProximityD	Oribacterium	-0.491903	0.000383926	0.0214058
ProximityD	Fusobacterium	0.490238	0.000404616	0.0214058
interaction	Oribacterium	-0.465637	0.00085269	0.0331602
ProximityD	Olsenella	0.460628	0.000985812	0.0345034
interaction	Bacteroidales Order	-0.457024	0.0010928	0.034771
ProximityD	Streptococcus	0.441528	0.00168078	0.0490229
ScentMarkingC	Collinsella	-0.417822	0.00312747	0.0698828
interaction	Enterobacteriaceae Family	0.420378	0.00293115	0.0698828
ProximityD	Escherichia-Shigella	0.41698	0.00319464	0.0698828
ProximityD	Blautia	-0.420675	0.00290901	0.0698828
interaction	Prevotellaceae Family	-0.413274	0.00350571	0.0721764
ProximityD	Phascolarctobacterium	0.40875	0.00392124	0.0723707
locomotion	Gammaproteobacteria Class	0.408673	0.0039287	0.0723707
ProximityD	Paraprevotella	-0.390832	0.00602229	0.10539
ProximityD	Lachnospiraceae Family	-0.382043	0.00737132	0.122855
GenitalDisplayC	Prevotellaceae Family	0.365733	0.0105786	0.132232
locomotion	Coprobacter	-0.369248	0.00980095	0.132232
ProximityD	Libanicoccus	0.369614	0.00972279	0.132232
PiloerectionC	Pseudomonas	-0.371331	0.00936383	0.132232
ScentMarkingC	Allisonella	0.375791	0.00848402	0.132232
locomotion	Flavonifractor	-0.366217	0.0104683	0.132232
interaction	Fusobacterium	0.3676	0.0101592	0.132232
interaction	Tannerellaceae Family	-0.359895	0.0119874	0.144675
FocalLeaveC	Parabacteroides	-0.353029	0.0138473	0.157709
interaction	Lachnospiraceae Family	-0.352609	0.0139685	0.157709
interaction	Escherichia-Shigella	0.350769	0.0145111	0.158715
ProximityD	Tannerellaceae Family	-0.347935	0.0153813	0.163135
interaction	Streptococcus	0.336513	0.0193542	0.199235
ProximityD	Enterorhabdus	0.330632	0.0217173	0.213781
ScratchingC	Streptococcus	-0.329991	0.0219889	0.213781
ProximityD	Peptococcus	0.325865	0.023807	0.225201
FocalApproachC	Peptococcus	0.318769	0.0272274	0.244348
PiloerectionC	Streptococcus	-0.319892	0.0266601	0.244348
interaction	Phascolarctobacterium	0.316195	0.0285654	0.249947
ProximityD	Incertae_Sedis	0.309628	0.0322291	0.268576
locomotion	Fusobacterium	-0.31019	0.031901	0.268576
locomotion	Tannerellaceae Family	0.304829	0.0351457	0.28607
ProximityD	Clostridium_sensu_stricto_1	0.300671	0.0378459	0.287958
locomotion	Incertae_Sedis	-0.301846	0.0370665	0.287958
interaction	Flavonifractor	0.301811	0.0370895	0.287958
interaction	Blautia	-0.299256	0.0388029	0.288958
GenitalDisplayC	Phascolarctobacterium	-0.295265	0.0416096	0.303403
ScratchingC	Bacteroides	0.293631	0.0428054	0.305753
GenitalDisplayC	Incertae_Sedis	-0.289622	0.0458592	0.321014
CageManipulationC	Peptococcus	-0.287365	0.0476551	0.325455
GenitalDisplayC	Fusobacterium	-0.286506	0.0483533	0.325455
GenitalDisplayC	Peptococcus	-0.284133	0.0503256	0.332339
GenitalDisplayC	Bacteroidales Order	0.278973	0.0548397	0.350059
GenitalDisplayC	Oribacterium	0.278786	0.0550093	0.350059
PiloerectionC	Prevotellaceae Family	0.276124	0.0574685	0.359178
locomotion	Prevotella	0.274641	0.0588761	0.360228
FocalApproachC	Succinatimonas	-0.272737	0.0607241	0.360228
interaction	Pseudomonas	0.273479	0.0599987	0.360228
interaction	Paraprevotella	-0.267096	0.0664742	0.368799
locomotion	Prevotellaceae Family	0.267522	0.0660254	0.368799
ScratchingC	Bacteroidales Order	0.266704	0.0668888	0.368799
ProximityD	Parabacteroides	-0.265431	0.0682514	0.368799
FocalApproachC	Parabacteroides	-0.261745	0.0723207	0.368799
FocalLeaveC	Succinatimonas	-0.261746	0.072319	0.368799
ProximityD	Pseudomonas	0.262846	0.0710855	0.368799
ProximityD	Megasphaera	0.262786	0.0711526	0.368799
PiloerectionC	Oribacterium	0.261404	0.072706	0.368799
PiloerectionC	Fusobacterium	-0.265173	0.0685295	0.368799
ScentMarkingC	Phascolarctobacterium	-0.259454	0.0749453	0.374727
ScentMarkingC	Succinatimonas	-0.257834	0.0768457	0.378817
locomotion	Peptococcus	-0.255101	0.0801387	0.389385
GenitalDisplayC	Streptococcus	-0.254227	0.0812145	0.389385
PiloerectionC	Lachnospiraceae Family	0.250621	0.0857744	0.40569
ScratchingC	Muribaculaceae	0.248357	0.0887382	0.406385
GenitalDisplayC	Pseudomonas	-0.248096	0.0890849	0.406385
locomotion	Allisonella	0.247856	0.0894047	0.406385
FocalLeaveC	Allisonella	0.246637	0.0910416	0.407204
ScratchingC	Oribacterium	0.245997	0.0919117	0.407204
locomotion	Succinatimonas	-0.23811	0.10316	0.451327
ScratchingC	Paraprevotella	0.236939	0.104916	0.453341
ProximityD	Gammaproteobacteria Class	-0.231456	0.113447	0.478393
CageManipulationC	Megasphaera	0.231957	0.112647	0.478393
ScratchingC	Enterobacteriaceae Family	-0.228166	0.118815	0.495061
GenitalDisplayC	Tannerellaceae Family	0.224105	0.125704	0.495485
GenitalDisplayC	Muribaculaceae	0.225354	0.123554	0.495485
GenitalDisplayC	Coprobacter	-0.221646	0.130017	0.495485
interaction	Coriobacteriaceae Family	-0.22236	0.128754	0.495485
FocalLeaveC	Escherichia-Shigella	0.22152	0.130242	0.495485
PiloerectionC	Escherichia-Shigella	0.222595	0.12834	0.495485
ScentMarkingC	Clostridium_sensu_stricto_1	0.221984	0.129418	0.495485
ScentMarkingC	Oribacterium	0.226251	0.122027	0.495485
ScratchingC	Prevotellaceae Family	0.216855	0.138742	0.508847
locomotion	Enterorhabdus	-0.214454	0.143273	0.508847
interaction	Libanicoccus	0.214576	0.143042	0.508847
interaction	Allisonella	-0.215397	0.14148	0.508847
locomotion	Streptococcus	-0.214111	0.143931	0.508847
GenitalDisplayC	Flavonifractor	-0.214613	0.14297	0.508847
ScratchingC	Fusobacterium	-0.216476	0.13945	0.508847
CageManipulationC	Succinatimonas	0.211649	0.148707	0.520475
GenitalDisplayC	Enterorhabdus	-0.210874	0.150235	0.520617
ScratchingC	Enterorhabdus	-0.20847	0.155048	0.526863
ProximityD	Succinatimonas	-0.208943	0.154092	0.526863
ScentMarkingC	Libanicoccus	-0.207616	0.156784	0.527637
PiloerectionC	Enterorhabdus	-0.205569	0.161004	0.53668
interaction	Collinsella	0.20074	0.171288	0.545008
FocalApproachC	Atopobiaceae Family	0.201469	0.169705	0.545008
FocalApproachC	Allisonella	0.201215	0.170254	0.545008
interaction	Incertae_Sedis	0.202908	0.166612	0.545008
FocalLeaveC	Flavonifractor	-0.202863	0.166709	0.545008
ScratchingC	Bifidobacterium	0.199582	0.173821	0.548085
PiloerectionC	Phascolarctobacterium	-0.196389	0.180954	0.56548
ScentMarkingC	Tannerellaceae Family	0.19382	0.186839	0.574963
locomotion	Oribacterium	0.193633	0.187274	0.574963
ProximityD	Megamonas	-0.191403	0.192502	0.579915
FocalApproachC	Megasphaera	0.190832	0.193857	0.579915
ScratchingC	Flavonifractor	0.191442	0.192411	0.579915
ScratchingC	Lachnospiraceae Family	0.181135	0.217917	0.646365
ScentMarkingC	Flavonifractor	-0.180252	0.220209	0.647674
locomotion	Libanicoccus	-0.178696	0.224283	0.65416
CageManipulationC	Clostridium_sensu_stricto_1	0.17741	0.227691	0.658611
ScentMarkingC	Muribaculaceae	0.176154	0.231053	0.661557
CageManipulationC	Sutterella	0.175621	0.23249	0.661557
ScentMarkingC	Prevotellaceae Family	0.172741	0.240359	0.67041
locomotion	Parabacteroides	-0.173132	0.239279	0.67041
FocalLeaveC	Clostridium_sensu_stricto_1	0.172384	0.241348	0.67041
GenitalDisplayC	Paraprevotella	0.170159	0.247568	0.682273
ScentMarkingC	Parabacteroides	-0.166533	0.257936	0.694443
interaction	Enterorhabdus	0.16664	0.257626	0.694443
GenitalDisplayC	Libanicoccus	-0.167062	0.256407	0.694443
interaction	Coprobacter	0.164886	0.262739	0.696657
GenitalDisplayC	Gammaproteobacteria Class	0.165117	0.262063	0.696657
ScentMarkingC	Paraprevotella	0.163204	0.267709	0.70081
CageManipulationC	Prevotellaceae Family	0.162881	0.26867	0.70081
ScratchingC	Coriobacteriaceae Family	-0.161377	0.273174	0.70081
FocalApproachC	Collinsella	-0.160247	0.276592	0.70081
PiloerectionC	Collinsella	0.161266	0.273508	0.70081
ScratchingC	Escherichia-Shigella	-0.159678	0.278322	0.70081
GenitalDisplayC	Succinatimonas	-0.159868	0.277745	0.70081
GenitalDisplayC	Lachnospiraceae Family	0.15807	0.283255	0.703115
FocalLeaveC	Pseudomonas	-0.158419	0.282179	0.703115
GenitalDisplayC	Allisonella	0.157309	0.285609	0.703967
FocalApproachC	Bifidobacterium	0.156129	0.289282	0.704349
ScratchingC	Libanicoccus	-0.155967	0.289789	0.704349
CageManipulationC	Coriobacteriaceae Family	0.154051	0.295829	0.704354
ScratchingC	Pseudomonas	-0.154275	0.295119	0.704354
CageManipulationC	Blautia	-0.154843	0.293323	0.704354
CageManipulationC	Atopobiaceae Family	-0.152075	0.302142	0.714525
CageManipulationC	Escherichia-Shigella	-0.147745	0.316276	0.742931
FocalLeaveC	Gammaproteobacteria Class	-0.146134	0.32164	0.747659
CageManipulationC	Megamonas	-0.145859	0.322562	0.747659
GenitalDisplayC	Bifidobacterium	0.143916	0.329118	0.747996
locomotion	Olsenella	-0.144134	0.328379	0.747996
ProximityD	Flavonifractor	0.145144	0.324964	0.747996
locomotion	Bifidobacterium	0.142775	0.33301	0.751959
ScratchingC	Tannerellaceae Family	0.142086	0.335372	0.752437
ScratchingC	Peptococcus	0.140157	0.34204	0.76251
locomotion	Coriobacteriaceae Family	0.135381	0.358903	0.794935
GenitalDisplayC	Olsenella	-0.134761	0.361128	0.794935
FocalLeaveC	Paraprevotella	-0.132056	0.370935	0.806783
ScratchingC	Prevotella	-0.132006	0.37112	0.806783
FocalApproachC	Prevotella	-0.126016	0.393405	0.835947
FocalLeaveC	Enterorhabdus	-0.123954	0.401255	0.835947
FocalApproachC	Olsenella	0.125933	0.393719	0.835947
GenitalDisplayC	Enterobacteriaceae Family	-0.125224	0.39641	0.835947
ScentMarkingC	Escherichia-Shigella	-0.124132	0.40057	0.835947
locomotion	Megamonas	0.125356	0.395906	0.835947
PiloerectionC	Clostridium_sensu_stricto_1	0.124906	0.397617	0.835947
locomotion	Bacteroidales Order	0.122254	0.407791	0.83782
locomotion	Atopobiaceae Family	-0.121238	0.411729	0.83782
FocalApproachC	Pseudomonas	-0.121403	0.411089	0.83782
interaction	Peptococcus	0.121939	0.409011	0.83782
FocalApproachC	Gammaproteobacteria Class	-0.120445	0.414818	0.839228
PiloerectionC	Megasphaera	-0.119671	0.417845	0.840492
locomotion	Paraprevotella	-0.116012	0.432321	0.849682
PiloerectionC	Bacteroidales Order	0.115829	0.433054	0.849682
ScentMarkingC	Enterobacteriaceae Family	-0.115455	0.434551	0.849682
ProximityD	Sutterella	-0.117738	0.425459	0.849682
ScentMarkingC	Sutterella	0.115575	0.434069	0.849682
interaction	Clostridium_sensu_stricto_1	0.113726	0.441508	0.853744
FocalApproachC	Oribacterium	0.114079	0.440081	0.853744
GenitalDisplayC	Coriobacteriaceae Family	0.109642	0.458184	0.881122
FocalLeaveC	Coprobacter	-0.106966	0.469296	0.888729
ScratchingC	Atopobiaceae Family	0.106855	0.469757	0.888729
FocalApproachC	Blautia	-0.107208	0.468283	0.888729
ProximityD	Bacteroides	-0.105642	0.474843	0.893521
ScentMarkingC	Prevotella	-0.103055	0.485786	0.898252
CageManipulationC	Muribaculaceae	0.102146	0.489664	0.898252
ScentMarkingC	Lachnospiraceae Family	0.104133	0.481212	0.898252
interaction	Atopobiaceae Family	-0.102023	0.490189	0.898252
FocalLeaveC	Peptococcus	0.102364	0.488733	0.898252
PiloerectionC	Paraprevotella	0.0973605	0.510333	0.916283
FocalLeaveC	Prevotellaceae Family	0.0938886	0.5256	0.916283
ScentMarkingC	Bacteroidales Order	0.0937512	0.526208	0.916283
CageManipulationC	Bacteroidales Order	0.0939276	0.525427	0.916283
ScratchingC	Coprobacter	0.0939001	0.525549	0.916283
FocalApproachC	Lachnospiraceae Family	0.0938428	0.525802	0.916283
interaction	Olsenella	0.0951698	0.51994	0.916283
locomotion	Megasphaera	-0.0940033	0.525092	0.916283
FocalApproachC	Clostridium_sensu_stricto_1	0.0983889	0.505854	0.916283
locomotion	Clostridium_sensu_stricto_1	-0.0950507	0.520465	0.916283
locomotion	Muribaculaceae	0.0929914	0.529582	0.917592
locomotion	Lachnospiraceae Family	0.0905114	0.540664	0.92355
FocalApproachC	Phascolarctobacterium	-0.089864	0.543575	0.92355
PiloerectionC	Olsenella	-0.0900797	0.542604	0.92355
PiloerectionC	Incertae_Sedis	-0.0901349	0.542356	0.92355
interaction	Bifidobacterium	-0.0863953	0.559301	0.923702
ScentMarkingC	Enterorhabdus	-0.0871752	0.555747	0.923702
FocalLeaveC	Enterobacteriaceae Family	0.0880798	0.551638	0.923702
locomotion	Escherichia-Shigella	0.087267	0.555329	0.923702
ScratchingC	Clostridium_sensu_stricto_1	-0.0881727	0.551216	0.923702
ScentMarkingC	Streptococcus	-0.0858992	0.561568	0.923702
FocalLeaveC	Blautia	-0.0857743	0.562139	0.923702
FocalApproachC	Enterobacteriaceae Family	-0.0850903	0.565272	0.924511
CageManipulationC	Oribacterium	0.0838063	0.571177	0.929823
CageManipulationC	Tannerellaceae Family	0.0819393	0.579811	0.936626
CageManipulationC	Enterorhabdus	-0.0810423	0.583981	0.936626
ScentMarkingC	Megamonas	-0.0789722	0.593654	0.936626
ScentMarkingC	Megasphaera	0.0788796	0.594089	0.936626
interaction	Megasphaera	0.0814297	0.582178	0.936626
ScratchingC	Allisonella	-0.0801512	0.588136	0.936626
ScentMarkingC	Blautia	-0.0795773	0.590819	0.936626
FocalApproachC	Coriobacteriaceae Family	-0.0767885	0.603935	0.94788
ScratchingC	Collinsella	-0.0745792	0.614414	0.955756
CageManipulationC	Enterobacteriaceae Family	-0.0749855	0.612481	0.955756
PiloerectionC	Enterobacteriaceae Family	0.0731868	0.621058	0.960166
locomotion	Blautia	0.0728362	0.622736	0.960166
FocalApproachC	Megamonas	0.0718769	0.627336	0.9604
GenitalDisplayC	Megamonas	0.0716604	0.628376	0.9604
ProximityD	Prevotella	-0.0701571	0.635618	0.962879
PiloerectionC	Coprobacter	-0.0699616	0.636562	0.962879
FocalLeaveC	Olsenella	0.0696121	0.638252	0.962879
PiloerectionC	Muribaculaceae	0.0670839	0.650527	0.964764
ProximityD	Coprobacter	0.0675851	0.648086	0.964764
interaction	Gammaproteobacteria Class	-0.0672463	0.649736	0.964764
FocalApproachC	Fusobacterium	0.068703	0.642655	0.964764
PiloerectionC	Tannerellaceae Family	0.0537254	0.716851	0.966017
interaction	Prevotella	-0.0582454	0.694147	0.966017
GenitalDisplayC	Bacteroides	0.0649299	0.661058	0.966017
PiloerectionC	Parabacteroides	0.0627863	0.671603	0.966017
ScratchingC	Parabacteroides	-0.066016	0.65574	0.966017
FocalLeaveC	Bifidobacterium	-0.0523042	0.72404	0.966017
FocalLeaveC	Lachnospiraceae Family	0.0518182	0.726505	0.966017
FocalLeaveC	Phascolarctobacterium	-0.0606666	0.682093	0.966017
ScratchingC	Phascolarctobacterium	-0.0526624	0.722226	0.966017
ScentMarkingC	Atopobiaceae Family	-0.0525676	0.722706	0.966017
FocalApproachC	Libanicoccus	-0.0584737	0.693008	0.966017
FocalLeaveC	Libanicoccus	0.0518782	0.7262	0.966017
PiloerectionC	Libanicoccus	-0.0547178	0.711845	0.966017
CageManipulationC	Olsenella	0.0557838	0.70648	0.966017
ScentMarkingC	Gammaproteobacteria Class	0.0561362	0.70471	0.966017
PiloerectionC	Gammaproteobacteria Class	-0.0514399	0.728425	0.966017
PiloerectionC	Succinatimonas	-0.0649066	0.661173	0.966017
interaction	Succinatimonas	-0.063426	0.66845	0.966017
PiloerectionC	Sutterella	-0.0566063	0.702351	0.966017
GenitalDisplayC	Megasphaera	-0.0568758	0.701	0.966017
CageManipulationC	Streptococcus	-0.05163	0.72746	0.966017
FocalLeaveC	Incertae_Sedis	-0.0537147	0.716905	0.966017
CageManipulationC	Incertae_Sedis	-0.0547714	0.711574	0.966017
ScratchingC	Incertae_Sedis	-0.051395	0.728653	0.966017
FocalApproachC	Flavonifractor	-0.0539239	0.715848	0.966017
CageManipulationC	Flavonifractor	-0.0555096	0.707859	0.966017
FocalLeaveC	Oribacterium	0.058723	0.691763	0.966017
CageManipulationC	Fusobacterium	0.0571357	0.699697	0.966017
FocalApproachC	Tannerellaceae Family	0.0212209	0.886161	0.966974
FocalLeaveC	Tannerellaceae Family	0.0484339	0.743738	0.966974
CageManipulationC	Paraprevotella	0.0245845	0.868266	0.966974
FocalLeaveC	Prevotella	-0.0213464	0.885493	0.966974
GenitalDisplayC	Prevotella	-0.0358543	0.80883	0.966974
CageManipulationC	Prevotella	-0.0312395	0.833059	0.966974
PiloerectionC	Prevotella	-0.0483141	0.744351	0.966974
FocalLeaveC	Bacteroides	0.0393943	0.790362	0.966974
CageManipulationC	Bacteroides	-0.0305913	0.836475	0.966974
locomotion	Bacteroides	0.0302144	0.838463	0.966974
FocalApproachC	Bacteroidales Order	-0.0476295	0.747853	0.966974
FocalLeaveC	Bacteroidales Order	0.0458662	0.756898	0.966974
FocalApproachC	Muribaculaceae	-0.0258406	0.861599	0.966974
FocalLeaveC	Muribaculaceae	0.0217206	0.883499	0.966974
ScentMarkingC	Coprobacter	-0.0452528	0.760052	0.966974
CageManipulationC	Coprobacter	-0.0358877	0.808655	0.966974
CageManipulationC	Parabacteroides	-0.0208056	0.888375	0.966974
interaction	Parabacteroides	0.0347036	0.814856	0.966974
ScentMarkingC	Bifidobacterium	0.0258558	0.861519	0.966974
CageManipulationC	Bifidobacterium	-0.033311	0.822162	0.966974
PiloerectionC	Bifidobacterium	-0.0243292	0.869622	0.966974
CageManipulationC	Phascolarctobacterium	-0.0275065	0.852773	0.966974
locomotion	Phascolarctobacterium	-0.0421546	0.77604	0.966974
ProximityD	Coriobacteriaceae Family	-0.0373781	0.800867	0.966974
FocalLeaveC	Coriobacteriaceae Family	-0.0396574	0.788994	0.966974
ScentMarkingC	Coriobacteriaceae Family	-0.0311628	0.833463	0.966974
ProximityD	Collinsella	-0.0272629	0.854062	0.966974
locomotion	Collinsella	0.0290019	0.844864	0.966974
ProximityD	Atopobiaceae Family	-0.0359967	0.808085	0.966974
FocalLeaveC	Atopobiaceae Family	0.0252196	0.864894	0.966974
PiloerectionC	Atopobiaceae Family	0.0284054	0.848017	0.966974
CageManipulationC	Libanicoccus	0.0314693	0.831848	0.966974
ScratchingC	Olsenella	0.0243215	0.869663	0.966974
locomotion	Enterobacteriaceae Family	-0.0422657	0.775465	0.966974
FocalApproachC	Escherichia-Shigella	-0.0311617	0.833469	0.966974
GenitalDisplayC	Escherichia-Shigella	0.0493488	0.739067	0.966974
CageManipulationC	Gammaproteobacteria Class	0.0338862	0.819143	0.966974
ScratchingC	Gammaproteobacteria Class	-0.0318553	0.829816	0.966974
ScratchingC	Succinatimonas	-0.026866	0.856164	0.966974
FocalLeaveC	Sutterella	-0.02112	0.886699	0.966974
GenitalDisplayC	Sutterella	0.0223179	0.880318	0.966974
CageManipulationC	Pseudomonas	0.0359244	0.808463	0.966974
locomotion	Pseudomonas	0.0250645	0.865717	0.966974
FocalLeaveC	Megamonas	0.0415443	0.7792	0.966974
PiloerectionC	Megamonas	0.0300357	0.839406	0.966974
FocalLeaveC	Megasphaera	0.0430277	0.771525	0.966974
ScratchingC	Megasphaera	-0.0465007	0.75364	0.966974
CageManipulationC	Allisonella	-0.0282313	0.848937	0.966974
ScentMarkingC	Peptococcus	0.0340208	0.818437	0.966974
PiloerectionC	Peptococcus	-0.0304702	0.837114	0.966974
GenitalDisplayC	Clostridium_sensu_stricto_1	0.0347247	0.814745	0.966974
FocalApproachC	Incertae_Sedis	0.0476637	0.747679	0.966974
ScentMarkingC	Incertae_Sedis	-0.0400138	0.787142	0.966974
PiloerectionC	Flavonifractor	-0.0206021	0.88946	0.966974
FocalLeaveC	Fusobacterium	0.0205729	0.889616	0.966974
GenitalDisplayC	Blautia	0.0247902	0.867174	0.966974
PiloerectionC	Blautia	0.0498675	0.736422	0.966974
ScratchingC	Blautia	-0.0221232	0.881355	0.966974
ScentMarkingC	Olsenella	-0.0197359	0.89408	0.968818
PiloerectionC	Coriobacteriaceae Family	0.0191474	0.897222	0.969221
FocalApproachC	Streptococcus	-0.0184857	0.900755	0.970044
interaction	Bacteroides	-0.0172533	0.907342	0.97414
interaction	Megamonas	-0.0163103	0.912386	0.97656
ScentMarkingC	Bacteroides	0.0155254	0.916587	0.978065
FocalLeaveC	Collinsella	0.0148144	0.920394	0.979143
FocalApproachC	Prevotellaceae Family	0.0101473	0.945426	0.979964
FocalApproachC	Bacteroides	-0.0116721	0.937241	0.979964
GenitalDisplayC	Parabacteroides	0.00917175	0.950666	0.979964
ProximityD	Bifidobacterium	0.00734837	0.960465	0.979964
CageManipulationC	Lachnospiraceae Family	0.00999604	0.946239	0.979964
GenitalDisplayC	Collinsella	-0.0122071	0.934371	0.979964
GenitalDisplayC	Atopobiaceae Family	-0.00987298	0.9469	0.979964
FocalApproachC	Sutterella	0.00812717	0.956279	0.979964
ScratchingC	Sutterella	-0.0103456	0.944362	0.979964
locomotion	Sutterella	0.00720096	0.961258	0.979964
interaction	Sutterella	0.00811876	0.956324	0.979964
ScentMarkingC	Pseudomonas	0.0136945	0.926395	0.979964
ScratchingC	Megamonas	-0.00923972	0.950301	0.979964
PiloerectionC	Allisonella	-0.0076466	0.958862	0.979964
ScentMarkingC	Fusobacterium	0.00684638	0.963164	0.979964
PiloerectionC	Bacteroides	0.00594544	0.968009	0.982038
ProximityD	Allisonella	-0.00438682	0.976393	0.98768
FocalApproachC	Coprobacter	-0.00291349	0.98432	0.99283
FocalApproachC	Paraprevotella	-0.00231688	0.987531	0.992849
FocalApproachC	Enterorhabdus	0.00185575	0.990012	0.992849
FocalLeaveC	Streptococcus	-8.45e-05	0.999545	0.999545
